# Supplementary material for: Analysis of key performance indicators of a 4G LTE network based on experimental data obtained from a densely populated smart city
Source: Data Brief. 2020 Feb 17;29:105304. doi: 10.1016/j.dib.2020.105304 (PMC7044520; doi:10.1016/j.dib.2020.105304)
Supplement: Multimedia component 1 [file mmc1.xlsx]

## Sheet: SITE 1
No.	Longitude	Latitude	DateTime	Serving RSRP_All Logs	Serving RSRQ_All Logs	Serving RSSI_All Logs	Serving PCC SINR_All Logs	Serving DL EARFCN_All Logs	PCC PHY Throughput DL_All Logs	PDCP Throughput DL_All Logs
1	3.36693333	6.55639500	2017-04-01 12:22:55.500	-67.65	-7.81	-45.52	12.26	1876
2	3.36693131	6.55650114	2017-04-01 12:22:56.500	-66.53	-8.5	-43.9	8.09	1876		7898.39
3	3.36692891	6.55668426	2017-04-01 12:22:57.500	-70.77	-8.66	-48.02	7.83	1876	8737.41	7204.2
4	3.36692833	6.55674500	2017-04-01 12:22:58.500	-72.4	-10.56	-47.17	4.95	1876	6969.09	5073.57
5	3.36692536	6.55695507	2017-04-01 12:22:59.500	-71.32	-10.13	-47.11	5.65	1876	3874.06	2846.46
6	3.36692243	6.55719448	2017-04-01 12:23:00.500	-69.92	-9.62	-46.18	6.95	1876	5575.82	5308.1
7	3.36691940	6.55739511	2017-04-01 12:23:01.500	-72.43	-10.3	-47.74	4.28	1876	6114.99	3678.47
8	3.36691741	6.55754816	2017-04-01 12:23:02.500	-68.54	-9.76	-44.54	8.24	1876	2498.54	3873.23
9	3.36691667	6.55762667	2017-04-01 12:23:03.500	-66.55	-8.61	-43.72	11.26	1876	7904.68	8240.96
10	3.36691358	6.55778714	2017-04-01 12:23:04.500	-67.85	-9.51	-44.08	9.38	1876	8380.01	6571.02
11	3.36690842	6.55805610	2017-04-01 12:23:05.500	-67.97	-9.35	-44.36	9.82	1876	8674.93	6838.21
12	3.36690580	6.55823981	2017-04-01 12:23:06.500	-77.04	-11.89	-50.37	1.46	1876	6563.22	3202.8
13	3.36690423	6.55840363	2017-04-01 12:23:07.500	-76.67	-10.02	-52.24	2.75	1876	1554.75	1206.31
14	3.36690333	6.55849667	2017-04-01 12:23:08.500	-75.83	-9.92	-51.84	5.35	1876	4816.22	5167.7
15	3.36690517	6.55869090	2017-04-01 12:23:09.500	-77.38	-11.62	-51.41	-0.3	1876	4897.7	2234.3
16	3.36690667	6.55893197	2017-04-01 12:23:10.500	-72.19	-9.11	-48.82	5.86	1876	2658.24	4586.64
17	3.36690511	6.55910271	2017-04-01 12:23:11.500	-69.87	-7.98	-47.25	9.93	1876	6652.67	6137.42
18	3.36690125	6.55925926	2017-04-01 12:23:12.500	-72.55	-9	-49.36	8.43	1876	8312.41	6907.9
19	3.36689833	6.55935167	2017-04-01 12:23:13.500	-70.34	-8.94	-47.12	10.2	1876	6022.93	5561.74
20	3.36689677	6.55948574	2017-04-01 12:23:14.500	-66.64	-8.48	-44.13	13.35	1876	8479.56	8910.39
21	3.36689500	6.55968337	2017-04-01 12:23:15.500	-64.57	-8.89	-41.65	13.31	1876	11027.3	10170.7
22	3.36689750	6.55981099	2017-04-01 12:23:16.500	-65.89	-9.45	-42.18	10.08	1876	9950.74	8300.1
23	3.36690633	6.55992633	2017-04-01 12:23:17.500	-67.39	-9.97	-42.97	6.39	1876	8837.36	6826.23
24	3.36691333	6.55998833	2017-04-01 12:23:18.500	-71.26	-10.86	-45.7	3.19	1876	7755.97	4853.23
25	3.36692261	6.56004999	2017-04-01 12:23:19.500	-68.52	-11.14	-43.15	2.01	1876	4091.35	2030.76
26	3.36693869	6.56015898	2017-04-01 12:23:20.500	-62.82	-9.25	-39.49	8.45	1876	5074.72	3769.43
27	3.36694451	6.56020737	2017-04-01 12:23:21.500	-64	-9.96	-39.95	7.66	1876	6602.23	5699.18
28	3.36694722	6.56024056	2017-04-01 12:23:22.500	-69.28	-9.16	-46.02	7.33	1876	5574.24	3238.17
29	3.36694884	6.56027182	2017-04-01 12:23:23.500	-69.3	-8.54	-46.73	12.31	1876	10867.3	10031.4
30	3.36695050	6.56030592	2017-04-01 12:23:24.500	-69.1	-10.2	-44.87	4.59	1876	7940.93	5694.46
31	3.36695202	6.56033950	2017-04-01 12:23:25.500	-68.95	-9.56	-45.01	7	1876	4084.93	4263.28
32	3.36695376	6.56037774	2017-04-01 12:23:26.500	-64.6	-9.25	-41.22	10.93	1876	7756.5	7281.02
33	3.36695500	6.56041461	2017-04-01 12:23:27.500	-61.62	-9.39	-38.09	11.62	1876	9574.09	8782.74
34	3.36695500	6.56044845	2017-04-01 12:23:28.500	-61.24	-9.88	-37.33	8.79	1876	9732.11	7140.63
35	3.36695470	6.56047740	2017-04-01 12:23:29.500	-61.67	-9.46	-38.12	12.53	1876	7840.61	9275.19
36	3.36695333	6.56051057	2017-04-01 12:23:30.500	-62.85	-9.21	-39.63	14.96	1876	10845.1	8535.77
37	3.36695333	6.56053630	2017-04-01 12:23:31.500	-67.07	-9.77	-43.27	10.54	1876	10428.9	10079.1
38	3.36695373	6.56055980	2017-04-01 12:23:32.500	-70.02	-9.18	-46.54	9.47	1876	8555.1	5969.45
39	3.36695527	6.56057739	2017-04-01 12:23:33.500	-71.32	-9.56	-47.62	8.17	1876	11094.3	8143.48
40	3.36695684	6.56059190	2017-04-01 12:23:34.500	-70.59	-9.63	-46.74	7.37	1876	8125.11	6431.57
41	3.36695922	6.56061543	2017-04-01 12:23:35.500	-65.13	-9.26	-41.75	10.81	1876	9030.59	9944.81
42	3.36696185	6.56063697	2017-04-01 12:23:36.500	-61.89	-9.24	-38.57	13.46	1876	10820.5	9183.38
43	3.36696500	6.56067429	2017-04-01 12:23:37.500	-62.26	-9.31	-38.88	14.41	1876	10271.6	9887.43
44	3.36696500	6.56071333	2017-04-01 12:23:38.500	-65.15	-9.45	-41.61	9.4	1876	11191.9	7346.44
45	3.36696483	6.56071807	2017-04-01 12:23:39.500	-67.72	-9.88	-43.6	6.62	1876	6759.02	5471.86
46	3.36696325	6.56076272	2017-04-01 12:23:40.500	-68.88	-9.88	-44.97	6.24	1876	5863.77	4766.42
47	3.36696146	6.56081847	2017-04-01 12:23:41.500	-65.79	-9.17	-42.56	11.96	1876	6339.15	8148.58
48	3.36696000	6.56088010	2017-04-01 12:23:42.500	-67.59	-9.4	-44.11	11.22	1876	10195.1	7872.64
49	3.36696000	6.56092667	2017-04-01 12:23:43.500	-69.07	-9.35	-45.67	8.35	1876	9604.74	7929.25
50	3.36696000	6.56099116	2017-04-01 12:23:44.500	-67.63	-9.28	-44.23	10.77	1876	9012.06	10251.7
51	3.36696000	6.56106000	2017-04-01 12:23:45.500	-68.2	-8.74	-45.2	11.24	1876	11772.6	10525.5
52	3.36696000	6.56114283	2017-04-01 12:23:46.500	-68.09	-8.61	-45.26	12.13	1876	12271.4	10604.4
53	3.36696000	6.56129333	2017-04-01 12:23:47.500	-69.38	-8.4	-46.63	10.35	1876	10590.5	9490.54
54	3.36696000	6.56129333	2017-04-01 12:23:48.500	-66.88	-8.55	-43.99	11.59	1876	10973.2	9653
55	3.36695839	6.56145574	2017-04-01 12:23:49.500	-67.86	-9.07	-44.75	11.15	1876	11291.7	9434.95
56	3.36695682	6.56154029	2017-04-01 12:23:50.500	-66.37	-8.99	-43	10.86	1876	9752	9046.18
57	3.36695365	6.56162833	2017-04-01 12:23:51.500	-67.39	-9.08	-44.16	11.06	1876	9716.35	7889.58
58	3.36695185	6.56171846	2017-04-01 12:23:52.500	-73.41	-9.97	-49.13	4.99	1876	5889.02	2860.53
59	3.36695167	6.56181895	2017-04-01 12:23:53.500	-71.75	-9.66	-47.69	5.76	1876	6445.03	4591.23
60	3.36695167	6.56191425	2017-04-01 12:23:54.500	-72.43	-10.11	-47.92	4.99	1876	5272.86	4631.9
61	3.36695314	6.56200710	2017-04-01 12:23:55.500	-70.97	-9.6	-47.1	8.25	1876	6926.81	6081.52
62	3.36695333	6.56211014	2017-04-01 12:23:56.500	-72.06	-10.8	-47.09	3.88	1876	6183.1	5255.05
63	3.36695194	6.56220192	2017-04-01 12:23:57.500	-64.38	-9.61	-40.15	13.31	1876	1797.45	1923.95
64	3.36694891	6.56230501	2017-04-01 12:23:58.500	-65.2	-9.12	-41.95	14.92	1876	10698.9	6210.12
65	3.36694517	6.56242295	2017-04-01 12:23:59.500	-66.64	-9.04	-43.48	15.22	1876	11812	5706.35
66	3.36694375	6.56250958	2017-04-01 12:24:00.500	-65.33	-8.97	-42.32	15.56	1876	9788.68	5205.64
67	3.36694460	6.56262011	2017-04-01 12:24:01.500	-66.6	-9.16	-43.42	12.05	1876	10397.7	5669.59
68	3.36694363	6.56273952	2017-04-01 12:24:02.500	-69.72	-9.42	-46.16	8.89	1876	9590.13	5433.93
69	3.36694333	6.56276000	2017-04-01 12:24:03.500	-70.66	-9.3	-47.25	7.9	1876	9391.85	3694.04
70	3.36693086	6.56304699	2017-04-01 12:24:04.500	-69.32	-9.08	-46.17	10.11	1876	8086.95	3923.33
71	3.36692833	6.56310500	2017-04-01 12:24:05.500	-72.44	-9.56	-48.54	9.33	1876	7424.11	3769.72
72	3.36692833	6.56326867	2017-04-01 12:24:06.500	-72.17	-9.3	-48.84	9.76	1876	7405.39	3756.38
73	3.36692717	6.56341962	2017-04-01 12:24:07.500	-74.45	-10.73	-49.66	5.67	1876	6433.5	2198.79
74	3.36692667	6.56345500	2017-04-01 12:24:08.500	-77.48	-11.53	-51.81	1.7	1876	4166.48	1314.46
75	3.36692226	6.56365776	2017-04-01 12:24:09.500	-75.3	-9.51	-51.49	2.03	1876	194	28.14
76	3.36691908	6.56376377	2017-04-01 12:24:10.500	-76.73	-9.87	-52.77	6.98	1876	5224.08	3392.43
77	3.36691635	6.56384422	2017-04-01 12:24:11.500	-81.01	-11.42	-55.25	3.21	1876	3604.42	2958.23
78	3.36691267	6.56394735	2017-04-01 12:24:12.500	-81.2	-11.15	-55.83	2.51	1876	3262.48	2146.5
79	3.36691167	6.56397500	2017-04-01 12:24:13.500	-82.88	-10.96	-57.64	0.54	1876	2951.74	2388.67
80	3.36691167	6.56408721	2017-04-01 12:24:14.500	-81.06	-10	-56.91	4.53	1876	2041.68	2207.71
81	3.36691167	6.56420418	2017-04-01 12:24:15.500	-82.3	-10.38	-57.85	2.2	1876	5397.67	4080.07
82	3.36690950	6.56429779	2017-04-01 12:24:16.500	-83.9	-10.11	-59.58	2.21	1876	4104.85	3242.77
83	3.36690626	6.56438900	2017-04-01 12:24:17.500	-82.05	-10	-57.96	2.54	1876	2394.37	1487.35
84	3.36690500	6.56442500	2017-04-01 12:24:18.500	-76.38	-8.72	-53.36	9.7	1876	5151.92	5825.07
85	3.36690111	6.56454081	2017-04-01 12:24:19.500	-77.79	-9.48	-54.09	6.64	1876	7488.81	6012.43
86	3.36689742	6.56467966	2017-04-01 12:24:20.500	-77.11	-9.2	-53.66	6.98	1876	5965.5	5883.99
87	3.36689572	6.56478836	2017-04-01 12:24:21.500	-75.81	-9.07	-52.52	9.85	1876	8376.98	7675.99
88	3.36689415	6.56489045	2017-04-01 12:24:22.500	-74.12	-8.82	-51.2	13.55	1876	10457.9	10699.5
89	3.36689333	6.56494333	2017-04-01 12:24:23.500	-76.48	-8.7	-53.62	12.43	1876	11494	10024.7
90	3.36689245	6.56505797	2017-04-01 12:24:24.500	-76.91	-7.83	-54.66	12.06	1876	10656	7886.19
91	3.36689083	6.56521374	2017-04-01 12:24:25.500	-77.27	-7.8	-54.76	15.32	1876	9887.92	6633.78
92	3.36688846	6.56531685	2017-04-01 12:24:26.500	-74.98	-8.17	-52.59	14.81	1876	10877.2	10593.6
93	3.36688599	6.56541873	2017-04-01 12:24:27.500	-74.01	-8.57	-51.11	13.2	1876	11538.6	9085.74
94	3.36688500	6.56548333	2017-04-01 12:24:28.500	-76.21	-8.22	-53.68	13.48	1876	8950.94	8914.45
95	3.36688388	6.56555752	2017-04-01 12:24:29.500	-75.05	-8.48	-52.35	15.8	1876	12803.5	11588
96	3.36688090	6.56575399	2017-04-01 12:24:30.500	-73.08	-8.76	-50.13	17.43	1876	14617	13518.7
97	3.36688000	6.56586516	2017-04-01 12:24:31.500	-76.35	-8.05	-53.94	14.7	1876	15341.5	12448.2
98	3.36688000	6.56596200	2017-04-01 12:24:32.500	-79.52	-8.42	-56.72	11.77	1876	10652.5	8675.63
99	3.36688000	6.56603333	2017-04-01 12:24:33.500	-78.68	-8.27	-56.13	11.91	1876	8486.35	8154.55
100	3.36687941	6.56611001	2017-04-01 12:24:34.500	-80.14	-8.07	-57.65	13.32	1876	11470.5	10160.4
101	3.36687901	6.56629936	2017-04-01 12:24:35.500	-80.83	-7.89	-58.54	12	1876	10354	8870.12
102	3.36688111	6.56640430	2017-04-01 12:24:36.500	-80.54	-8.32	-58.04	12.98	1876	10463	10068.6
103	3.36688462	6.56652231	2017-04-01 12:24:37.500	-73.73	-8.3	-51.11	16.01	1876	12894.4	10863.8
104	3.36688667	6.56659000	2017-04-01 12:24:38.500	-74.13	-8.71	-51.32	19.28	1876	12776.9	15641.8
105	3.36689004	6.56665917	2017-04-01 12:24:39.500	-77.5	-8.31	-54.95	17.49	1876	21656.8	17327.3
106	3.36689756	6.56681108	2017-04-01 12:24:40.500	-78.88	-8.73	-55.68	15.8	1876	18091.8	13180.9
107	3.36690356	6.56690967	2017-04-01 12:24:41.500	-76.74	-8.31	-54.15	16.21	1876	9724.68	6300.95
108	3.36691100	6.56700161	2017-04-01 12:24:42.500	-73.72	-8.65	-50.86	19.11	1876	16425.4	13936.3
109	3.36691646	6.56706167	2017-04-01 12:24:43.500	-75.07	-8.57	-52.33	18.84	1876	17745	6494.58
110	3.36692204	6.56712896	2017-04-01 12:24:44.500	-80.27	-8.75	-57.36	14.8	1876	11176.9	9995.26
111	3.36692333	6.56718852	2017-04-01 12:24:45.500	-83.5	-9.01	-60.37	13.01	1876	11283	8966.83
112	3.36692360	6.56723625	2017-04-01 12:24:46.500	-84.16	-8.9	-61.11	11.29	1876	8433.54	7868.79
113	3.36692537	6.56728829	2017-04-01 12:24:47.500	-84.47	-9.08	-61.21	8.19	1876	10458.4	8081.85
114	3.36692732	6.56733149	2017-04-01 12:24:48.500	-82.61	-9.06	-59.26	9.6	1876	6745.02	6584.63
115	3.36693043	6.56737353	2017-04-01 12:24:49.500	-83.37	-9.46	-59.84	8.46	1876	8114.63	3556.24
116	3.36693167	6.56740257	2017-04-01 12:24:50.500	-82.91	-9.34	-59.44	10.19	1876	6278.69	6799.11
117	3.36693192	6.56742801	2017-04-01 12:24:51.500	-81.26	-8.48	-58.54	13.42	1876	9974.12	6661.52
118	3.36693347	6.56744626	2017-04-01 12:24:52.500	-81.5	-8.85	-58.32	13.31	1876	9119.69	4049.53
119	3.36693500	6.56746000	2017-04-01 12:24:53.500	-82.3	-8.44	-59.69	11.91	1876	7235.37	3347.49
120	3.36693511	6.56746087	2017-04-01 12:24:54.500	-82.04	-8.58	-59.2	14.74	1876	7489.26	3818.64
121	3.36693654	6.56747504	2017-04-01 12:24:55.500	-83.72	-8.64	-60.96	11.6	1876	11085.8	3138.27
122	3.36693500	6.56749667	2017-04-01 12:24:56.500	-82.32	-8.96	-59	11.99	1876	8202.77	3058.09
123	3.36693481	6.56749802	2017-04-01 12:24:57.500	-80.82	-9.04	-57.67	12.78	1876	9733.96	3853.15
124	3.36693326	6.56750885	2017-04-01 12:24:58.500	-82.8	-9.07	-59.63	10.95	1876	8639.24	3184.93
125	3.36693170	6.56752028	2017-04-01 12:24:59.500	-84.1	-8.88	-60.9	9.78	1876	6837.07	2734.95
126	3.36693333	6.56753333	2017-04-01 12:25:00.500	-83.4	-8.77	-60.54	11.01	1876	6160.89	2780.95
127	3.36693488	6.56754876	2017-04-01 12:25:01.500	-83.42	-8.98	-60.17	11.13	1876	10991.2	2876.78
128	3.36693818	6.56758607	2017-04-01 12:25:02.500	-83.31	-8.93	-60.28	11.69	1876	6207.36	3118.45
129	3.36694167	6.56760833	2017-04-01 12:25:03.500	-79.11	-9.09	-55.89	15.99	1876	9549.5	5885.35
130	3.36694796	6.56762408	2017-04-01 12:25:04.500	-81.03	-9.04	-57.84	14.98	1876	11746.3	5323.27
131	3.36695919	6.56763896	2017-04-01 12:25:05.500	-84.05	-8.93	-60.97	13.41	1876	10379.9	6089.64
132	3.36696951	6.56765268	2017-04-01 12:25:06.500	-83.09	-9.18	-59.86	13.43	1876	10401.6	6205.38
133	3.36697651	6.56766147	2017-04-01 12:25:07.500	-83.24	-9.09	-60.07	13.4	1876	10920.9	9819.18
134	3.36698228	6.56766869	2017-04-01 12:25:08.500	-81.94	-8.8	-59.06	15.49	1876	11283.8	10447.3
135	3.36699312	6.56767839	2017-04-01 12:25:09.500	-82.63	-8.91	-59.63	13.98	1876	11399.5	9870.57
136	3.36700706	6.56768905	2017-04-01 12:25:10.500	-81.14	-8.78	-58.23	15.99	1876	8181.9	5966.05
137	3.36702154	6.56770027	2017-04-01 12:25:11.500	-82.33	-8.96	-59.24	14.77	1876	11737	9861.23
138	3.36703612	6.56770934	2017-04-01 12:25:12.500	-81.98	-8.83	-59.06	16.28	1876	10969.5	8105.94
139	3.36705477	6.56771838	2017-04-01 12:25:13.500	-82.43	-8.86	-59.49	14.36	1876	9547.17	5004.19
140	3.36707312	6.56772538	2017-04-01 12:25:14.500	-85.32	-8.79	-62.32	11.89	1876	7236.52	3741.37
141	3.36709067	6.56773176	2017-04-01 12:25:15.500	-83.79	-8.74	-61.01	12.99	1876	7671.03	4655.9
142	3.36712260	6.56774161	2017-04-01 12:25:16.500	-84.62	-8.68	-61.79	13.92	1876	9037.71	5186.95
143	3.36713993	6.56774565	2017-04-01 12:25:17.500	-85.22	-8.71	-62.36	13.41	1876	8737.25	4238.26
144	3.36714500	6.56774667	2017-04-01 12:25:18.500	-83.71	-9.06	-60.58	14.87	1876	8477.97	5112.17
145	3.36717425	6.56774794	2017-04-01 12:25:19.500	-86.86	-9.38	-63.43	12.25	1876	9704.35	4740.55
146	3.36719597	6.56774728	2017-04-01 12:25:20.500	-86.98	-8.86	-64.11	12.96	1876	6660.82	3605.56
147	3.36721656	6.56774546	2017-04-01 12:25:21.500	-89.21	-9.14	-66.03	11.18	1876	6232.33	3716.01
148	3.36723470	6.56774500	2017-04-01 12:25:22.500	-87.72	-9.03	-64.54	12.56	1876	5347.46	2390.61
149	3.36724167	6.56774500	2017-04-01 12:25:23.500	-87.79	-9.33	-64.4	11.12	1876	7707.37	5543.31
150	3.36726752	6.56774716	2017-04-01 12:25:24.500	-89.74	-9.31	-66.36	10.15	1876	6498.46	6375.6
151	3.36729557	6.56774940	2017-04-01 12:25:25.500	-91.96	-8.88	-69.03	9.26	1876	6332.53	5479.34
152	3.36731929	6.56775114	2017-04-01 12:25:26.500	-91.31	-9.09	-68.19	9.8	1876	6371.28	5176.58
153	3.36733891	6.56775167	2017-04-01 12:25:27.500	-90.46	-9.24	-67.15	10.94	1876	5730.37	5439.53
154	3.36735000	6.56775167	2017-04-01 12:25:28.500	-90.71	-9.15	-67.54	10.52	1876	7090.66	6140.54
155	3.36737343	6.56774972	2017-04-01 12:25:29.500	-90.22	-9.37	-66.81	10.13	1876	7012.23	6571.96
156	3.36740099	6.56774742	2017-04-01 12:25:30.500	-87.29	-8.87	-64.34	13.85	1876	9118.91	8261.17
157	3.36741918	6.56774483	2017-04-01 12:25:31.500	-88.82	-9.14	-65.6	12.62	1876	10467.5	9386.54
158	3.36743484	6.56774243	2017-04-01 12:25:32.500	-88.01	-9	-64.96	12.94	1876	12202.5	10898.4
159	3.36744167	6.56774167	2017-04-01 12:25:33.500	-89.76	-8.92	-66.79	10.14	1876	7373.06	5524.24
160	3.36745694	6.56773658	2017-04-01 12:25:34.500	-87.67	-8.98	-64.58	12.49	1876	7112.25	7297.53
161	3.36747161	6.56773168	2017-04-01 12:25:35.500	-89.47	-8.99	-66.41	10.61	1876	8401.39	6824.61
162	3.36748030	6.56772819	2017-04-01 12:25:36.500	-90.46	-9.16	-67.25	9.92	1876	7480.94	6619.53
163	3.36748569	6.56772667	2017-04-01 12:25:37.500	-90.94	-9.7	-67.23	9.78	1876	7741.49	6749.11
164	3.36748833	6.56772667	2017-04-01 12:25:38.500	-91.86	-10.04	-67.8	8.98	1876	8064.24	7055.55
165	3.36748833	6.56772667	2017-04-01 12:25:39.500	-91.64	-9.18	-68.44	10.15	1876	6916.64	3140.08
166	3.36748833	6.56772667	2017-04-01 12:25:40.500	-91.07	-9.26	-67.8	9.44	1876	6613.62	3312.34
167	3.36748833	6.56772667	2017-04-01 12:25:41.500	-88.94	-9.47	-65.45	11.35	1876	7285.46	4119.6
168	3.36748833	6.56772667	2017-04-01 12:25:42.500	-90.25	-9.83	-66.36	10.95	1876	7402.03	3211.46
169	3.36748833	6.56772667	2017-04-01 12:25:43.500	-90.82	-9.71	-67.07	10.12	1876	6916.66	2294.35
170	3.36748833	6.56772738	2017-04-01 12:25:44.500	-91.56	-9.12	-68.24	10.03	1876	5221	1869.5
171	3.36748833	6.56772833	2017-04-01 12:25:45.500	-90.85	-9.23	-67.51	9.71	1876	6408.44	2596.42
172	3.36748942	6.56772942	2017-04-01 12:25:46.500	-89.34	-8.91	-66.4	11.19	1876	6376.47	2501.05
173	3.36749217	6.56773167	2017-04-01 12:25:47.500	-86.35	-8.99	-63.15	13.04	1876	6627.75	3081.42
174	3.36749333	6.56773167	2017-04-01 12:25:48.500	-89.09	-9.02	-65.91	10.93	1876	7472.68	3299.8
175	3.36750043	6.56772695	2017-04-01 12:25:49.500	-89.9	-9.29	-66.57	10.54	1876	8563.99	4469.76
176	3.36751557	6.56771475	2017-04-01 12:25:50.500	-86.21	-8.86	-63.17	14.28	1876	7128.73	4251.04
177	3.36752528	6.56769898	2017-04-01 12:25:51.500	-83.78	-8.99	-60.66	16.06	1876	10408.7	6013.6
178	3.36753440	6.56768014	2017-04-01 12:25:52.500	-84.08	-8.78	-61.09	16.49	1876	10208.7	5446.59
179	3.36754351	6.56765398	2017-04-01 12:25:53.500	-89.84	-8.97	-66.74	10.99	1876	8828.27	6377.32
180	3.36755296	6.56763117	2017-04-01 12:25:54.500	-92.49	-9.4	-69.04	8.13	1876	6452.46	5393.37
181	3.36756473	6.56760734	2017-04-01 12:25:55.500	-91.14	-8.84	-68.21	10.74	1876	7109.22	5945.67
182	3.36757350	6.56758413	2017-04-01 12:25:56.500	-90.35	-9	-67.23	10.12	1876	6756.24	3001.52
183	3.36758135	6.56755728	2017-04-01 12:25:57.500	-90.49	-9.46	-66.83	9.52	1876	4522.25	1777.59
184	3.36758769	6.56752262	2017-04-01 12:25:58.500	-87.47	-9.1	-64.31	13.5	1876	6259.82	1650.16
185	3.36759000	6.56749001	2017-04-01 12:25:59.500	-86.22	-9	-63.06	12.61	1876	7410.96	5077.62
186	3.36758987	6.56745871	2017-04-01 12:26:00.500	-87.04	-9.36	-63.48	8.57	1876	5537.98	2500.49
187	3.36758858	6.56741847	2017-04-01 12:26:01.500	-83.94	-8.9	-60.91	14.37	1876	6229.68	3026.22
188	3.36758978	6.56738550	2017-04-01 12:26:02.500	-86.64	-8.99	-63.59	10.83	1876	7796.69	2528.15
189	3.36758802	6.56735034	2017-04-01 12:26:03.500	-83.47	-8.93	-60.36	12.14	1876	7459.6	3334.9
190	3.36758655	6.56732115	2017-04-01 12:26:04.500	-81.74	-8.65	-59.05	13.31	1876	7451.66	4416.93
191	3.36758455	6.56728828	2017-04-01 12:26:05.500	-80.8	-8.82	-57.89	15.03	1876	10087.1	8486.86
192	3.36758167	6.56726667	2017-04-01 12:26:06.500	-81.14	-8.68	-58.42	14.24	1876	10975.2	9288.42
193	3.36758151	6.56726614	2017-04-01 12:26:07.500	-83.17	-9.2	-59.93	13.72	1876	8679.03	7585.13
194	3.36757474	6.56724398	2017-04-01 12:26:08.500	-81.16	-9.07	-58.03	15.4	1876	10561	8385.16
195	3.36756996	6.56722476	2017-04-01 12:26:09.500	-76.63	-8.67	-53.75	18.98	1876	8976.67	4852.33
196	3.36756693	6.56720426	2017-04-01 12:26:10.500	-75.22	-8.79	-52.19	19.33	1876	12912.5	6243.27
197	3.36756840	6.56719141	2017-04-01 12:26:11.500	-77.13	-8.95	-54.14	19.55	1876	11879.3	6265.49
198	3.36757200	6.56717789	2017-04-01 12:26:12.500	-75.03	-8.85	-51.85	21.18	1876	16225.1	9181.49
199	3.36757683	6.56717167	2017-04-01 12:26:13.500	-74.42	-9.23	-51.1	21.54	1876	16064.5	7045.59
200	3.36758333	6.56717167	2017-04-01 12:26:14.500	-77.16	-9.04	-54.07	19.37	1876	12407.2	5833.75
201	3.36758333	6.56716876	2017-04-01 12:26:15.500	-77.99	-9.01	-54.93	19.8	1876	13797	6921.14
202	3.36758333	6.56716833	2017-04-01 12:26:16.500	-79.69	-8.76	-56.87	18.86	1876	12616.1	7195.43
203	3.36758177	6.56716833	2017-04-01 12:26:17.500	-78.9	-8.7	-56.14	19.47	1876	13410	7139.15
204	3.36757999	6.56716827	2017-04-01 12:26:18.500	-80.14	-8.87	-57.21	19.49	1876	11292.5	6522.29
205	3.36757500	6.56716667	2017-04-01 12:26:19.500	-78.75	-8.36	-56.3	20.58	1876	12323.5	5768.19
206	3.36757363	6.56716392	2017-04-01 12:26:20.500	-79.2	-8.51	-56.5	20.42	1876	13060.9	7797.64
207	3.36757333	6.56716333	2017-04-01 12:26:21.500	-76.43	-8.92	-53.34	22.06	1876	12032	5956.56
208	3.36757033	6.56716033	2017-04-01 12:26:22.500	-76.72	-8.6	-53.83	19.68	1876	12298.5	6305.27
209	3.36757131	6.56716131	2017-04-01 12:26:23.500	-76.48	-8.93	-53.45	20.07	1876	11157.6	5986.67
210	3.36757997	6.56716997	2017-04-01 12:26:24.500	-82.46	-9.04	-59.34	15.19	1876	10426.2	4894.7
211	3.36758967	6.56718767	2017-04-01 12:26:25.500	-84.02	-8.72	-61.18	14.51	1876	8245.13	3851.07
212	3.36759609	6.56721822	2017-04-01 12:26:26.500	-88.04	-9.01	-64.81	11.99	1876	6421.07	3189.71
213	3.36759528	6.56724940	2017-04-01 12:26:27.500	-92.02	-9.34	-68.51	8.34	1876	4747.55	2272.3
214	3.36759500	6.56725500	2017-04-01 12:26:28.500	-92.5	-9.37	-68.99	8	1876	4561.06	2184.07
215	3.36759249	6.56733801	2017-04-01 12:26:29.500	-89.92	-9.06	-66.73	9.76	1876	5163.11	2757.16
216	3.36759167	6.56739258	2017-04-01 12:26:30.500	-87.31	-8.66	-64.53	12.69	1876	6042.76	3054.39
217	3.36759281	6.56742445	2017-04-01 12:26:31.500	-87.92	-8.99	-64.85	11.56	1876	6652.62	3082
218	3.36759209	6.56746231	2017-04-01 12:26:32.500	-88.13	-9.11	-64.97	11.05	1876	6462.62	3103.53
219	3.36759167	6.56747167	2017-04-01 12:26:33.500	-85.77	-9.05	-62.66	12.66	1876	7283.14	3112.52
220	3.36758823	6.56752103	2017-04-01 12:26:34.500	-90.17	-9.49	-66.54	10.2	1876	6097.08	2375.36
221	3.36758193	6.56756701	2017-04-01 12:26:35.500	-94.08	-9.44	-70.5	6.89	1876	4667.51	2836.04
222	3.36757255	6.56759688	2017-04-01 12:26:36.500	-90.39	-8.97	-67.35	10.5	1876	6636.43	5899.42
223	3.36756021	6.56763038	2017-04-01 12:26:37.500	-92.76	-9	-69.61	8.03	1876	5410.07	5008.82
224	3.36755667	6.56764000	2017-04-01 12:26:38.500	-91.85	-8.64	-69.1	8.02	1876	5981.7	4533.84
225	3.36754526	6.56767612	2017-04-01 12:26:39.500	-92.87	-8.94	-69.74	8.46	1876	5087.08	2703.15
226	3.36752977	6.56772402	2017-04-01 12:26:40.500	-90.99	-9.03	-67.85	9.92	1876	5566.04	2608.04
227	3.36751817	6.56775138	2017-04-01 12:26:41.500	-89.8	-9.16	-66.49	10.13	1876	5304.36	2533.23
228	3.36750666	6.56777597	2017-04-01 12:26:42.500	-91.41	-9.48	-67.77	9.68	1876	5535.78	3015.29
229	3.36750167	6.56778667	2017-04-01 12:26:43.500	-90.33	-9.09	-67.18	9.75	1876	5983.4	4015.92
230	3.36748901	6.56780144	2017-04-01 12:26:44.500	-91.93	-9.3	-68.49	9.24	1876	7128.96	6586.34
231	3.36747699	6.56781390	2017-04-01 12:26:45.500	-91.61	-9.04	-68.4	8.95	1876	6675.95	5311.35
232	3.36746821	6.56782092	2017-04-01 12:26:46.500	-89.68	-9.2	-66.41	8.95	1876	6148.96	5294.04
233	3.36746205	6.56782432	2017-04-01 12:26:47.500	-92.73	-9.71	-68.87	7.68	1876	6010.82	5256.34
234	3.36746000	6.56782500	2017-04-01 12:26:48.500	-90.08	-9.24	-66.76	9.94	1876	5383.7	3218.61
235	3.36745695	6.56782681	2017-04-01 12:26:49.500	-88.83	-9.46	-65.32	10.39	1876	6483.34	3024.55
236	3.36744909	6.56783257	2017-04-01 12:26:50.500	-89.15	-9.33	-65.75	10.59	1876	7849.27	4404.44
237	3.36744588	6.56783737	2017-04-01 12:26:51.500	-89.99	-9.23	-66.67	9.77	1876	6416.96	4666.7
238	3.36744564	6.56784128	2017-04-01 12:26:52.500	-89.5	-8.93	-66.46	10.17	1876	6557.96	4610.45
239	3.36744667	6.56784333	2017-04-01 12:26:53.500	-91.44	-9.31	-68.09	8.44	1876	5229.06	2965.68
240	3.36744667	6.56785016	2017-04-01 12:26:54.500	-93.83	-9.65	-70.09	6.55	1876	5152.14	3920.52
241	3.36744873	6.56786483	2017-04-01 12:26:55.500	-92.61	-9.26	-69.3	7.87	1876	3556.17	1411.41
242	3.36745775	6.56787572	2017-04-01 12:26:56.500	-95.02	-9.52	-71.28	5.7	1876	4277.58	1831.91
243	3.36747633	6.56788618	2017-04-01 12:26:57.500	-94.36	-9.5	-70.63	6.31	1876	3607.15	1392.64
244	3.36749167	6.56789333	2017-04-01 12:26:58.500	-94.97	-9.44	-71.36	5.61	1876	3698.31	1881.88
245	3.36750876	6.56790139	2017-04-01 12:26:59.500	-96.8	-10.15	-72.56	3.69	1876	3663.49	3093.01
246	3.36756619	6.56792931	2017-04-01 12:27:00.500	-98.68	-10.41	-74.13	1.88	1876	2353.6	1372.24
247	3.36759571	6.56794680	2017-04-01 12:27:01.500	-95.14	-6.65	-74.3	2.97	1876		0.53
248	3.36763344	6.56797141	2017-04-01 12:27:02.500	-95.8	-6.04	-75.46	4.03	1876	188.57	0
249	3.36765000	6.56798167	2017-04-01 12:27:03.500	-97.47	-7.29	-75.98	2.78	1876	196.8	4.01
250	3.36768254	6.56800286	2017-04-01 12:27:04.500	-100.38	-9.35	-76.81	0.62	1876	1602.4	323.07
251	3.36773135	6.56803398	2017-04-01 12:27:05.500	-102.77	-11.18	-77.39	-1.67	1876	1767.31	1477.15
252	3.36777529	6.56806034	2017-04-01 12:27:06.500	-102.5	-11.87	-76.45	-0.39	1876	1281.51	840.66
253	3.36780698	6.56807972	2017-04-01 12:27:07.500	-101.4	-10.36	-76.93	0.51	1876	1796.47	1396.25
254	3.36784174	6.56809961	2017-04-01 12:27:08.500	-101.59	-10.81	-76.69	1.34	1876	2842.22	2492.7
255	3.36787416	6.56812154	2017-04-01 12:27:09.500	-102.48	-10.47	-77.79	1.07	1876	2195.01	1677.03
256	3.36790717	6.56814257	2017-04-01 12:27:10.500	-103.38	-11.32	-78.01	0.83	1876	2722.55	2066.24
257	3.36794545	6.56816585	2017-04-01 12:27:11.500	-102	-10.58	-77.27	1.64	1876	2009.72	1753.48
258	3.36798284	6.56819104	2017-04-01 12:27:12.500	-100.92	-10.59	-76.03	3.01	1876	2904.54	2354.08
259	3.36802622	6.56822125	2017-04-01 12:27:13.500	-100.23	-10.07	-76.13	2.97	1876	3041.39	2609.12
260	3.36806616	6.56824752	2017-04-01 12:27:14.500	-101.85	-10.78	-77.01	1.4	1876	2795.92	2057.57
261	3.36810631	6.56827470	2017-04-01 12:27:15.500	-101.71	-10	-77.63	1.76	1876	2240.87	1581.1
262	3.36815442	6.56830603	2017-04-01 12:27:16.500	-100.68	-10	-76.49	2.79	1876	2884.39	2377.17
263	3.36818982	6.56832881	2017-04-01 12:27:17.500	-101.91	-10.95	-76.83	1.02	1876	2683.54	1880.96
264	3.36823226	6.56835729	2017-04-01 12:27:18.500	-101.42	-10.06	-77.17	1.42	1876	2189.97	1511.66
265	3.36826833	6.56837833	2017-04-01 12:27:19.500	-99.78	-10.41	-75.28	2.4	1876	2407.11	1950.26
266	3.36827224	6.56838088	2017-04-01 12:27:20.500	-97.74	-9.4	-74.1	3.48	1876	3048.8	2600.13
267	3.36830859	6.56840450	2017-04-01 12:27:21.500	-95.76	-9.12	-72.48	5.24	1876	3261.78	3145.93
268	3.36834677	6.56842759	2017-04-01 12:27:22.500	-91.38	-8.66	-68.53	8.34	1876	4745.18	4696.61
269	3.36838482	6.56844748	2017-04-01 12:27:23.500	-88.4	-8.85	-65.42	10.03	1876	6987.47	6552
270	3.36842208	6.56846805	2017-04-01 12:27:24.500	-91.88	-10.41	-67.35	5.11	1876	6140.28	3762.52
271	3.36845500	6.56849000	2017-04-01 12:27:25.500	-93.86	-9.28	-70.49	5.48	1876	4310.46	3730.08
272	3.36849216	6.56851356	2017-04-01 12:27:26.500	-91.44	-9.06	-68.27	6.17	1876	4059.74	4293.88
273	3.36853104	6.56853273	2017-04-01 12:27:27.500	-90.34	-8.71	-67.49	7.59	1876	6365.33	4800.5
274	3.36856667	6.56854667	2017-04-01 12:27:28.500	-91.35	-9.07	-68.07	5.91	1876	4686.02	4548.02
275	3.36864063	6.56857400	2017-04-01 12:27:29.500	-91.92	-9.49	-68.25	5.31	1876	5334.96	4039.29
276	3.36867799	6.56858366	2017-04-01 12:27:30.500	-93.12	-10.02	-68.75	2.91	1876	4167.91	2250.14
277	3.36872402	6.56858988	2017-04-01 12:27:31.500	-92.32	-9.73	-67.85	3.28	1876	3371.12	2743.81
278	3.36875975	6.56859139	2017-04-01 12:27:32.500	-92.93	-9.99	-67.93	2.28	1876	3335.21	2330.88
279	3.36879668	6.56859453	2017-04-01 12:27:33.500	-93.62	-10.01	-69.43	2.8	1876	3111.6	2723.27
280	3.36883027	6.56859500	2017-04-01 12:27:34.500	-92.42	-9.7	-67.94	3.57	1876	3255.33	2976.81
281	3.36885528	6.56859354	2017-04-01 12:27:35.500	-91.83	-10.57	-65.75	3.24	1876	3855.73	3635.08
282	3.36887204	6.56859059	2017-04-01 12:27:36.500	-92.45	-9.78	-67.21	3.28	1876	4165	3277.26
283	3.36888157	6.56858869	2017-04-01 12:27:37.500	-91.61	-9.91	-67.08	3.45	1876	3838.14	3742.1
284	3.36888472	6.56858694	2017-04-01 12:27:38.500	-92.27	-10.61	-66.27	1.07	1876	3949.07	2725
285	3.36888653	6.56858514	2017-04-01 12:27:39.500	-91.3	-10.46	-66.11	3.2	1876	3067.77	2634.03
286	3.36888930	6.56858368	2017-04-01 12:27:40.500	-92.32	-9.44	-68.47	3.59	1876	3641.31	2962.09
287	3.36889386	6.56857947	2017-04-01 12:27:41.500	-93.04	-9.39	-69.54	4	1876	5153.79	3760.54
288	3.36889988	6.56857346	2017-04-01 12:27:42.500	-92.53	-9.62	-68.91	4.28	1876	3368.17	3396.22
289	3.36890167	6.56857167	2017-04-01 12:27:43.500	-91.71	-9.75	-67.95	6.25	1876	5043.24	4648.3
290	3.36890427	6.56856257	2017-04-01 12:27:44.500	-92.07	-9.17	-68.8	6.56	1876	5711.45	5131.54
291	3.36890734	6.56854945	2017-04-01 12:27:45.500	-92.75	-9.2	-69.47	7.5	1876	5580.68	5147.19
292	3.36890833	6.56853045	2017-04-01 12:27:46.500	-92.71	-9.02	-69.5	7.82	1876	6608.87	5591.71
293	3.36890698	6.56850198	2017-04-01 12:27:47.500	-95.69	-8.68	-72.93	5.23	1876	5281.24	3959.07
294	3.36890667	6.56849667	2017-04-01 12:27:48.500	-94.85	-8.61	-72	7.08	1876	4740.8	4157.05
295	3.36890431	6.56844246	2017-04-01 12:27:49.500	-93.63	-9.46	-70.04	7.26	1876	5168.73	4522.87
296	3.36890121	6.56838916	2017-04-01 12:27:50.500	-92.3	-8.25	-69.93	8.29	1876	4931.81	4443.67
297	3.36890000	6.56833366	2017-04-01 12:27:51.500	-93.22	-9.24	-69.93	7.22	1876	5515.99	4889.76
298	3.36889789	6.56828351	2017-04-01 12:27:52.500	-91.55	-8.71	-68.62	9.19	1876	4234.85	4522.87
299	3.36889667	6.56826333	2017-04-01 12:27:53.500	-90.38	-8.98	-67.31	10.77	1876	6992.62	5574.65
300	3.36889561	6.56818887	2017-04-01 12:27:54.500	-91	-9	-67.91	10.05	1876	7525.16	6774.69
301	3.36889404	6.56811116	2017-04-01 12:27:55.500	-92.36	-8.54	-69.66	9.35	1876	7801.72	6097.04
302	3.36889248	6.56805329	2017-04-01 12:27:56.500	-91.42	-8.67	-68.57	8.88	1876	7422.54	6701.58
303	3.36889167	6.56798714	2017-04-01 12:27:57.500	-92.57	-8.69	-69.7	7.96	1876	6660.61	5592.33
304	3.36889167	6.56796000	2017-04-01 12:27:58.500	-92.52	-8.49	-69.99	7.45	1876	7045.89	6038.94
305	3.36888889	6.56788785	2017-04-01 12:27:59.500	-92.59	-8.44	-69.99	7.58	1876	6013.38	4996.66
306	3.36888568	6.56779166	2017-04-01 12:28:00.500	-91	-8.71	-68.13	8.13	1876	6204.12	5781.84
307	3.36888262	6.56773246	2017-04-01 12:28:01.500	-89.03	-8.71	-66.18	9.64	1876	6476.6	4742.74
308	3.36887919	6.56766434	2017-04-01 12:28:02.500	-88.81	-8.69	-66	8.53	1876	5910.14	5494.47
309	3.36887833	6.56763000	2017-04-01 12:28:03.500	-90.16	-8.66	-67.31	8.66	1876	6225.83	5466.82
310	3.36887634	6.56757462	2017-04-01 12:28:04.500	-89.94	-7.9	-67.82	8.88	1876	6074.35	5408.81
311	3.36887178	6.56745976	2017-04-01 12:28:05.500	-88.52	-8.73	-65.5	9.32	1876	7186.34	6740.45
312	3.36887000	6.56739092	2017-04-01 12:28:06.500	-89.34	-8.89	-66.35	7.37	1876	6066.77	4457.56
313	3.36886921	6.56732000	2017-04-01 12:28:07.500	-89.88	-9.17	-66.49	7.63	1876	6118.6	5045.4
314	3.36886833	6.56728333	2017-04-01 12:28:08.500	-90.12	-8.74	-67.24	8.25	1876	5059.96	5285.66
315	3.36886506	6.56722759	2017-04-01 12:28:09.500	-91.69	-9.31	-68.35	8	1876	6721.62	5365.49
316	3.36885793	6.56711196	2017-04-01 12:28:10.500	-93.24	-9.52	-69.28	6.25	1876	4596.34	3738.83
317	3.36885327	6.56705179	2017-04-01 12:28:11.500	-91.74	-9.59	-67.99	6.25	1876	4448.74	4083.78
318	3.36884684	6.56696789	2017-04-01 12:28:12.500	-92.57	-8.97	-69.53	6.9	1876	3328.71	3338.65
319	3.36884500	6.56692833	2017-04-01 12:28:13.500	-90.91	-8.75	-67.86	7.86	1876	5523.92	4224.34
320	3.36884383	6.56689556	2017-04-01 12:28:14.500	-92.32	-8.11	-69.84	8.12	1876	5709.64	4641.45
321	3.36883908	6.56676892	2017-04-01 12:28:15.500	-93.66	-8.21	-71.18	7.82	1876	5416.46	4583.67
322	3.36883605	6.56669367	2017-04-01 12:28:16.500	-94.43	-8.7	-71.57	6.39	1876	4752.65	3212.43
323	3.36883448	6.56663082	2017-04-01 12:28:17.500	-90.96	-8.75	-68.12	8.54	1876	5211.68	5131.06
324	3.36883295	6.56657040	2017-04-01 12:28:18.500	-94.14	-9.83	-69.99	4.39	1876	3896.37	2173.45
325	3.36883111	6.56650111	2017-04-01 12:28:19.500	-97.01	-9.35	-73.38	2.72	1876	2817.4	2503.95
326	3.36883111	6.56643833	2017-04-01 12:28:20.500	-98.09	-9.31	-74.63	2.18	1876	1811.28	1880.53
327	3.36883395	6.56638333	2017-04-01 12:28:21.500	-93.64	-9.47	-69.97	3.49	1876	3327.12	2828.17
328	3.36883756	6.56631512	2017-04-01 12:28:22.500	-95.22	-9.4	-71.74	3.6	1876	3629.87	2919.61
329	3.36883959	6.56625498	2017-04-01 12:28:23.500	-94.1	-8.92	-71.03	4.11	1876	3259.52	3104.42
330	3.36883879	6.56619135	2017-04-01 12:28:24.500	-91.04	-9.19	-67.21	5.62	1876	4601.93	4378.03
331	3.36883975	6.56613729	2017-04-01 12:28:25.500	-91.57	-9.34	-67.56	6.5	1876	4590.83	3495.56
332	3.36883910	6.56607079	2017-04-01 12:28:26.500	-93.68	-9.17	-70.22	5.26	1876	4461.98	3474
333	3.36884240	6.56600986	2017-04-01 12:28:27.500	-88.02	-9.1	-64.35	7.84	1876	4064.69	3728.79
334	3.36884500	6.56595064	2017-04-01 12:28:28.500	-87.35	-8.94	-64.34	7.33	1876	6707.74	5278.29
335	3.36884475	6.56588917	2017-04-01 12:28:29.500	-91.56	-9.76	-67.73	5.79	1876	4931.25	4033.86
336	3.36884320	6.56583352	2017-04-01 12:28:30.500	-95	-10.69	-70	1.71	1876	3266.8	1711.44
337	3.36884167	6.56577977	2017-04-01 12:28:31.500	-94.02	-10.15	-69.68	4.22	1876	2508.27	2652.64
338	3.36884167	6.56572167	2017-04-01 12:28:32.500	-95.83	-10.12	-71.56	4.02	1876	3184.72	2734.91
339	3.36884185	6.56571556	2017-04-01 12:28:33.500	-95.91	-10.63	-71.12	3.79	1876	2805.57	2364.59
340	3.36884333	6.56565730	2017-04-01 12:28:34.500	-92.97	-9.84	-68.94	4.93	1876	3444.67	3080.49
341	3.36884334	6.56560812	2017-04-01 12:28:35.500	-93.41	-10.07	-69.19	3.92	1876	3711.22	2895.61
342	3.36884520	6.56554647	2017-04-01 12:28:36.500	-93.01	-10.56	-68.15	4.12	1876	3123.36	2565.35
343	3.36884899	6.56548211	2017-04-01 12:28:37.500	-90.53	-10.74	-65.5	5.37	1876	3548.42	3004.15
344	3.36885352	6.56542357	2017-04-01 12:28:38.500	-92.38	-11.26	-66.62	2.55	1876	3098.49	1857.62
345	3.36885498	6.56537250	2017-04-01 12:28:39.500	-93.28	-10.55	-68.4	2.31	1876	2089.36	2215.55
346	3.36885162	6.56525917	2017-04-01 12:28:40.500	-100.26	-12.17	-73.39	-1.8	1876	2439.54	1284.47
347	3.36884833	6.56520333	2017-04-01 12:28:41.500	-100.02	-12.38	-73.41	-1.75	1876	1261.05	502.36
348	3.36884173	6.56514552	2017-04-01 12:28:42.500	-99.42	-11.37	-73.75	-1.04	1876	1615.07	865.5
349	3.36883531	6.56508937	2017-04-01 12:28:43.500	-98.41	-9.78	-74.24	2.32	1876	2090.75	1018.76
350	3.36883028	6.56502843	2017-04-01 12:28:44.500	-94.95	-8.44	-72.3	5.94	1876	3710.93	2228.15
351	3.36882362	6.56496599	2017-04-01 12:28:45.500	-91.34	-8.75	-68.41	9.51	1876	4276.38	2146.83
352	3.36881667	6.56490333	2017-04-01 12:28:46.500	-87.32	-9.07	-64.15	12.56	1876	6800.08	3773.5
353	3.36881263	6.56485486	2017-04-01 12:28:47.500	-84.99	-8.75	-61.96	13.35	1876	7926.38	4351.63
354	3.36880735	6.56479157	2017-04-01 12:28:48.500	-87.2	-8.72	-64.26	11.13	1876	8507.64	3423.48
355	3.36880225	6.56473177	2017-04-01 12:28:49.500	-91.18	-9.52	-67.35	7.49	1876	5329.08	2421.14
356	3.36879603	6.56467992	2017-04-01 12:28:50.500	-91.22	-10.14	-66.71	4.75	1876	3672.89	1627.21
357	3.36878939	6.56463099	2017-04-01 12:28:51.500	-89.06	-9.73	-65.15	6.48	1876	3726.07	2228.06
358	3.36877950	6.56457622	2017-04-01 12:28:52.500	-89.5	-10.22	-65.1	6.24	1876	4202.08	1961.87
359	3.36876813	6.56452479	2017-04-01 12:28:53.500	-86.96	-10.14	-62.61	4.22	1876	3444.49	798.49
360	3.36876068	6.56447883	2017-04-01 12:28:54.500	-84.58	-9.94	-60.09	4.53	1876	3589.62	3036.03
361	3.36875554	6.56441578	2017-04-01 12:28:55.500	-79.45	-8.68	-56.53	9.51	1876	4888.61	4465.77
362	3.36875879	6.56432332	2017-04-01 12:28:56.500	-78.48	-8.6	-55.55	9.26	1876	7296.12	5106.67
363	3.36876139	6.56425500	2017-04-01 12:28:57.500	-81.75	-9.29	-58.12	5.2	1876	6353.6	2985.51
364	3.36876167	6.56424667	2017-04-01 12:28:58.500	-83.35	-11.76	-57.1	-0.73	1876	4710.84	900.15
365	3.36875919	6.56417335	2017-04-01 12:28:59.500	-83.78	-11.38	-57.84	4.01	1876	1713.15	776.61
366	3.36875568	6.56411252	2017-04-01 12:29:00.500	-76.74	-8.93	-53.74	11.23	1876	9322.72	5262.84
367	3.36875371	6.56407239	2017-04-01 12:29:01.500	-80.46	-9.11	-57.23	10.53	1876	8791.44	4342.88
368	3.36875333	6.56403488	2017-04-01 12:29:02.500	-81.78	-9.24	-58.43	9.48	1876	8238.04	3790.31
369	3.36875333	6.56402333	2017-04-01 12:29:03.500	-84.77	-10.01	-60.62	5.44	1876	6654.54	2908.21
370	3.36875077	6.56396192	2017-04-01 12:29:04.500	-86.49	-10.43	-61.69	2.81	1876	3902.31	1569.32
371	3.36874778	6.56391667	2017-04-01 12:29:05.500	-86.39	-8.99	-63.19	5.51	1876	2993.89	1208.81
372	3.36874213	6.56387610	2017-04-01 12:29:06.500	-81.65	-8.35	-58.98	9.68	1876	4859.74	3726.17
373	3.36873431	6.56383490	2017-04-01 12:29:07.500	-78.28	-8.08	-55.93	13.26	1876	6876.47	6097.43
374	3.36873167	6.56382167	2017-04-01 12:29:08.500	-79.21	-8.78	-56.29	12.52	1876	9355.91	8730.85
375	3.36871146	6.56378020	2017-04-01 12:29:09.500	-77.84	-8.62	-55.13	14.36	1876	10700.2	9150.72
376	3.36868389	6.56373889	2017-04-01 12:29:10.500	-75.54	-8.55	-52.81	16.75	1876	9892.7	11410.9
377	3.36865862	6.56372181	2017-04-01 12:29:11.500	-69.54	-8.88	-46.46	20.23	1876	15227	11244.7
378	3.36863062	6.56371273	2017-04-01 12:29:12.500	-70.82	-8.66	-47.88	21.69	1876	12436.9	8945.28
379	3.36861833	6.56371000	2017-04-01 12:29:13.500	-69.77	-8.87	-46.77	23.49	1876	14523.1	12146.2
380	3.36857653	6.56370796	2017-04-01 12:29:14.500	-68.34	-8.55	-45.7	21.66	1876	14039.5	11403.5
381	3.36852770	6.56370845	2017-04-01 12:29:15.500	-67.67	-8.63	-44.97	24.79	1876	13686.8	11363
382	3.36848921	6.56370841	2017-04-01 12:29:16.500	-70	-8.87	-47.06	21.73	1876	16153.5	19224
383	3.36844855	6.56370508	2017-04-01 12:29:17.500	-68.92	-8.77	-46.05	21.06	1876	23885.7	18074.7
384	3.36842667	6.56370333	2017-04-01 12:29:18.500	-69.68	-8.61	-46.91	21	1876	13295.4	11972.3
385	3.36837813	6.56370042	2017-04-01 12:29:19.500	-73.69	-9.03	-50.5	14.74	1876	13632.8	10888.3
386	3.36832507	6.56369833	2017-04-01 12:29:20.500	-73.29	-8.49	-50.21	17.58	1876	13534.4	14342.1
387	3.36828491	6.56369906	2017-04-01 12:29:21.500	-70.52	-8.9	-47.41	19.93	1876	16576.1	12578.3
388	3.36824455	6.56370078	2017-04-01 12:29:22.500	-69.96	-9.04	-46.8	21.35	1876	15621.8	12427.7
389	3.36822333	6.56370167	2017-04-01 12:29:23.500	-70.37	-8.68	-47.65	19.25	1876	11395.9	7894.94
390	3.36819501	6.56370167	2017-04-01 12:29:24.500	-70.75	-8.55	-48.11	17.65	1876	11802.2	10109.8
391	3.36813016	6.56370105	2017-04-01 12:29:25.500	-69.44	-8.6	-46.8	19.75	1876	13387.7	12661.4
392	3.36808798	6.56370071	2017-04-01 12:29:26.500	-66.66	-9	-43.51	22.74	1876	11197	10963.1
393	3.36805273	6.56370055	2017-04-01 12:29:27.500	-66.26	-9.02	-43.09	22.88	1876	14606.8	12045.9
394	3.36802833	6.56369833	2017-04-01 12:29:28.500	-68.8	-9.02	-45.66	21.18	1876	13260.6	12130.5
395	3.36799670	6.56369546	2017-04-01 12:29:29.500	-70.29	-8.5	-47.67	20.18	1876	12637.9	9968.69
396	3.36794208	6.56369111	2017-04-01 12:29:30.500	-69.96	-8.92	-46.88	20.63	1876	12185	7890.51
397	3.36790443	6.56368898	2017-04-01 12:29:31.500	-69.13	-8.62	-46.43	21.52	1876	12734.8	10662.1
398	3.36786128	6.56368533	2017-04-01 12:29:32.500	-69.81	-8.57	-47.02	23.01	1876	12051.2	11514.2
399	3.36782683	6.56368333	2017-04-01 12:29:33.500	-68.75	-8.81	-45.8	23.4	1876	15992.5	13004.5
400	3.36779233	6.56368333	2017-04-01 12:29:34.500	-66.62	-8.89	-43.6	21.73	1876	11679.9	12564.8
401	3.36775525	6.56368333	2017-04-01 12:29:35.500	-69.64	-8.85	-46.7	20.95	1876	16435.7	13672.6
402	3.36771494	6.56368333	2017-04-01 12:29:36.500	-70.11	-8.79	-47.17	19.21	1876	15892.2	16244.7
403	3.36768097	6.56368333	2017-04-01 12:29:37.500	-69.08	-8.4	-46.46	19.88	1876	15840.9	11485.9
404	3.36764642	6.56368333	2017-04-01 12:29:38.500	-70.67	-8.4	-48.18	18.58	1876	12503.3	8954.71
405	3.36760700	6.56368333	2017-04-01 12:29:39.500	-70	-8.64	-47.11	20.07	1876	11356.2	11466.9
406	3.36755937	6.56368333	2017-04-01 12:29:40.500	-68.8	-8.92	-45.81	20.07	1876	17939	13900.2
407	3.36751735	6.56368360	2017-04-01 12:29:41.500	-69.49	-9	-46.24	20.66	1876	18282.5	13848.8
408	3.36746861	6.56368556	2017-04-01 12:29:42.500	-69.93	-8.93	-46.94	20.28	1876	15626	12321.2
409	3.36742346	6.56368884	2017-04-01 12:29:43.500	-68.48	-9.07	-45.38	21.16	1876	17481.4	13113.2
410	3.36736796	6.56369458	2017-04-01 12:29:44.500	-70.23	-8.83	-47.38	20.21	1876	16382.5	14677.6
411	3.36732479	6.56369886	2017-04-01 12:29:45.500	-71.75	-9.01	-48.65	16.81	1876	17244	14338.8
412	3.36728393	6.56370222	2017-04-01 12:29:46.500	-72.29	-8.7	-49.15	15.43	1876	14209.9	12382.9
413	3.36724450	6.56370721	2017-04-01 12:29:47.500	-71.41	-9.1	-47.9	14.69	1876	10836.8	10445
414	3.36721333	6.56371167	2017-04-01 12:29:48.500	-70.36	-9.29	-46.85	15.41	1876	12949.7	10378.2
415	3.36720855	6.56371212	2017-04-01 12:29:49.500	-70.18	-9.35	-46.4	13.62	1876	9761.51	8323.5
416	3.36717486	6.56371535	2017-04-01 12:29:50.500	-72.51	-9.47	-48.7	12.02	1876	8761.85	7926.02
417	3.36714096	6.56371854	2017-04-01 12:29:51.500	-72.01	-9.1	-48.24	11.66	1876	9612.35	9304.18
418	3.36710973	6.56372019	2017-04-01 12:29:52.500	-75.34	-9.09	-51.72	7.72	1876	8977.45	6843.38
419	3.36707833	6.56372333	2017-04-01 12:29:53.500	-78.75	-9.03	-55.03	4.87	1876	7592.19	5931.36
420	3.36704669	6.56372667	2017-04-01 12:29:54.500	-80.47	-8.96	-56.83	4.15	1876	5514.35	4721.61
421	3.36701751	6.56373038	2017-04-01 12:29:55.500	-76.84	-8.44	-53.22	5.43	1876	5064.64	2842.82
422	3.36697667	6.56373667	2017-04-01 12:29:56.500	-73.92	-9.52	-49.92	7.15	1876	7281.88	6460.2
423	3.36696518	6.56374159	2017-04-01 12:29:57.500	-76.11	-8.98	-52.51	7.24	1876	8794.87	7743.98
424	3.36695883	6.56374475	2017-04-01 12:29:58.500	-73.95	-9.5	-50.16	7.01	1876	7196.41	6487.42
425	3.36695824	6.56374508	2017-04-01 12:29:59.500	-77.68	-10.51	-52.64	2.89	1876	4398.58	2580.19
426	3.36694500	6.56375667	2017-04-01 12:30:00.500	-75.4	-9.45	-51.69	8.44	1876	6630.19	5655.57
427	3.36693879	6.56376288	2017-04-01 12:30:01.500	-76.64	-9.42	-52.79	7.13	1876	6275.75	5537.98
428	3.36693371	6.56377104	2017-04-01 12:30:02.500	-76.92	-9.67	-53.03	9.18	1876		7224.19
429			2017-04-01 12:48:42.500	-97.36	-9.93	-73.41	6.4	1876		3996.77
430	3.35346500	6.61091167	2017-04-01 12:48:43.500	-95.06	-9.58	-71.42	7.55	1876		4426.09
431	3.35346500	6.61091314	2017-04-01 12:48:44.500	-95.3	-9.68	-71.54	9.15	1876	5825.15	5603.59
432	3.35346658	6.61092124	2017-04-01 12:48:45.500	-95.58	-9.49	-72.04	8.42	1876	6932.15	5725.61
433	3.35347446	6.61093726	2017-04-01 12:48:46.500	-96.69	-9.77	-72.86	7.74	1876	6332.83	5573.44
434	3.35348222	6.61095854	2017-04-01 12:48:47.500	-95.79	-9.88	-71.82	7.49	1876	6131.12	4513.24
435	3.35349218	6.61098967	2017-04-01 12:48:48.500	-93.77	-9.36	-70.34	8.52	1876	5929.94	5354.21
436	3.35350600	6.61102817	2017-04-01 12:48:49.500	-95.1	-9.34	-71.68	9.4	1876	6324.88	4790.72
437	3.35352279	6.61106810	2017-04-01 12:48:50.500	-95.04	-9.42	-71.58	7.89	1876	6186.18	4324.6
438	3.35354286	6.61111650	2017-04-01 12:48:51.500	-96.42	-10.02	-72.3	7.31	1876	5509.2	4868.43
439	3.35356450	6.61116345	2017-04-01 12:48:52.500	-97.02	-10.03	-72.94	6.34	1876	5146.76	3548.71
440	3.35356833	6.61117167	2017-04-01 12:48:53.500	-95.61	-9.21	-72.32	7.24	1876	4380.98	4197.98
441	3.35361176	6.61125853	2017-04-01 12:48:54.500	-94.08	-9.1	-70.89	8.11	1876	5864.9	4410.01
442	3.35367514	6.61138264	2017-04-01 12:48:55.500	-94.08	-8.97	-70.98	9.65	1876	5219.56	5308.52
443	3.35371979	6.61146676	2017-04-01 12:48:56.500	-93.38	-8.79	-70.34	9.8	1876	7203.18	5958.72
444	3.35375094	6.61152478	2017-04-01 12:48:57.500	-91.23	-8.49	-68.34	10.92	1876	6221.06	6377
445	3.35376000	6.61154167	2017-04-01 12:48:58.500	-88.98	-8.35	-66.35	12.39	1876	8492.47	6819.57
446	3.35382073	6.61165020	2017-04-01 12:48:59.500	-87.87	-8.61	-65.06	12.8	1876	7387.36	7455.07
447	3.35386824	6.61173311	2017-04-01 12:49:00.500	-90.67	-9.26	-67.35	11.66	1876	9050.94	6904.19
448	3.35390762	6.61180195	2017-04-01 12:49:01.500	-91.63	-8.96	-68.45	11.39	1876	7493.15	5578.13
449	3.35395161	6.61187546	2017-04-01 12:49:02.500	-90.02	-8.65	-67.08	12.41	1876	7045.91	5198.04
450	3.35396667	6.61190000	2017-04-01 12:49:03.500	-89.32	-9.11	-66	12.72	1876	8246.25	5287.9
451	3.35403440	6.61200960	2017-04-01 12:49:04.500	-94.23	-8.94	-71.15	7.87	1876	6320.62	3922.34
452	3.35408938	6.61210045	2017-04-01 12:49:05.500	-93.42	-9.33	-70.02	8.89	1876	5419.88	3703.23
453	3.35413552	6.61217867	2017-04-01 12:49:06.500	-91.09	-8.89	-68	11.7	1876	5933.81	5790.05
454	3.35417634	6.61224918	2017-04-01 12:49:07.500	-87.13	-8.03	-64.73	14.06	1876	8738.19	8013.43
455	3.35419500	6.61228167	2017-04-01 12:49:08.500	-89.6	-8.04	-67.37	11.72	1876	9458.29	7660.76
456	3.35424629	6.61237116	2017-04-01 12:49:09.500	-90.7	-8.7	-67.92	11.28	1876	8168.63	6817.37
457	3.35430626	6.61247141	2017-04-01 12:49:10.500	-94.91	-9.03	-71.69	8.5	1876	6538.76	4875.59
458	3.35434890	6.61254027	2017-04-01 12:49:11.500	-95.66	-9.08	-72.43	7.31	1876	6390.13	4506.23
459	3.35439055	6.61260754	2017-04-01 12:49:12.500	-95.38	-9.64	-71.65	6.83	1876	4826.69	3754.05
460	3.35440667	6.61263333	2017-04-01 12:49:13.500	-95.72	-9.38	-72.26	7.1	1876	4365.65	4062.45
461	3.35445123	6.61270482	2017-04-01 12:49:14.500	-92.45	-9.01	-69.28	9.64	1876	5367.28	5423.61
462	3.35450834	6.61279465	2017-04-01 12:49:15.500	-93.89	-7.89	-71.82	8.53	1876	6140.6	3848.14
463	3.35454753	6.61285232	2017-04-01 12:49:16.500	-90.21	-6.7	-69.44	10.85	1876	4804.89	513.08
464	3.35457972	6.61289997	2017-04-01 12:49:17.500	-91.62	-8.63	-68.69	9.8	1876	4616.55	3916.52
465	3.35459833	6.61292833	2017-04-01 12:49:18.500	-88.27	-8.49	-65.45	11.77	1876	7048.46	6179.23
466	3.35463023	6.61297822	2017-04-01 12:49:19.500	-89.68	-9.21	-66.32	8.81	1876	6871.79	4358.71
467	3.35467911	6.61305404	2017-04-01 12:49:20.500	-92.52	-9.6	-68.78	7.11	1876	5509.13	3911.14
468	3.35471497	6.61310828	2017-04-01 12:49:21.500	-94.46	-9.39	-70.96	7.82	1876	5911.08	5047.96
469	3.35475175	6.61316045	2017-04-01 12:49:22.500	-93.05	-9.65	-69.33	8.21	1876	5508.66	5508.43
470	3.35477667	6.61319333	2017-04-01 12:49:23.500	-93.25	-9	-70.14	7.54	1876	6537.63	4776.11
471	3.35480929	6.61323382	2017-04-01 12:49:24.500	-92.22	-9.04	-69.08	8.34	1876	5889.73	4560.8
472	3.35488533	6.61332767	2017-04-01 12:49:25.500	-91.72	-9.36	-68.23	7.93	1876	6111.64	4762.29
473	3.35493407	6.61338598	2017-04-01 12:49:26.500	-93.71	-9.56	-70.02	4.87	1876	4284.31	3143.16
474	3.35497902	6.61343868	2017-04-01 12:49:27.500	-92.77	-9.23	-69.29	5.67	1876	4168.17	3172.66
475	3.35502120	6.61348852	2017-04-01 12:49:28.500	-93.53	-10.16	-68.67	2.29	1876	3421.93	2331.42
476	3.35507501	6.61355371	2017-04-01 12:49:29.500	-92.94	-10	-68.28	2.18	1876	2733.07	2409.42
477	3.35511748	6.61360501	2017-04-01 12:49:30.500	-93.93	-10.53	-68.81	0.56	1876	2542.01	1292.46
478	3.35516343	6.61365916	2017-04-01 12:49:31.500	-96.14	-11.93	-69.53	0.74	1876	1161.14	1227.86
479	3.35521045	6.61371449	2017-04-01 12:49:32.500	-94.23	-9.08	-71.08	5.3	1876	4445.02	4200.75
480	3.35525689	6.61376986	2017-04-01 12:49:33.500	-98.85	-9.18	-75.53	3	1876	3265.98	2564.89
481	3.35530625	6.61383094	2017-04-01 12:49:34.500	-97.5	-8.36	-75.02	4.98	1876	3390.76	3051.08
482	3.35534890	6.61388247	2017-04-01 12:49:35.500	-94.31	-8.6	-71.67	5.95	1876	4232.67	4166.9
483	3.35539579	6.61393843	2017-04-01 12:49:36.500	-95.16	-9.1	-72.05	4.62	1876	4458.59	3255.3
484	3.35544550	6.61399216	2017-04-01 12:49:37.500	-93.11	-9.19	-69.84	4.98	1876	3498.05	3519.56
485	3.35549833	6.61404550	2017-04-01 12:49:38.500	-94.96	-9.33	-71.61	5.64	1876	3779.33	3405.61
486	3.35554063	6.61408920	2017-04-01 12:49:39.500	-94.08	-9.35	-70.67	3.9	1876	4232.36	3715.17
487	3.35559525	6.61414552	2017-04-01 12:49:40.500	-93.64	-9.57	-69.97	4.48	1876	2585.87	1703.87
488	3.35565667	6.61420786	2017-04-01 12:49:41.500	-92.76	-4.71	-73.84	9.25	1876	350.1	0
489	3.35571150	6.61425972	2017-04-01 12:49:42.500	-90.68	-3.68	-72.98	10.53	1876		0.14
490	3.35576656	6.61430722	2017-04-01 12:49:43.500	-90.88	-4.17	-72.7	10.86	1876	146	11.97
491	3.35582500	6.61435667	2017-04-01 12:49:44.500	-89.88	-7.43	-68.43	10.49	1876	5485.21	3381.01
492	3.35583703	6.61436743	2017-04-01 12:49:45.500	-86.66	-7.18	-65.48	12.02	1876	8170.34	6407.24
493	3.35589833	6.61442250	2017-04-01 12:49:46.500	-87.13	-7.01	-66.1	12.92	1876	8119.44	7039.36
494	3.35595319	6.61447262	2017-04-01 12:49:47.500	-89.4	-7.98	-67.4	10.71	1876	8077.95	6494.31
495	3.35601208	6.61452494	2017-04-01 12:49:48.500	-92.1	-8.41	-69.67	8.11	1876	6344.48	4999.26
496	3.35606287	6.61457287	2017-04-01 12:49:49.500	-90.34	-8.76	-67.53	13.15	1876	7168.4	3891.92
497	3.35610458	6.61461390	2017-04-01 12:49:50.500	-89.75	-8.42	-67.01	8.79	1876	7068.52	3793.19
498	3.35614598	6.61464919	2017-04-01 12:49:51.500	-94.69	-8.41	-72.03	8.08	1876	6933.19	3761.3
499	3.35621173	6.61470594	2017-04-01 12:49:52.500	-97.26	-7.75	-75.18	6.29	1876	5352.99	3920.26
500	3.35622833	6.61471500	2017-04-01 12:49:53.500	-93.12	-7.84	-71.24	8.78	1876	5345.25	5615.04
501	3.35622877	6.61471500	2017-04-01 12:49:54.500	-91.41	-8.55	-68.57	11.18	1876	8866.76	7871.14
502	3.35624500	6.61471500	2017-04-01 12:49:55.500	-88.74	-8.8	-65.88	14.04	1876	10313.7	8278.42
503	3.35624981	6.61471180	2017-04-01 12:49:56.500	-90.04	-8.82	-67.07	13.64	1876	10315.3	7133.98
504	3.35625000	6.61471167	2017-04-01 12:49:57.500	-89.95	-8.83	-67.1	13.11	1876	10667	9092.9
505	3.35625000	6.61471167	2017-04-01 12:49:58.500	-88.45	-8.92	-65.51	12.43	1876	10928.6	9003.6
506	3.35625000	6.61471167	2017-04-01 12:49:59.500	-86.13	-8.14	-63.95	12.67	1876	10680.5	9780.36
507	3.35625000	6.61471167	2017-04-01 12:50:00.500	-84.25	-7.9	-62.34	14.05	1876	11891.6	11260.3
508	3.35625000	6.61471167	2017-04-01 12:50:01.500	-86.62	-7.84	-64.77	12.68	1876	12237	10334.3
509	3.35625000	6.61471167	2017-04-01 12:50:02.500	-86.15	-7.91	-64.23	13.03	1876	10928.8	9579.03
510	3.35624841	6.61471167	2017-04-01 12:50:03.500	-88.74	-8.57	-66.15	10.37	1876	10117	8199.67
511	3.35624833	6.61471167	2017-04-01 12:50:04.500	-88.45	-8.35	-66.09	10.35	1876	9457.5	8103.07
512	3.35624833	6.61471167	2017-04-01 12:50:05.500	-87.84	-8.5	-65.24	12.5	1876	9113.87	8314.04
513	3.35624833	6.61471167	2017-04-01 12:50:06.500	-91.89	-8.21	-69.5	9.25	1876	8121.52	6228.35
514	3.35624693	6.61471026	2017-04-01 12:50:07.500	-94.1	-8.46	-71.13	8.09	1876	7381.79	5882.39
515	3.35624667	6.61471000	2017-04-01 12:50:08.500	-97.16	-9	-74.01	4.86	1876	3948.06	3338.9
516	3.35624009	6.61470737	2017-04-01 12:50:09.500	-96.01	-9.27	-72.37	4.67	1876	4387.96	3879.08
517	3.35623833	6.61470667	2017-04-01 12:50:10.500	-95.79	-8.97	-72.27	4.71	1876	4051.77	3253.47
518	3.35624390	6.61471084	2017-04-01 12:50:11.500	-92	-8.98	-68.93	6.74	1876	5135.14	5155.25
519	3.35625844	6.61472267	2017-04-01 12:50:12.500	-91.76	-8.77	-68.88	10.3	1876	5641.35	4932.49
520	3.35626333	6.61472667	2017-04-01 12:50:13.500	-90.74	-8.55	-67.83	10.94	1876	7478.72	6716.23
521	3.35631443	6.61477238	2017-04-01 12:50:14.500	-90.86	-8.97	-67.58	11.71	1876	9611.11	7866.57
522	3.35635427	6.61480582	2017-04-01 12:50:15.500	-86.86	-8.32	-64.12	13.57	1876	9142.14	8990.17
523	3.35640577	6.61484614	2017-04-01 12:50:16.500	-89.81	-8.06	-67.74	8.67	1876	8875.57	7135.97
524	3.35645785	6.61488794	2017-04-01 12:50:17.500	-87.99	-8.2	-65.71	12.46	1876	9155.15	7788.77
525	3.35647667	6.61490333	2017-04-01 12:50:18.500	-87.56	-8.3	-65.26	12.01	1876	8216.68	7673.85
526	3.35655197	6.61496007	2017-04-01 12:50:19.500	-86.88	-8.25	-64.55	11.71	1876	9512.74	7824.13
527	3.35664011	6.61502774	2017-04-01 12:50:20.500	-89.55	-8.49	-67.03	11.12	1876	8766.59	7864.8
528	3.35669517	6.61506946	2017-04-01 12:50:21.500	-88.46	-8.09	-66.29	11.56	1876	9566.98	7957.54
529	3.35674959	6.61510986	2017-04-01 12:50:22.500	-89.85	-8.13	-67.67	10.22	1876	7835.06	6075.27
530	3.35677000	6.61512500	2017-04-01 12:50:23.500	-88.66	-7.15	-67.44	12.1	1876	7074.91	6518.41
531	3.35682468	6.61516392	2017-04-01 12:50:24.500	-91.26	-7.77	-69.31	9.42	1876	7160.01	5689.42
532	3.35688358	6.61520348	2017-04-01 12:50:25.500	-93.16	-8.47	-70.52	8.55	1876	5776.88	4943.64
533	3.35692023	6.61522392	2017-04-01 12:50:26.500	-92.42	-7.49	-70.73	9.6	1876	6576.04	5700.67
534	3.35695672	6.61524213	2017-04-01 12:50:27.500	-88.67	-8.5	-66.09	13.18	1876	8633.61	7638.44
535	3.35697667	6.61525167	2017-04-01 12:50:28.500	-90.93	-8.86	-68.02	10.46	1876	7406.64	5523.08
536	3.35701639	6.61526492	2017-04-01 12:50:29.500	-90.34	-8.09	-67.88	10.33	1876	6393.72	5700.41
537	3.35707055	6.61528116	2017-04-01 12:50:30.500	-92.38	-7.93	-70.13	8.32	1876	6841.01	4575.65
538	3.35710384	6.61528827	2017-04-01 12:50:31.500	-95.64	-8.66	-72.84	5.29	1876	5528.22	3748.73
539	3.35713552	6.61529493	2017-04-01 12:50:32.500	-96.83	-8.03	-74.74	4.21	1876	3089.18	2227.12
540	3.35715000	6.61529833	2017-04-01 12:50:33.500	-93.93	-7.03	-72.85	6.92	1876	3469.94	3131.41
541	3.35716598	6.61530552	2017-04-01 12:50:34.500	-96.65	-6.15	-76.36	4.13	1876	2945.89	2299.33
542	3.35718765	6.61531518	2017-04-01 12:50:35.500	-94.7	-8.03	-72.43	5.95	1876	2342.56	2031.03
543	3.35720140	6.61532073	2017-04-01 12:50:36.500	-92.69	-7.26	-71.17	8.29	1876	4493.71	4149.44
544	3.35721731	6.61532708	2017-04-01 12:50:37.500	-89.62	-7.51	-67.91	10.67	1876	5190.49	4149.89
545	3.35722833	6.61533167	2017-04-01 12:50:38.500	-87.11	-7.96	-65	15.07	1876	6621.07	6142.94
546	3.35724660	6.61534020	2017-04-01 12:50:39.500	-84.77	-8.53	-61.99	16.83	1876	7644	6157.97
547	3.35729054	6.61536218	2017-04-01 12:50:40.500	-87.43	-8.7	-64.6	14.41	1876	7227.62	6101.95
548	3.35732003	6.61538057	2017-04-01 12:50:41.500	-86.48	-8.08	-64.37	12.89	1876	6775.16	5265.46
549	3.35734496	6.61539812	2017-04-01 12:50:42.500	-86.41	-8.63	-63.72	15.92	1876	10434.5	6748.47
550	3.35736667	6.61541500	2017-04-01 12:50:43.500	-87.35	-8.54	-64.47	15.08	1876	9255.98	8449.08
551	3.35738795	6.61543053	2017-04-01 12:50:44.500	-88.69	-8.92	-65.74	13.08	1876	9295.62	8742.9
552	3.35743676	6.61546665	2017-04-01 12:50:45.500	-89.02	-8.84	-66.01	13.16	1876	9444.25	8527.32
553	3.35746858	6.61549223	2017-04-01 12:50:46.500	-89.25	-8.82	-66.31	12.82	1876	9648.08	6392.96
554	3.35750163	6.61551942	2017-04-01 12:50:47.500	-90.75	-8.66	-68	11.26	1876	7416.91	7134.7
555	3.35752878	6.61554069	2017-04-01 12:50:48.500	-90.78	-8.28	-68.19	11.3	1876	8457.56	8823.57
556	3.35755098	6.61555860	2017-04-01 12:50:49.500	-88.5	-8.53	-65.72	13.4	1876	10059.8	8807.32
557	3.35756933	6.61557389	2017-04-01 12:50:50.500	-85.43	-8.3	-63.1	16.45	1876	11598.1	11047.6
558	3.35757817	6.61558151	2017-04-01 12:50:51.500	-85.42	-8.99	-62.41	16.14	1876	12684	12060.5
559	3.35758448	6.61558781	2017-04-01 12:50:52.500	-83.84	-8.69	-61.11	18.58	1876	13672.5	11866.5
560	3.35758922	6.61559255	2017-04-01 12:50:53.500	-83.71	-8.7	-60.87	17.09	1876	13072.8	11685
561	3.35759987	6.61560240	2017-04-01 12:50:54.500	-85.16	-8.7	-62.37	16.34	1876	11674.2	10226.9
562	3.35761396	6.61561360	2017-04-01 12:50:55.500	-85.04	-8.48	-62.36	14.76	1876	10130.3	9161.1
563	3.35763377	6.61563094	2017-04-01 12:50:56.500	-83.75	-8.29	-61.29	15.9	1876	11971.1	10403.9
564	3.35765167	6.61564500	2017-04-01 12:50:57.500	-81.9	-7.92	-59.52	17.41	1876	11169.1	10675.5
565	3.35765410	6.61564652	2017-04-01 12:50:58.500	-85.38	-8.43	-62.83	16.45	1876	13569.6	10989
566	3.35768391	6.61566401	2017-04-01 12:50:59.500	-88.93	-8.95	-65.9	14.45	1876	10861.2	9335.39
567	3.35771101	6.61567548	2017-04-01 12:51:00.500	-91.11	-8.56	-68.39	11.7	1876	10498.5	8839.46
568	3.35774613	6.61569233	2017-04-01 12:51:01.500	-92.38	-8.67	-69.63	10.24	1876	7929.02	6578.39
569	3.35778855	6.61571713	2017-04-01 12:51:02.500	-90.26	-8.78	-67.33	11.76	1876	7302.77	6082.07
570	3.35783078	6.61574176	2017-04-01 12:51:03.500	-88.78	-8.47	-66.05	13.5	1876	8648.78	7592.47
571	3.35787333	6.61576000	2017-04-01 12:51:04.500	-84.25	-8.38	-61.76	17.7	1876	11045.9	10917.2
572	3.35795872	6.61579544	2017-04-01 12:51:05.500	-81.68	-8.34	-59.23	19.44	1876	14129.6	10598
573	3.35800424	6.61580972	2017-04-01 12:51:06.500	-87.24	-8.71	-64.36	14.76	1876	14058	10514.2
574	3.35804667	6.61581667	2017-04-01 12:51:07.500	-89.95	-8.63	-67.19	12.11	1876	9983.46	8737.75
575	3.35808471	6.61581667	2017-04-01 12:51:08.500	-89.21	-8.73	-66.3	13.6	1876	9175.47	6942.8
576	3.35811939	6.61580919	2017-04-01 12:51:09.500	-88.55	-8.88	-65.56	14.82	1876	10851.5	9413.04
577	3.35816075	6.61578556	2017-04-01 12:51:10.500	-89.71	-8.75	-66.86	13.93	1876	11418.1	10434.7
578	3.35819080	6.61575740	2017-04-01 12:51:11.500	-89.79	-8.93	-66.79	14.03	1876	10973.7	10273.4
579	3.35821981	6.61572356	2017-04-01 12:51:12.500	-95.76	-9.09	-72.58	9.2	1876	8396.95	5768.66
580	3.35824167	6.61569392	2017-04-01 12:51:13.500	-99.11	-8.79	-76.25	5.87	1876	5714.59	4771.81
581	3.35826988	6.61565575	2017-04-01 12:51:14.500	-99.36	-9.35	-75.97	4.91	1876	4727.38	3798.52
582	3.35830000	6.61561500	2017-04-01 12:51:15.500	-100.75	-9.3	-77.35	4.34	1876	4235.71	3282.43
583	3.35832915	6.61557937	2017-04-01 12:51:16.500	-101.1	-9.73	-77.3	3.62	1876	3373.62	2077.56
584	3.35835382	6.61554558	2017-04-01 12:51:17.500	-101.16	-9.56	-77.48	3.05	1876	2833.48	1442.49
585	3.35837882	6.61550769	2017-04-01 12:51:18.500	-100.7	-9.74	-76.82	3.36	1876	2693.68	2307.92
586	3.35840188	6.61547379	2017-04-01 12:51:19.500	-99.66	-9.59	-75.86	3.73	1876	3488.31	2724.22
587	3.35843719	6.61541947	2017-04-01 12:51:20.500	-99.51	-9.35	-76.07	4.23	1876	3088.31	1846.27
588	3.35845315	6.61539178	2017-04-01 12:51:21.500	-100.38	-8.63	-77.12	3.25	1876	3105.53	2815.75
589	3.35845636	6.61538288	2017-04-01 12:51:22.500	-100.23	-9.26	-76.51	2.76	1876	3417.23	3050.9
590	3.35845667	6.61538167	2017-04-01 12:51:23.500	-100.47	-9.61	-76.68	2.47	1876	4074.75	3496.42
591	3.35845667	6.61538167	2017-04-01 12:51:24.500	-100.68	-9.35	-77.18	1.51	1876	3710.73	3047.42
592	3.35845667	6.61538167	2017-04-01 12:51:25.500	-100.48	-8.8	-77.64	2.68	1876	3334.95	2961
593	3.35845667	6.61538167	2017-04-01 12:51:26.500	-100.92	-9.28	-77.63	2.24	1876	3226.83	2332.77
594	3.35845667	6.61538167	2017-04-01 12:51:27.500	-101.26	-10.29	-76.86	1.21	1876	2794.83	1682.96
595	3.35845667	6.61538167	2017-04-01 12:51:28.500	-100.72	-10.25	-76.46	-0.75	1876	2082.22	1753.97
596	3.35845538	6.61538167	2017-04-01 12:51:29.500	-102.26	-11.25	-76.67	0.61	1876	1439.76	657.61
597	3.35845372	6.61537783	2017-04-01 12:51:30.500	-99.56	-5.94	-79.45	3.78	1876		0
598	3.35845210	6.61537296	2017-04-01 12:51:31.500	-100.44	-7.52	-78.87	1.84	1876	129.6	0
599	3.35845042	6.61536542	2017-04-01 12:51:32.500	-100.42	-7.31	-79.03	2.55	1876		0
600	3.35845000	6.61536333	2017-04-01 12:51:33.500	-100.18	-6.54	-79.26	3.02	1876	112	0
601	3.35844599	6.61534997	2017-04-01 12:51:34.500	-99.47	-6.01	-79.34	3.89	1876	80	35.03
602	3.35842255	6.61531255	2017-04-01 12:51:35.500	-99.94	-5.97	-79.64	3.86	1876	106.67	0
603	3.35844232	6.61533863	2017-04-01 12:51:35.500	-101.06	-5.9	-81.02	2.96	1876	1907.29	26.1
604	3.35843208	6.61532242	2017-04-01 12:51:36.500	-100.51	-5.91	-80.43	3.25	1876		0
605	3.35841833	6.61530833	2017-04-01 12:51:37.500	-99.56	-6.56	-78.94	5.5	1876
606	3.35841833	6.61530833	2017-04-01 12:51:38.500	-98.25	-6.07	-78.04	5.12	1876		0
607	3.35839876	6.61530142	2017-04-01 12:51:39.500	-96.38	-5.53	-76.46	6.5	1876	80	0
608	3.35837662	6.61530077	2017-04-01 12:51:40.500	-96.23	-5.72	-76.17	6.49	1876	142.67	107.57
609	3.35836539	6.61530346	2017-04-01 12:51:41.500	-95.96	-8.77	-73.05	5.59	1876	5349.59	4257.56
610	3.35835395	6.61530673	2017-04-01 12:51:42.500	-94.86	-8.63	-72.2	6.72	1876	5213.98	4793.39
611	3.35834833	6.61530833	2017-04-01 12:51:43.500	-92.15	-8.14	-69.91	9.74	1876	5547.67	6469.51
612	3.35833993	6.61531301	2017-04-01 12:51:44.500	-93.58	-8.62	-70.79	9.61	1876	7371.94	4785.31
613	3.35833197	6.61531735	2017-04-01 12:51:45.500	-92.97	-9.1	-69.67	9.58	1876	6578.65	5540.43
614	3.35833000	6.61531833	2017-04-01 12:51:46.500	-92.99	-9.08	-69.58	8.93	1876	7152.11	5904.49
615	3.35833000	6.61531833	2017-04-01 12:51:47.500	-94.18	-8.55	-71.46	7.97	1876	6304.59	5984.86
616	3.35833000	6.61531833	2017-04-01 12:51:48.500	-95.19	-8.76	-72.37	7.07	1876	6248.03	4545.52
617	3.35832795	6.61532039	2017-04-01 12:51:49.500	-91.5	-8.59	-68.73	9.63	1876	5736.75	5688.63
618	3.35832047	6.61532862	2017-04-01 12:51:50.500	-96.21	-9.54	-72.45	5.16	1876	6523.45	4159.42
619	3.35830777	6.61534223	2017-04-01 12:51:51.500	-96.42	-9.3	-72.94	5.38	1876	4281.31	2932.21
620	3.35828959	6.61535932	2017-04-01 12:51:52.500	-96.51	-8.85	-73.61	5.44	1876	4108.89	3511.08
621	3.35827500	6.61537167	2017-04-01 12:51:53.500	-98.22	-9.52	-74.65	4.1	1876	4699.76	3049.56
622	3.35825503	6.61539021	2017-04-01 12:51:54.500	-97.4	-8.99	-74.23	6.05	1876	4126.16	4565.15
623	3.35822167	6.61542042	2017-04-01 12:51:55.500	-95.53	-8.98	-72.44	7.06	1876	5399.35	5115.85
624	3.35819329	6.61544452	2017-04-01 12:51:56.500	-93.08	-8.44	-70.16	8.15	1876	6675.91	5992.72
625	3.35816534	6.61547073	2017-04-01 12:51:57.500	-93.89	-9	-70.54	7.71	1876	6691.64	5636.24
626	3.35813960	6.61549540	2017-04-01 12:51:58.500	-96.15	-9.38	-72.69	6.77	1876	5481.42	5497.23
627	3.35811484	6.61551959	2017-04-01 12:51:59.500	-95.71	-9.37	-72.21	6.84	1876	6277.39	5258.26
628	3.35809243	6.61554048	2017-04-01 12:52:00.500	-94.08	-8.27	-71.57	8.3	1876	6116.07	4596.71
629	3.35806917	6.61556167	2017-04-01 12:52:01.500	-91.87	-9.25	-68.56	10.77	1876	6844.33	7127.97
630	3.35804537	6.61558087	2017-04-01 12:52:02.500	-89.24	-8.72	-66.45	12.83	1876	9119.57	8253.89
631	3.35801767	6.61559633	2017-04-01 12:52:03.500	-90.33	-9.17	-67.12	11.69	1876	10114.6	8173.45
632	3.35798923	6.61560451	2017-04-01 12:52:04.500	-93.86	-8.99	-70.75	9.59	1876	8605.03	7378.82
633	3.35795401	6.61560786	2017-04-01 12:52:05.500	-95.13	-9.02	-72.07	7.68	1876	7980.82	5417.46
634	3.35792067	6.61560562	2017-04-01 12:52:06.500	-95.92	-9.2	-72.55	7.17	1876	5741.24	5921.74
635	3.35788263	6.61559851	2017-04-01 12:52:07.500	-97.01	-9.46	-73.47	6.85	1876	6475.17	4945.8
636	3.35784153	6.61558730	2017-04-01 12:52:08.500	-95.76	-8.87	-72.88	7.15	1876	5850.21	5050.88
637	3.35780704	6.61557576	2017-04-01 12:52:09.500	-93.48	-9.54	-69.89	9.57	1876	7209.94	7032.73
638	3.35777667	6.61556333	2017-04-01 12:52:10.500	-93.92	-9.67	-70.16	9.58	1876	8544.73	6975.92
639	3.35777396	6.61556198	2017-04-01 12:52:11.500	-94.18	-9.7	-70.41	8.78	1876	7901.2	5889.07
640	3.35774385	6.61554733	2017-04-01 12:52:12.500	-92.44	-9.57	-68.77	9.68	1876	7334.18	5913.25
641	3.35772174	6.61553947	2017-04-01 12:52:13.500	-92.37	-9.21	-69.12	9.63	1876	7918.57	6603.1
642	3.35770743	6.61553455	2017-04-01 12:52:14.500	-93.01	-9.08	-69.86	8.33	1876	7382.72	5920.13
643	3.35769431	6.61552795	2017-04-01 12:52:15.500	-94.94	-9.29	-71.63	7.69	1876	6743.46	5188.78
644	3.35768000	6.61552000	2017-04-01 12:52:16.500	-94.69	-9.63	-70.94	7.66	1876	6425.61	5300.04
645	3.35765820	6.61550877	2017-04-01 12:52:17.500	-93.93	-9.51	-70.4	7.61	1876	6800.41	5993.05
646	3.35761085	6.61547949	2017-04-01 12:52:18.500	-93.87	-9.48	-70.38	7.95	1876	7385.99	5872.03
647	3.35758385	6.61546226	2017-04-01 12:52:19.500	-94.2	-9.88	-70.22	8.4	1876	7397.76	6295.25
648	3.35756000	6.61544000	2017-04-01 12:52:20.500	-96.4	-9.26	-73.12	5.95	1876	7448.96	5032.8
649	3.35753652	6.61541652	2017-04-01 12:52:21.500	-96.78	-9.4	-73.35	5.62	1876	5196.72	4583.3
650	3.35751060	6.61539385	2017-04-01 12:52:22.500	-97	-9.35	-73.6	5.9	1876	5328.97	4314.77
651	3.35748447	6.61537100	2017-04-01 12:52:23.500	-93.82	-8.86	-70.95	8.39	1876	5748.83	5456
652	3.35746045	6.61535284	2017-04-01 12:52:24.500	-92.83	-9.17	-69.61	7.84	1876	7146.09	5943.51
653	3.35743297	6.61533075	2017-04-01 12:52:25.500	-92.57	-8.51	-70.06	6.63	1876	6832.79	6270.43
654	3.35740719	6.61531009	2017-04-01 12:52:26.500	-94.18	-8.05	-72.12	5.3	1876	6783.07	3129.66
655	3.35737994	6.61528954	2017-04-01 12:52:27.500	-95.68	-8.76	-72.89	4.17	1876	4736.1	1814.86
656	3.35735594	6.61527014	2017-04-01 12:52:28.500	-96.43	-7.84	-74.51	4.78	1876	3724.91	2312.21
657	3.35732646	6.61524739	2017-04-01 12:52:29.500	-95.89	-7.13	-74.75	4.34	1876	3801.5	3889.22
658	3.35729650	6.61522448	2017-04-01 12:52:30.500	-95.47	-8.84	-72.53	7.17	1876	5171.85	5617.77
659	3.35727272	6.61520630	2017-04-01 12:52:31.500	-95.69	-7.7	-73.83	6.47	1876	6493.67	5209.5
660	3.35724410	6.61518441	2017-04-01 12:52:32.500	-95.01	-8.8	-72.11	6.07	1876	5877.63	5421.17
661	3.35721721	6.61516028	2017-04-01 12:52:33.500	-93.51	-8.85	-70.51	9.46	1876	6072.72	6200.01
662	3.35719269	6.61513602	2017-04-01 12:52:34.500	-91.76	-8.81	-68.7	11.03	1876	8355.49	7372.92
663	3.35716030	6.61508879	2017-04-01 12:52:35.500	-89.81	-9.26	-66.49	12.24	1876	8878.7	8380.17
664	3.35714449	6.61505560	2017-04-01 12:52:36.500	-95.16	-8.95	-72.14	7.24	1876	8259.45	5386.05
665	3.35713916	6.61502199	2017-04-01 12:52:37.500	-97.06	-8.44	-74.55	6.46	1876	6027.04	4995.98
666	3.35713833	6.61501333	2017-04-01 12:52:38.500	-95.56	-9.04	-72.44	7.45	1876	5458.25	4917.19
667	3.35713624	6.61497035	2017-04-01 12:52:39.500	-94.68	-8.7	-71.91	7.46	1876	6115.68	5428.38
668	3.35713265	6.61492152	2017-04-01 12:52:40.500	-93.91	-8.69	-71.02	8.9	1876	6590.64	6604.09
669	3.35712794	6.61488930	2017-04-01 12:52:41.500	-95.57	-8.56	-72.89	7.24	1876	6613.84	5054.03
670	3.35712552	6.61486447	2017-04-01 12:52:42.500	-95.09	-9.32	-71.55	8.96	1876	6623.89	6714.7
671	3.35712500	6.61485667	2017-04-01 12:52:43.500	-96.27	-9.21	-72.87	7.26	1876	7142.58	5687.33
672	3.35712500	6.61483301	2017-04-01 12:52:44.500	-92.43	-9.08	-69.13	10	1876	6880.65	6668.48
673	3.35712603	6.61481340	2017-04-01 12:52:45.500	-92.07	-9.18	-68.84	10.78	1876	8129.2	6883.66
674	3.35712865	6.61479844	2017-04-01 12:52:46.500	-93.32	-9.41	-69.83	8.74	1876	9089.87	6288.85
675	3.35713200	6.61477867	2017-04-01 12:52:47.500	-91.7	-9.1	-68.58	11.31	1876	6755.94	6881.87
676	3.35713333	6.61477000	2017-04-01 12:52:48.500	-91.45	-9.31	-68.08	10.76	1876	8580.44	7419.81
677	3.35713007	6.61474166	2017-04-01 12:52:49.500	-88.28	-9.26	-65	12.06	1876	8726.43	6522.17
678	3.35712342	6.61471388	2017-04-01 12:52:50.500	-88.28	-9.21	-65.02	13.01	1876	10256.2	9505.17
679	3.35711564	6.61469106	2017-04-01 12:52:51.500	-90.72	-9.17	-67.5	11.53	1876	9715.8	7664.72
680	3.35710976	6.61466308	2017-04-01 12:52:52.500	-89.28	-9.2	-65.85	13.28	1876	9343.5	9196.16
681	3.35710833	6.61465167	2017-04-01 12:52:53.500	-87.55	-8.71	-64.78	14.07	1876	10951.3	10172.6
682	3.35710937	6.61461914	2017-04-01 12:52:54.500	-87.6	-8.8	-64.75	14.02	1876	12550.1	10708.7
683	3.35711283	6.61458677	2017-04-01 12:52:55.500	-87.81	-9.05	-64.72	14.11	1876	10383.2	10522.1
684	3.35711860	6.61456496	2017-04-01 12:52:56.500	-88.44	-8.7	-65.71	13.41	1876	12037.3	10173.2
685	3.35712077	6.61454693	2017-04-01 12:52:57.500	-89.02	-8.32	-66.67	13.84	1876	11431.6	10290.1
686	3.35712000	6.61454000	2017-04-01 12:52:58.500	-88.24	-8.45	-65.78	13.16	1876	11222.2	9714.87
687	3.35711827	6.61453049	2017-04-01 12:52:59.500	-92.35	-8.27	-69.98	10.26	1876	9745.44	7627.6
688	3.35711667	6.61452167	2017-04-01 12:53:00.500	-91.83	-8.9	-68.69	11.44	1876	8688.18	8184.62
689	3.35711667	6.61452167	2017-04-01 12:53:01.500	-90.55	-8.61	-67.91	11.45	1876	8988.96	7367.66
690	3.35711667	6.61452167	2017-04-01 12:53:02.500	-93.57	-9.08	-70.31	9.76	1876	8856.5	7235.74
691	3.35711667	6.61452167	2017-04-01 12:53:03.500	-93.2	-8.45	-70.62	9.53	1876	8049.28	6306.95
692	3.35711528	6.61452236	2017-04-01 12:53:04.500	-92.46	-8.75	-69.66	10.96	1876	7743.26	8022.6
693	3.35711088	6.61452170	2017-04-01 12:53:05.500	-91.24	-9.44	-67.72	11.63	1876	9173.78	7428.45
694	3.35710515	6.61451746	2017-04-01 12:53:06.500	-91.79	-8.48	-69.15	11.12	1876	8355.09	8064.29
695	3.35709792	6.61451073	2017-04-01 12:53:07.500	-90.71	-8.32	-68.21	11.33	1876	8743.45	7085.07
696	3.35709009	6.61450306	2017-04-01 12:53:08.500	-90	-9.08	-66.87	12.63	1876	9461.62	8401.97
697	3.35708203	6.61449852	2017-04-01 12:53:09.500	-92.92	-9.12	-69.7	10.56	1876	10157.3	7416.35
698	3.35706837	6.61449102	2017-04-01 12:53:10.500	-90.31	-9.09	-67.12	13.45	1876	8510.06	9349.18
699	3.35705115	6.61448173	2017-04-01 12:53:11.500	-92.44	-9.02	-69.24	11.24	1876	10753.9	8653.4
700	3.35703574	6.61447423	2017-04-01 12:53:12.500	-92.45	-9.11	-69.32	11.36	1876	9248.5	8305.61
701	3.35702738	6.61447000	2017-04-01 12:53:13.500	-92.38	-9.12	-69.15	11.23	1876	9584.74	5901.81
702	3.35702422	6.61446922	2017-04-01 12:53:14.500	-89.24	-9.01	-66.1	12.86	1876	8706.18	9634.81
703	3.35701947	6.61446557	2017-04-01 12:53:15.500	-85.63	-8.5	-63.03	15.25	1876	11703.7	12084.2
704	3.35701292	6.61446241	2017-04-01 12:53:16.500	-87.48	-8.63	-64.77	13.93	1876	13237.5	10401.5
705	3.35699491	6.61445454	2017-04-01 12:53:17.500	-87.19	-8.31	-64.78	14.29	1876	11264.2	9440.75
706	3.35697586	6.61444502	2017-04-01 12:53:18.500	-87.19	-8.75	-64.32	14.68	1876	11130.7	9058.83
707	3.35694769	6.61442053	2017-04-01 12:53:19.500	-87.19	-8.07	-65	14.89	1876	11016.6	10593.4
708	3.35692751	6.61439419	2017-04-01 12:53:20.500	-89.67	-8.3	-67.22	13.14	1876	12477.5	10192.9
709	3.35691905	6.61436067	2017-04-01 12:53:21.500	-89.96	-8.68	-67.2	12.98	1876	9078.75	9159.77
710	3.35692684	6.61431603	2017-04-01 12:53:22.500	-93.22	-9.1	-69.93	9.91	1876	11566.9	8111.21
711	3.35693833	6.61428667	2017-04-01 12:53:23.500	-96.76	-9.31	-73.35	6.71	1876	6882.22	4049.29
712	3.35693928	6.61428524	2017-04-01 12:53:24.500	-96.9	-9.16	-73.6	5.92	1876	5794.94	5229.68
713	3.35696396	6.61424922	2017-04-01 12:53:25.500	-96.43	-9.1	-73.08	6.06	1876	5628.08	4206.55
714	3.35698906	6.61422278	2017-04-01 12:53:26.500	-97.95	-9.55	-74.3	5.44	1876	5789.73	5244.91
715	3.35701000	6.61420333	2017-04-01 12:53:27.500	-96.83	-9.51	-73.27	6.29	1876	5512.51	4801.79
716	3.35703045	6.61418828	2017-04-01 12:53:28.500	-97.64	-10.09	-73.51	4.61	1876	5876.95	4200.84
717	3.35705375	6.61418216	2017-04-01 12:53:29.500	-95.96	-9.56	-72.37	6.58	1876	5069.47	4950.63
718	3.35708500	6.61418500	2017-04-01 12:53:30.500	-97.79	-9.7	-74.05	5.6	1876	6048.46	5185.05
719	3.35710594	6.61419466	2017-04-01 12:53:31.500	-96.68	-9.18	-73.34	6.53	1876	5245.03	4958.39
720	3.35712613	6.61420798	2017-04-01 12:53:32.500	-95.84	-9.14	-72.58	7.47	1876	6235.72	5454.51
721	3.35714828	6.61422167	2017-04-01 12:53:33.500	-97.06	-9.42	-73.5	6.05	1876	5870.3	4835.05
722	3.35716914	6.61423560	2017-04-01 12:53:34.500	-94.46	-9.29	-71.05	7.7	1876	6104.8	6067.39
723	3.35718833	6.61425000	2017-04-01 12:53:35.500	-94.95	-9.29	-71.58	8.05	1876	7301.83	6437.04
724	3.35720799	6.61426059	2017-04-01 12:53:36.500	-95.28	-8.91	-72.26	6.78	1876	6887.96	4970.37
725	3.35723093	6.61427293	2017-04-01 12:53:37.500	-95.02	-8.16	-72.79	6.47	1876	5397.41	4705.23
726	3.35725438	6.61428469	2017-04-01 12:53:38.500	-91.92	-8.56	-69.28	9.11	1876	6240.48	5242.23
727	3.35727323	6.61429482	2017-04-01 12:53:39.500	-95.44	-9.4	-71.95	7.17	1876	7163.16	5863.99
728	3.35729991	6.61429822	2017-04-01 12:53:40.500	-96.4	-9.03	-73.27	6.9	1876	6233.5	5514.8
729	3.35732213	6.61429833	2017-04-01 12:53:41.500	-95.51	-9.16	-72.23	7.82	1876	6096.07	5181.44
730	3.35734334	6.61429222	2017-04-01 12:53:42.500	-94.78	-9.11	-71.58	7.94	1876	7055.4	5951.99
731	3.35736207	6.61428882	2017-04-01 12:53:43.500	-96.23	-8.66	-73.48	6.28	1876	6330.63	5054.51
732	3.35738259	6.61428540	2017-04-01 12:53:44.500	-96.59	-8.62	-73.92	5.73	1876	5271.1	3984.17
733	3.35742041	6.61430418	2017-04-01 12:53:45.500	-95.93	-9.86	-72.04	6.36	1876	5698.86	4837.87
734	3.35744360	6.61432128	2017-04-01 12:53:46.500	-95.65	-9.33	-72.18	7.15	1876	5465.64	5662.22
735	3.35746848	6.61433885	2017-04-01 12:53:47.500	-97.62	-9.68	-73.88	6.13	1876	6455.22	5007.4
736	3.35747500	6.61434333	2017-04-01 12:53:48.500	-95.8	-9.55	-72.2	6.89	1876	5268.5	4872.51
737	3.35752128	6.61437805	2017-04-01 12:53:49.500	-95.58	-9.12	-72.34	7.82	1876	6164.21	5585.31
738	3.35754718	6.61439715	2017-04-01 12:53:50.500	-96.28	-9.14	-73.03	6.77	1876	6515.54	4685.92
739	3.35757241	6.61441184	2017-04-01 12:53:51.500	-97.25	-9.61	-73.55	5.96	1876	5694.7	4477.51
740	3.35759779	6.61442751	2017-04-01 12:53:52.500	-96.64	-9.44	-73.01	6.87	1876	5500.41	4857.83
741	3.35760167	6.61443000	2017-04-01 12:53:53.500	-95.8	-9.21	-72.53	7.15	1876	5827.54	5317.73
742	3.35762746	6.61444719	2017-04-01 12:53:54.500	-96.03	-9.51	-72.51	6.07	1876	5973.62	4720.29
743	3.35765632	6.61446888	2017-04-01 12:53:55.500	-95.62	-9.82	-71.78	6.28	1876	5606.95	4757.87
744	3.35767609	6.61448535	2017-04-01 12:53:56.500	-96	-9.71	-72.26	6.2	1876	5675.91	5134.98
745	3.35769423	6.61450256	2017-04-01 12:53:57.500	-95.72	-9.51	-72.11	6.79	1876	5415.28	4724.08
746	3.35770000	6.61450833	2017-04-01 12:53:58.500	-94.98	-9.47	-71.48	6.87	1876	5769.94	5111.95
747	3.35772150	6.61453090	2017-04-01 12:53:59.500	-94.35	-9.25	-71.09	6.97	1876	6216.96	5149.21
748	3.35774187	6.61455092	2017-04-01 12:54:00.500	-92.1	-8.6	-69.49	7.97	1876	6382.62	5483.27
749	3.35775325	6.61456158	2017-04-01 12:54:01.500	-91.52	-9	-68.43	10.27	1876	6590.71	6300.23
750	3.35775957	6.61456887	2017-04-01 12:54:02.500	-93.02	-8.9	-70.1	9.8	1876	8375.99	6603.97
751	3.35776167	6.61457167	2017-04-01 12:54:03.500	-93.74	-8.39	-71.29	9.32	1876	7388.25	5024.28
752	3.35777069	6.61457890	2017-04-01 12:54:04.500	-94.6	-8.99	-71.46	6.95	1876	7029.14	4243.36
753	3.35778265	6.61458932	2017-04-01 12:54:05.500	-94.29	-8.53	-71.58	7.52	1876	5621.76	5033.7
754	3.35778953	6.61459529	2017-04-01 12:54:06.500	-93.39	-9.06	-70.33	8.71	1876	6887.93	5999.98
755	3.35779542	6.61459973	2017-04-01 12:54:07.500	-93.16	-8.95	-70.01	9.64	1876	6862.01	6557.25
756	3.35779833	6.61460167	2017-04-01 12:54:08.500	-93.54	-8.77	-70.61	9.25	1876	8486.01	6928.7
757	3.35780774	6.61460851	2017-04-01 12:54:09.500	-93.73	-9.37	-70.31	8.08	1876	7028.23	5718.1
758	3.35782483	6.61462135	2017-04-01 12:54:10.500	-93.72	-9.29	-70.39	8.47	1876	6498.54	5301.93
759	3.35784031	6.61463374	2017-04-01 12:54:11.500	-94.91	-9.18	-71.65	7.85	1876	6595.04	5494.77
760	3.35785882	6.61464808	2017-04-01 12:54:12.500	-96.45	-8.48	-73.92	6.14	1876	6172.38	4644.74
761	3.35786833	6.61465500	2017-04-01 12:54:13.500	-96.81	-9.4	-73.35	4.85	1876	5677.66	4295.82
762	3.35788227	6.61466387	2017-04-01 12:54:14.500	-96.25	-9.49	-72.7	5.52	1876	4427.33	3554.34
763	3.35791343	6.61468446	2017-04-01 12:54:15.500	-96.3	-9.31	-72.91	5.95	1876	5037.99	4096.6
764	3.35792948	6.61469659	2017-04-01 12:54:16.500	-96.6	-8.98	-73.5	5.8	1876	4703.79	3509.85
765	3.35794763	6.61471111	2017-04-01 12:54:17.500	-97.1	-8.92	-74.08	4.5	1876	4846.64	3484.85
766	3.35795667	6.61471833	2017-04-01 12:54:18.500	-98.58	-9.38	-75.11	3.88	1876	4908.85	3584.58
767	3.35796863	6.61473029	2017-04-01 12:54:19.500	-99.52	-10.04	-75.41	3.62	1876	3682.91	3092.61
768	3.35799867	6.61475672	2017-04-01 12:54:20.500	-99.09	-9.76	-75.31	3.42	1876	3824.83	3427.15
769	3.35801524	6.61476683	2017-04-01 12:54:21.500	-99.49	-10.3	-74.94	3.67	1876	4349.05	3437.78
770	3.35803562	6.61478229	2017-04-01 12:54:22.500	-98.22	-9.86	-74.22	5.05	1876	4334.62	4365.53
771	3.35805288	6.61479893	2017-04-01 12:54:23.500	-97.3	-8.93	-74.28	5.12	1876	4886.18	4373.89
772	3.35806691	6.61481038	2017-04-01 12:54:24.500	-96.81	-9.33	-73.47	4.99	1876	5231.35	3842.69
773	3.35807734	6.61481734	2017-04-01 12:54:25.500	-96.52	-9.11	-73.41	5.78	1876	5168.24	4847.48
774	3.35808214	6.61482167	2017-04-01 12:54:26.500	-98.14	-9.6	-74.54	5.29	1876	5587.94	4821.24
775	3.35808333	6.61482167	2017-04-01 12:54:27.500	-98.66	-9.79	-74.85	5.19	1876	5473.86	4829.06
776	3.35808378	6.61482212	2017-04-01 12:54:28.500	-96.68	-9.68	-72.94	6.23	1876	5612.96	4655.8
777	3.35808575	6.61482371	2017-04-01 12:54:29.500	-97.9	-10.51	-72.75	3.11	1876	5280.01	2945.88
778	3.35808833	6.61482587	2017-04-01 12:54:30.500	-97.96	-10.96	-72.69	2.69	1876	3548.59	2902.91
779	3.35808878	6.61482833	2017-04-01 12:54:31.500	-98.23	-9.58	-74.29	3.83	1876	3555.48	3023.46
780	3.35809000	6.61482857	2017-04-01 12:54:32.500	-98.86	-9.66	-75.08	3.47	1876	3895.18	3374.02
781	3.35809000	6.61483000	2017-04-01 12:54:33.500	-98.53	-9.18	-75.19	3.33	1876	4224.3	3615.62
782	3.35809000	6.61483000	2017-04-01 12:54:34.500	-97.49	-10.31	-73.18	3.21	1876	4569.2	3153.51
783	3.35809000	6.61483000	2017-04-01 12:54:35.500	-97.35	-10.19	-73.16	3.4	1876	4419.31	3357.81
784	3.35809000	6.61483000	2017-04-01 12:54:36.500	-97.32	-10.01	-73.16	4.31	1876	4399.7	4114.07
785	3.35809000	6.61483000	2017-04-01 12:54:37.500	-98.36	-9.94	-74.33	3.79	1876	4839.45	4062.21
786	3.35809000	6.61483000	2017-04-01 12:54:38.500	-96.56	-9.06	-73.4	4.17	1876	4454.56	4119.51
787	3.35809000	6.61483000	2017-04-01 12:54:39.500	-96.01	-9.43	-72.46	4.85	1876	4878.68	4499.47
788	3.35809000	6.61483000	2017-04-01 12:54:40.500	-96.6	-9.43	-73.1	4.62	1876	5044.26	2947.65
789	3.35808983	6.61483000	2017-04-01 12:54:41.500	-96.13	-9.76	-72.37	5.09	1876	4184.53	2290.11
790	3.35808833	6.61483000	2017-04-01 12:54:42.500	-96.96	-9.41	-73.5	4.8	1876	4199.54	2524.34
791	3.35808833	6.61483000	2017-04-01 12:54:43.500	-96.6	-9.96	-72.62	4.77	1876	4965.74	4662.83
792	3.35808669	6.61483000	2017-04-01 12:54:44.500	-97.54	-9.85	-73.68	4.49	1876	5330.78	4424.39
793	3.35808667	6.61483000	2017-04-01 12:54:45.500	-96.6	-9.74	-72.84	5.12	1876	4642.98	3035.94
794	3.35808667	6.61483000	2017-04-01 12:54:46.500	-95.09	-8.89	-72.03	5.35	1876	4780.81	4519.44
795	3.35808667	6.61483000	2017-04-01 12:54:47.500	-95.08	-9.47	-71.57	6.11	1876	5784.89	4926.61
796	3.35808667	6.61483000	2017-04-01 12:54:48.500	-95.13	-9.06	-71.9	6.25	1876	5734.67	5130.42
797	3.35808667	6.61483000	2017-04-01 12:54:49.500	-95.13	-9.22	-71.66	6.02	1876	5813.02	5089.13
798	3.35808667	6.61483000	2017-04-01 12:54:50.500	-95.08	-9.37	-71.66	6.31	1876	5743.47	5105.37
799	3.35808667	6.61483000	2017-04-01 12:54:51.500	-95.89	-9.09	-72.79	5.51	1876	5980.18	4924.49
800	3.35808667	6.61483000	2017-04-01 12:54:52.500	-95.5	-9.05	-72.37	5.89	1876	5450.02	3542.73
801	3.35808667	6.61483000	2017-04-01 12:54:53.500	-95.96	-9.37	-72.54	5.36	1876	4487.63	2537.46
802	3.35808667	6.61483000	2017-04-01 12:54:54.500	-97.1	-9.54	-73.32	4.9	1876	4675.12	2130.59
803	3.35808667	6.61483000	2017-04-01 12:54:55.500	-96.9	-9.45	-73.33	4.62	1876	4354.25	2886.06
804	3.35808667	6.61483000	2017-04-01 12:54:56.500	-97.02	-9.34	-73.51	4.77	1876	5147.12	4157.56
805	3.35808667	6.61483143	2017-04-01 12:54:57.500	-97.21	-9.61	-73.59	4.54	1876	5167.83	4556.75
806	3.35808667	6.61483167	2017-04-01 12:54:58.500	-97.05	-9.2	-73.74	4.64	1876	5504.18	2740.02
807	3.35808667	6.61483167	2017-04-01 12:54:59.500	-97.29	-9.97	-73.32	4.16	1876	4895.09	3865.65
808	3.35808415	6.61482915	2017-04-01 12:55:00.500	-97.09	-9.11	-73.71	4.31	1876	4583.64	3695.26
809	3.35808199	6.61482833	2017-04-01 12:55:01.500	-96.01	-10.09	-71.84	4.79	1876	4624.29	4288.06
810	3.35808167	6.61482833	2017-04-01 12:55:02.500	-95.91	-9.46	-72.44	5.63	1876	5161.83	4362.86
811	3.35808167	6.61482833	2017-04-01 12:55:03.500	-96.79	-9.79	-72.96	4.73	1876	5314.68	4527.48
812	3.35808167	6.61482833	2017-04-01 12:55:04.500	-96.62	-9.16	-73.39	5.1	1876	4822	3807.52
813	3.35808167	6.61482833	2017-04-01 12:55:05.500	-98.39	-9.17	-75.09	4.91	1876	4904.58	4253.05
814	3.35808167	6.61482833	2017-04-01 12:55:06.500	-98.06	-8.78	-75.22	4.97	1876	5043.55	4599.23
815	3.35808167	6.61482833	2017-04-01 12:55:07.500	-98.5	-9.26	-75.24	4.05	1876	5212.23	3824.25
816	3.35808167	6.61482833	2017-04-01 12:55:08.500	-95.98	-9.64	-72.33	6.09	1876	5085.08	4332.86
817	3.35808167	6.61482833	2017-04-01 12:55:09.500	-96.32	-9.5	-72.81	6.03	1876	6376.56	5277.34
818	3.35808167	6.61482941	2017-04-01 12:55:10.500	-96.95	-9.45	-73.48	5.43	1876	5737.24	4893.25
819	3.35808167	6.61483000	2017-04-01 12:55:11.500	-95.85	-9.54	-72.29	5.68	1876	5914.1	5216.01
820	3.35808167	6.61483000	2017-04-01 12:55:12.500	-95.47	-9.66	-71.79	6.46	1876	6317.08	5548.28
821	3.35808167	6.61483000	2017-04-01 12:55:13.500	-95.75	-9.76	-71.98	6.64	1876	6474.06	5729.46
822	3.35808167	6.61483000	2017-04-01 12:55:14.500	-95.15	-9.69	-71.45	6.65	1876	6262.6	5610.56
823	3.35808167	6.61483000	2017-04-01 12:55:15.500	-95.96	-9.51	-72.45	5.68	1876	6317.93	4340.14
824	3.35808167	6.61483000	2017-04-01 12:55:16.500	-96.65	-9.4	-73.24	5.74	1876	5553.3	5140.38
825	3.35808167	6.61483000	2017-04-01 12:55:17.500	-95.8	-9.27	-72.52	6.09	1876	5244.69	3640.39
826	3.35808167	6.61483000	2017-04-01 12:55:18.500	-95.78	-9.61	-72.17	6.2	1876	5846.34	2822.72
827	3.35808167	6.61483000	2017-04-01 12:55:19.500	-96.51	-9.96	-72.53	6.17	1876	5472.51	2890.94
828	3.35808167	6.61483000	2017-04-01 12:55:20.500	-97.11	-9.32	-73.77	5.74	1876	5248.12	4385.2
829	3.35808167	6.61483000	2017-04-01 12:55:21.500	-95.79	-9.63	-72.16	6.64	1876	5677.82	4652.85
830	3.35808167	6.61483000	2017-04-01 12:55:22.500	-95.26	-9.13	-72.12	7.29	1876	6556.97	5257.17
831	3.35808167	6.61483000	2017-04-01 12:55:23.500	-94.93	-9.35	-71.56	7.31	1876	6791.93	5100.84
832	3.35808167	6.61483000	2017-04-01 12:55:24.500	-94.93	-9.36	-71.55	7.65	1876	6658.08	4826.97
833	3.35808167	6.61483000	2017-04-01 12:55:25.500	-95.44	-9.4	-72.04	7.42	1876	6544.89	5711.4
834	3.35808167	6.61483000	2017-04-01 12:55:26.500	-96.07	-9.41	-72.65	6.71	1876	6457.76	4859.56
835	3.35808167	6.61483000	2017-04-01 12:55:27.500	-96.87	-9.83	-73.04	5.4	1876	6080.13	4340.11
836	3.35808167	6.61483000	2017-04-01 12:55:28.500	-96.15	-9.42	-72.71	5.78	1876	5512.98	4916.65
837	3.35808008	6.61482920	2017-04-01 12:55:29.500	-95.28	-9.56	-71.71	7.02	1876	6031.35	4072.35
838	3.35807833	6.61482833	2017-04-01 12:55:30.500	-95.06	-9.46	-71.59	7.5	1876	6226.02	4878.46
839	3.35807775	6.61482891	2017-04-01 12:55:31.500	-94.9	-9.28	-71.6	7.58	1876	5910.9	2440.76
840	3.35807603	6.61482936	2017-04-01 12:55:32.500	-94.66	-9.62	-71.02	7.83	1876	5918.09	3046.36
841	3.35807500	6.61482893	2017-04-01 12:55:33.500	-95.34	-10.03	-71.29	7	1876	5338.29	2316
842	3.35807446	6.61482892	2017-04-01 12:55:34.500	-95.77	-9.77	-72	7.01	1876	5104.1	2282.15
843	3.35807333	6.61482667	2017-04-01 12:55:35.500	-97.34	-9.49	-73.82	5.63	1876	4662.09	1472.53
844	3.35807224	6.61482667	2017-04-01 12:55:36.500	-97.3	-8.86	-74.36	5.59	1876	3255.09	1745.99
845	3.35806944	6.61482667	2017-04-01 12:55:37.500	-99.36	-9.49	-75.84	4	1876	4151.23	1696.43
846	3.35806887	6.61482827	2017-04-01 12:55:38.500	-98.58	-8.97	-75.48	4.83	1876	3605.56	1800.66
847	3.35807000	6.61483393	2017-04-01 12:55:39.500	-99.26	-9.64	-75.58	4.24	1876	3982.31	1316.01
848	3.35807050	6.61483934	2017-04-01 12:55:40.500	-97.9	-9.54	-74.32	5.26	1876	3830.7	2621.58
849	3.35807167	6.61484234	2017-04-01 12:55:41.500	-98.26	-9.79	-74.39	5.35	1876	4220.5	1442.39
850	3.35807167	6.61484801	2017-04-01 12:55:42.500	-98.43	-8.32	-75.7	4.92	1876	3711.3	1905.02
851	3.35807167	6.61485205	2017-04-01 12:55:43.500	-97.02	-9.21	-73.45	6.17	1876	4298.6	2123.39
852	3.35807120	6.61485380	2017-04-01 12:55:44.500	-97.24	-9.43	-73.65	5.66	1876	4651.8	1850.38
853	3.35807000	6.61485535	2017-04-01 12:55:45.500	-96.08	-9.69	-72.33	5.77	1876	4626.13	2123.42
854	3.35807000	6.61485667	2017-04-01 12:55:46.500	-96.29	-10.08	-72.2	5.76	1876	4791.14	2556.73
855	3.35806955	6.61485712	2017-04-01 12:55:47.500	-95.75	-9.99	-71.75	6.3	1876	4775.46	2366.49
856	3.35806833	6.61485833	2017-04-01 12:55:48.500	-95.68	-9.83	-71.84	6.8	1876	5285.74	2711.21
857	3.35806833	6.61485833	2017-04-01 12:55:49.500	-95.86	-9.94	-71.9	7.24	1876	4586.45	2623.1
858	3.35806833	6.61485833	2017-04-01 12:55:50.500	-96.49	-9.55	-72.85	6.81	1876	5356.53	2919.61
859	3.35806833	6.61485833	2017-04-01 12:55:51.500	-96.78	-9.77	-72.98	6.02	1876	5100.93	2545.22
860	3.35806833	6.61485833	2017-04-01 12:55:52.500	-97.4	-9.68	-73.72	5.36	1876	4854.34	3048.42
861	3.35806833	6.61485833	2017-04-01 12:55:53.500	-98.79	-8.99	-75.74	4.78	1876	4415.59	2238.24
862	3.35806851	6.61485782	2017-04-01 12:55:54.500	-99.38	-8.83	-76.43	3.66	1876	3364.85	2031.91
863	3.35807000	6.61485333	2017-04-01 12:55:55.500	-99.8	-9.93	-75.86	2.99	1876	3699.32	2320.25
864	3.35807000	6.61485333	2017-04-01 12:55:56.500	-99.2	-9.51	-75.57	3.74	1876	3773.92	1988.91
865	3.35806979	6.61485010	2017-04-01 12:55:57.500	-97.28	-8.38	-74.7	4.94	1876	3663.71	2192.46
866	3.35806833	6.61485000	2017-04-01 12:55:58.500	-95.17	-8.75	-72.18	7.36	1876	4989.97	3072.49
867	3.35806335	6.61485664	2017-04-01 12:55:59.500	-95.19	-9.43	-71.69	7.29	1876	5844.37	2854.65
868	3.35805207	6.61486954	2017-04-01 12:56:00.500	-95.67	-9.52	-72.04	6.99	1876	5730.78	3438.82
869	3.35803979	6.61488485	2017-04-01 12:56:01.500	-96.58	-9.75	-72.79	6.63	1876	6018.56	2885.06
870	3.35803186	6.61489637	2017-04-01 12:56:02.500	-98.72	-9.75	-74.87	4.63	1876	5030.21	2353.43
871	3.35802886	6.61490369	2017-04-01 12:56:03.500	-97.34	-8.96	-74.23	6.6	1876	4895.13	2943.51
872	3.35802695	6.61491055	2017-04-01 12:56:04.500	-93.89	-8.34	-71.52	9.02	1876	5997.46	3335.74
873	3.35802358	6.61492092	2017-04-01 12:56:05.500	-94.96	-9.25	-71.69	7.16	1876	6310.37	3255.2
874	3.35802174	6.61493439	2017-04-01 12:56:06.500	-98.04	-9.41	-74.59	5.1	1876	4806.64	1673.21
875	3.35802581	6.61494742	2017-04-01 12:56:07.500	-98.52	-9.66	-74.81	4.91	1876	4115.11	1484.51
876	3.35803921	6.61496534	2017-04-01 12:56:08.500	-98.54	-10.39	-74.09	4.26	1876	4117.51	1385.73
877	3.35805227	6.61498803	2017-04-01 12:56:09.500	-98.15	-9.76	-74.35	5.02	1876	4022.09	1502.3
878	3.35806473	6.61502167	2017-04-01 12:56:10.500	-96.71	-9.75	-72.92	6.48	1876	4979.77	1961.73
879	3.35806698	6.61504931	2017-04-01 12:56:11.500	-98.29	-9.79	-74.46	5.99	1876	5941.04	2561.27
880	3.35806284	6.61506481	2017-04-01 12:56:12.500	-97.58	-9.5	-73.92	6.92	1876	5907.9	3069.54
881	3.35806167	6.61506833	2017-04-01 12:56:13.500	-97.3	-9.63	-73.64	6.6	1876	6018.02	3219.56
882	3.35806017	6.61507432	2017-04-01 12:56:14.500	-97.16	-9.24	-73.9	6.42	1876	5411.28	2642.73
883	3.35806131	6.61507892	2017-04-01 12:56:15.500	-98.02	-9.54	-74.37	6.31	1876	4799.95	2459.75
884	3.35806167	6.61508408	2017-04-01 12:56:16.500	-93.59	-8.64	-70.6	9.08	1876	5649.36	3744.47
885	3.35805933	6.61509318	2017-04-01 12:56:17.500	-95.68	-9.59	-72	7.09	1876	7068.72	4765.75
886	3.35805833	6.61509667	2017-04-01 12:56:18.500	-96.45	-9.2	-73.19	6.65	1876	5567.57	3846.37
887	3.35804918	6.61512298	2017-04-01 12:56:19.500	-96.37	-9.39	-72.96	6.17	1876	6234.11	4431.2
888	3.35803809	6.61514996	2017-04-01 12:56:20.500	-95.64	-9.19	-72.45	6.28	1876	6149.48	4535.06
889	3.35803121	6.61516930	2017-04-01 12:56:21.500	-98.34	-9.59	-74.67	4.96	1876	5093.77	3456.3
890	3.35802880	6.61518170	2017-04-01 12:56:22.500	-98.91	-9.55	-75.28	4.79	1876	4410.83	2484.04
891	3.35802833	6.61518500	2017-04-01 12:56:23.500	-99.06	-9.58	-75.42	4.98	1876	5056.16	4436.66
892	3.35803367	6.61520105	2017-04-01 12:56:24.500	-97.2	-9.27	-73.91	6.31	1876	5489.54	4767.77
893	3.35804379	6.61521611	2017-04-01 12:56:25.500	-97.49	-9.67	-73.79	6.54	1876	5604.79	5031.63
894	3.35805602	6.61522577	2017-04-01 12:56:26.500	-99.74	-9.93	-75.75	4.05	1876	5692.99	4725.84
895	3.35807005	6.61523372	2017-04-01 12:56:27.500	-98.08	-9.07	-74.98	5.21	1876	5648.44	4883.17
896	3.35807667	6.61523667	2017-04-01 12:56:28.500	-98.05	-9.39	-74.65	5.16	1876	5565.27	4880.11
897	3.35809275	6.61524424	2017-04-01 12:56:29.500	-98.3	-9.85	-74.35	5.62	1876	5467.92	4780.48
898	3.35811187	6.61525257	2017-04-01 12:56:30.500	-97.56	-9.39	-74.01	5.86	1876	5495.79	4820.54
899	3.35812516	6.61525793	2017-04-01 12:56:31.500	-97.77	-8.29	-75.18	5.38	1876	5309.08	4512.11
900	3.35813721	6.61526206	2017-04-01 12:56:32.500	-98.47	-8.88	-75.47	4.46	1876	5566.32	4434.3
901	3.35814167	6.61526333	2017-04-01 12:56:33.500	-98.2	-8.61	-75.46	5.12	1876	4871.84	4523.34
902	3.35814665	6.61526499	2017-04-01 12:56:34.500	-98.68	-9.03	-75.63	4.43	1876	5032.24	4076.32
903	3.35815320	6.61526743	2017-04-01 12:56:35.500	-98.59	-8.21	-76.36	3.57	1876	4940.08	4315.68
904	3.35815500	6.61526833	2017-04-01 12:56:36.500	-98.87	-7.87	-76.57	4.06	1876	4596.12	3969.62
905	3.35815500	6.61526833	2017-04-01 12:56:37.500	-98.18	-7.81	-76.1	4.26	1876	4914	4116.3
906	3.35815500	6.61526833	2017-04-01 12:56:38.500	-98.49	-8.47	-75.8	4.35	1876	5161.5	4593.55
907	3.35815500	6.61526833	2017-04-01 12:56:39.500	-98.34	-7.9	-75.97	4.88	1876	5173.29	4248.81
908	3.35815500	6.61526833	2017-04-01 12:56:40.500	-98.21	-7.9	-76.13	5.54	1876	5412.42	4030.45
909	3.35815635	6.61526766	2017-04-01 12:56:41.500	-97.98	-9.27	-74.58	5.55	1876	5031.77	4754.16
910	3.35816172	6.61526734	2017-04-01 12:56:42.500	-98.76	-9.4	-75.15	5.03	1876	5198.03	4689.11
911	3.35816667	6.61526833	2017-04-01 12:56:43.500	-97.62	-8.91	-74.64	6.08	1876	5453.42	4938.95
912	3.35817555	6.61527070	2017-04-01 12:56:44.500	-95.99	-8.96	-73.02	7.1	1876	6313.4	5295.64
913	3.35819452	6.61527595	2017-04-01 12:56:45.500	-98.01	-9.63	-74.38	5.34	1876	6061.53	4527.26
914	3.35820309	6.61527904	2017-04-01 12:56:46.500	-98.75	-9.64	-75	4.74	1876	5054.31	4548.11
915	3.35820551	6.61528000	2017-04-01 12:56:47.500	-98.79	-9.89	-74.83	4.88	1876	4866.78	4408.13
916	3.35820667	6.61528000	2017-04-01 12:56:48.500	-98.54	-9.96	-74.54	4.28	1876	4899.25	4095.56
917	3.35820667	6.61528000	2017-04-01 12:56:49.500	-98.42	-10.36	-74.04	3.98	1876	4596.1	3649.51
918	3.35820667	6.61528000	2017-04-01 12:56:50.500	-100.39	-10.2	-76.16	1.65	1876	3160.13	677.04
919	3.35820667	6.61528000	2017-04-01 12:56:51.500	-98.61	-6.8	-77.76	5.25	1876	2823.28	496.22
920	3.35820608	6.61528059	2017-04-01 12:56:52.500	-98.8	-6.48	-78.28	5.3	1876	3848.29	507.74
921	3.35820500	6.61528167	2017-04-01 12:56:53.500	-99.93	-7.05	-78.77	4.31	1876	3435.53	565.43
922	3.35820548	6.61528263	2017-04-01 12:56:54.500	-97.72	-5.44	-78.24	6.23	1876	3001.63	530.86
923	3.35820804	6.61528466	2017-04-01 12:56:55.500	-95.38	-5.28	-75.96	8.91	1876	4527.49	530.82
924	3.35821495	6.61528306	2017-04-01 12:56:56.500	-97.2	-5.96	-77.2	7.06	1876	4668.45	553.92
925	3.35822830	6.61528117	2017-04-01 12:56:57.500	-98.06	-6.22	-77.71	6.26	1876	3770.35	542.79
926	3.35824337	6.61527865	2017-04-01 12:56:58.500	-99.16	-7.67	-77.43	4.94	1876	3918.07	1522.86
927	3.35825864	6.61527202	2017-04-01 12:56:59.500	-98.81	-8.99	-75.73	5.08	1876	4452.35	2239.03
928	3.35827667	6.61526000	2017-04-01 12:57:00.500	-100.31	-9.13	-76.97	4.48	1876	4285	2238.66
929	3.35828039	6.61525761	2017-04-01 12:57:01.500	-98.37	-8.91	-75.38	6.75	1876	4633.81	2284.78
930	3.35830182	6.61524367	2017-04-01 12:57:02.500	-99.48	-9.57	-75.88	5.27	1876	4664.93	2605
931	3.35832961	6.61522407	2017-04-01 12:57:03.500	-99.03	-9.89	-75.11	5.41	1876	4577.97	2424.29
932	3.35835549	6.61521057	2017-04-01 12:57:04.500	-100.47	-9.85	-76.58	4.15	1876	4817.98	2793.72
933	3.35837536	6.61520500	2017-04-01 12:57:05.500	-99.95	-9.68	-76.11	3.47	1876	3979.08	1938.58
934	3.35839219	6.61520510	2017-04-01 12:57:06.500	-101.61	-10.26	-77.32	3.29	1876	3875.92	1831.15
935	3.35841258	6.61520975	2017-04-01 12:57:07.500	-100.45	-9.43	-76.98	4.05	1876	3851.77	2145.92
936	3.35845682	6.61522421	2017-04-01 12:57:08.500	-99.29	-9.63	-75.61	5.05	1876	4852.26	3681.45
937	3.35848070	6.61523007	2017-04-01 12:57:09.500	-99.35	-10.39	-74.86	4.74	1876	5229.32	4558.31
938	3.35851333	6.61523333	2017-04-01 12:57:10.500	-98.4	-10.26	-73.99	5.95	1876	5369.73	4082.59
939	3.35854800	6.61522275	2017-04-01 12:57:11.500	-97.52	-9.67	-73.71	6.29	1876	5241.98	4473.52
940	3.35858620	6.61519346	2017-04-01 12:57:12.500	-96.1	-9.04	-72.94	7.43	1876	5986.67	5129.58
941	3.35861500	6.61515667	2017-04-01 12:57:13.500	-94.28	-9.13	-71.09	8.54	1876	8275.39	6754.64
942	3.35864720	6.61510998	2017-04-01 12:57:14.500	-95.68	-9.6	-72.05	7.54	1876	5460.57	4542.59
943	3.35868608	6.61505417	2017-04-01 12:57:15.500	-99.39	-10.21	-75.01	4.54	1876	4849.9	3963.04
944	3.35872962	6.61500402	2017-04-01 12:57:16.500	-102.5	-11.58	-76.73	1.68	1876	3074.93	2691.87
945	3.35877742	6.61495439	2017-04-01 12:57:17.500	-105.86	-12.62	-79.14	-0.82	1876	2136.58	1800.35
946	3.35883080	6.61490087	2017-04-01 12:57:18.500	-107.03	-13.57	-79.41	-3.39	1876	1193.46	1003.87
947	3.35888393	6.61483888	2017-04-01 12:57:19.500	-107.79	-15.22	-78.49	-5.11	1876	724.03	473.11
948	3.35893150	6.61477760	2017-04-01 12:57:20.500	-110.14	-17.01	-79.01	-7.59	1876	668.65	265.43
949	3.35899306	6.61469301	2017-04-01 12:57:21.500	-111.8	-18.1	-79.38	-8.01	1876	655.19	92.3
950	3.35905116	6.61460736	2017-04-01 12:57:22.500	-111.04	-17.69	-78.81	-7.93	1876	599.34	11.54
951	3.35905500	6.61460167	2017-04-01 12:57:23.500	-112.27	-20.18	-77.79	-8.98	1876		0.18
952	3.35920920	6.61438115	2017-04-01 12:57:24.500	-111.91	-18.58	-79.04	-8.39	1876	360	0.12
953	3.35928927	6.61426807	2017-04-01 12:57:25.500						194.67
954	3.35935833	6.61417167	2017-04-01 12:57:26.500						220
955	3.35940299	6.61410770	2017-04-01 12:57:27.500						212
956	3.35942000	6.61408333	2017-04-01 12:57:28.500						214.67
957	3.35953449	6.61391466	2017-04-01 12:57:29.500						218.4
958	3.35957333	6.61385500	2017-04-01 12:57:30.500						224
959	3.36006529	6.61292684	2017-04-01 12:57:44.500	-61.37	-5.99	-38	14.24	6400
960	3.36004371	6.61289457	2017-04-01 12:57:45.500	-61.1	-5.13	-38.1	17.71	6400	169.14	0
961	3.35999746	6.61284632	2017-04-01 12:57:46.500	-60.61	-4.4	-38.48	17.56	6400		0
962	3.35992191	6.61279210	2017-04-01 12:57:47.500	-59.51	-3.82	-38.66	17.52	6400		0
963	3.35990333	6.61278000	2017-04-01 12:57:48.500	-59.54	-3.67	-38.84	16.62	6400		0
964	3.35988713	6.61276967	2017-04-01 12:57:49.500	-59.77	-3.9	-38.85	18.3	6400	144	0.34
965	3.35966315	6.61262593	2017-04-01 12:57:50.500	-58.25	-5.94	-35.19	7.6	6400
966	3.35958405	6.61257286	2017-04-01 12:57:51.500	-61.13	-6.94	-37.13	3.25	6400
967	3.35951833	6.61253000	2017-04-01 12:57:53.500	-60.13	-6.88	-36.25	19.55	6400
968	3.35945979	6.61249208	2017-04-01 12:57:54.500	-59.81	-7	-35.81	17.65	6400
969	3.35926833	6.61236556	2017-04-01 12:57:55.500	-61.25	-7.25	-37	17.25	6400
970	3.35918806	6.61230889	2017-04-01 12:57:57.500	-64.5	-7.5	-39.94	17.45	6400
971	3.35912000	6.61226167	2017-04-01 12:57:58.500	-69.5	-8.69	-43.56	16.35	6400
972	3.35897932	6.61216938	2017-04-01 12:57:59.500	-68.3	-7.66	-43.61	14.73	6400
973	3.35894775	6.61214902	2017-04-01 12:58:00.500	-116.29	-20.66	-81.41	-10.47	1876	150	0.19
974	3.35887793	6.61210418	2017-04-01 12:58:01.500	-117.99	-20.05	-83.47	-11.76	1876		0
975	3.35882167	6.61206682	2017-04-01 12:58:02.500	-72	-10.75	-44.19	16.6	6400	201.6
976	3.35876360	6.61203000	2017-04-01 12:58:03.500	-71.88	-8.19	-46.63	14.85	6400	212
977	3.35869463	6.61199204	2017-04-01 12:58:04.500	-72.88	-7.63	-47.94	16	6400
978	3.35865944	6.61198056	2017-04-01 12:58:05.500	-79.38	-8.75	-53.63	12.95	6400
979	3.35862556	6.61197611	2017-04-01 12:58:07.500	-80.88	-9.25	-54.63	9.7	6400
980	3.35857952	6.61199286	2017-04-01 12:58:08.500	-80.25	-8.81	-54.5	12.6	6400
981	3.35851750	6.61204500	2017-04-01 12:58:09.500	-81.94	-9.13	-54.81	6.85	6400
982	3.35848357	6.61208500	2017-04-01 12:58:11.500	-86.56	-13.13	-56.44	7.15	6400
983	3.35844889	6.61213278	2017-04-01 12:58:12.500	-85.56	-15.94	-52.5	2.75	6400
984	3.35840333	6.61219000	2017-04-01 12:58:13.500	-89.31	-10.88	-57.25	5.45	6400
985	3.35834833	6.61225667	2017-04-01 12:58:14.500	-88.75	-14.25	-55.69	-1.35	6400
986	3.35833167	6.61227667	2017-04-01 12:58:15.500						144
987	3.35831500	6.61229667	2017-04-01 12:58:16.500	-85.88	-9.75	-57.81	3.2	6400	144
988	3.35831048	6.61230238	2017-04-01 12:58:17.500	-77.75	-6.5	-53.88	11.25	6400
989	3.35827167	6.61235071	2017-04-01 12:58:18.500	-84	-8.81	-57.81	7.25	6400
990	3.35822583	6.61240417	2017-04-01 12:58:20.500	-78.75	-6.56	-55.19	10.65	6400
991	3.35820500	6.61242500	2017-04-01 12:58:21.500	-82.19	-9.06	-56.13	3.7	6400
992	3.35817773	6.61245561	2017-04-01 12:58:22.500	-85.75	-11.19	-57.56	5.35	6400
993	3.35813639	6.61251111	2017-04-01 12:58:23.500	-86.69	-11.31	-57.25	5.1	6400
994	3.35809778	6.61256333	2017-04-01 12:58:25.500	-89.63	-13.75	-58.81	0.3	6400
995	3.35807444	6.61259222	2017-04-01 12:58:26.500	-86.25	-10.81	-58.44	-0.65	6400
996	3.35804429	6.61262310	2017-04-01 12:58:27.500	-89.13	-15.5	-56.63	-1	6400
997	3.35800083	6.61267194	2017-04-01 12:58:29.500	-89.5	-15.75	-56.75	-0.85	6400
998	3.35797556	6.61270417	2017-04-01 12:58:30.500	-80.56	-11.69	-50.69	0.55	6400
999	3.35794833	6.61273889	2017-04-01 12:58:31.500	-94.25	-19.63	-57.63	-4.3	6400
1000	3.35791167	6.61278000	2017-04-01 12:58:32.500	-94.63	-21.5	-56.06	-6.75	6400
1001	3.35786361	6.61283333	2017-04-01 12:58:34.500	-93.69	-19.5	-57.13	-6.6	6400
1002	3.35783143	6.61286738	2017-04-01 12:58:35.500	-97.5	-22.38	-58.06	-10.45	6400
1003	3.35780778	6.61289222	2017-04-01 12:58:36.500	-98.56	-21.94	-56	-11.1	6400
1004	3.35777900	6.61292100	2017-04-01 12:58:37.500	-82.81	-8.63	-57.13	4.5	6400
1005	3.35776167	6.61293833	2017-04-01 12:58:38.500						189.33
1006	3.35775250	6.61294750	2017-04-01 12:58:39.500	-85.38	-11.63	-56.69	2.4	6400	168
1007	3.35773500	6.61296500	2017-04-01 12:58:40.500	-84.88	-11.38	-56.44	0.25	6400
1008	3.35772889	6.61297102	2017-04-01 12:58:41.500	-62.75	-5.88	-42.81	15.2	6175	144
1009	3.35772076	6.61297758	2017-04-01 12:58:43.500	-59.19	-5.75	-39.44	10.1	6175	205.33
1010	3.35771833	6.61298000	2017-04-01 12:58:44.500	-60.81	-3	-43.81	30	6175
1011	3.35771833	6.61298000	2017-04-01 12:58:45.500	-59.94	-2.88	-43.06	30	6175
1012	3.35771833	6.61298000	2017-04-01 12:58:46.500	-60.31	-2.88	-43.44	30	6175
1013	3.35771833	6.61298000	2017-04-01 12:58:48.500	-60.88	-2.88	-44	30	6175
1014	3.35771833	6.61298000	2017-04-01 12:58:49.500	-60.19	-2.63	-43.56	30	6175
1015	3.35771833	6.61298083	2017-04-01 12:58:50.500	-61.63	-3.44	-42.63	6.8	6175
1016	3.35771792	6.61298417	2017-04-01 12:58:52.500	-63.63	-6.88	-42.75	12.6	6175
1017	3.35771267	6.61299533	2017-04-01 12:58:53.500	-58.63	-6.44	-38.19	30	6175
1018	3.35769625	6.61302500	2017-04-01 12:58:54.500	-60.25	-3.69	-39.31	5.45	6175
1019	3.35767250	6.61305375	2017-04-01 12:58:55.500	-55.31	-5.75	-34	30	6175
1020	3.35764083	6.61308875	2017-04-01 12:58:57.500	-56.56	-4.31	-34.44	2.65	6175
1021	3.35758800	6.61314067	2017-04-01 12:58:58.500	-59.63	-5.75	-39.94	10.2	6175
1022	3.35751667	6.61321458	2017-04-01 12:58:59.500	-55.25	-2.06	-38.75	30	6175
1023	3.35748167	6.61325333	2017-04-01 12:59:00.500	-58	-2.94	-40.69	30	6175
1024	3.35741625	6.61332292	2017-04-01 12:59:02.500	-60.06	-2.88	-42.31	30	6175
1025	3.35734100	6.61340233	2017-04-01 12:59:03.500	-71.88	-5.63	-48.88	15.35	6175
1026	3.35724833	6.61350000	2017-04-01 12:59:04.500	-81.13	-0.44	-66.44	2.35	6175
1027	3.35717800	6.61358000	2017-04-01 12:59:06.500	-66.63	-5.63	-46.94	6.35	6175
1028	3.35710667	6.61366000	2017-04-01 12:59:07.500	-79.88	-14.06	-47.31	-1.2	6175
1029	3.35708133	6.61369000	2017-04-01 12:59:08.500	-72.56	-15.38	-43.19	0.75	6175
1030	3.35701667	6.61376833	2017-04-01 12:59:09.500	-70.63	-9.75	-44.88	6.75	6175
1031	3.35697000	6.61382382	2017-04-01 12:59:11.500	-78.69	-5.75	-58.56	30	6175	168
1032	3.35695594	6.61383958	2017-04-01 12:59:12.500	-98.67	-7.08	-77.54	5.78	1876	265.74	4.63
1033	3.35691167	6.61388833	2017-04-01 12:59:13.500	-94.59	-4.72	-75.82	10.71	1876
1034	3.35694000	6.61385667	2017-04-01 12:59:13.500	-97.52	-5.68	-77.72	7.9	1876		0
1035	3.35692880	6.61386919	2017-04-01 12:59:14.500	-94.78	-5.32	-75.36	9.76	1876	132	0
1036	3.35690428	6.61389408	2017-04-01 12:59:15.500	-94.16	-4.69	-75.38	10.47	1876	160	0
1037	3.35689205	6.61390528	2017-04-01 12:59:16.500	-96.01	-5.01	-76.95	8.54	1876	96	0
1038	3.35688240	6.61391637	2017-04-01 12:59:17.500	-94.28	-5.05	-75.23	10.05	1876		1.04
1039	3.35687170	6.61392830	2017-04-01 12:59:18.500	-93.82	-6.1	-73.68	10.97	1876	334.86	0
1040	3.35686359	6.61393641	2017-04-01 12:59:19.500	-93.97	-5.01	-74.9	10.44	1876	80	7.43
1041	3.35685063	6.61395004	2017-04-01 12:59:20.500	-93.63	-6.31	-73.29	9.97	1876	764.71	63.56
1042	3.35683472	6.61396914	2017-04-01 12:59:21.500	-92.91	-3.46	-75.43	11.33	1876	2345.38	0.89
1043	3.35681833	6.61398667	2017-04-01 12:59:22.500	-94.07	-4.79	-75.25	9.83	1876	302.86	4.46
1044	3.35680518	6.61399982	2017-04-01 12:59:23.500	-93.28	-8.23	-71.02	9.98	1876	4319.33	4381.03
1045	3.35678975	6.61401489	2017-04-01 12:59:24.500	-92.78	-8.69	-69.82	10	1876	7255.36	7002.26
1046	3.35677170	6.61403202	2017-04-01 12:59:25.500	-91.06	-8.78	-68.23	11.68	1876	8014.19	7432.31
1047	3.35675313	6.61405216	2017-04-01 12:59:26.500	-87.55	-8.77	-64.64	15.15	1876	11033.4	12460.4
1048	3.35673082	6.61407801	2017-04-01 12:59:27.500	-83.05	-8.47	-60.36	18.12	1876	12638.2	14017.1
1049	3.35670412	6.61411015	2017-04-01 12:59:28.500	-84.78	-8.43	-62	16.68	1876	17347.7	12510.2
1050	3.35667489	6.61414626	2017-04-01 12:59:29.500	-82.11	-8.46	-59.56	16.35	1876	13226.8	12418.8
1051	3.35664666	6.61418392	2017-04-01 12:59:30.500	-85.69	-8.51	-62.98	15.23	1876	16111.5	11935.4
1052	3.35661369	6.61422841	2017-04-01 12:59:31.500	-88.64	-8.33	-66.12	12.46	1876	9572.21	6996.63
1053	3.35658000	6.61427333	2017-04-01 12:59:32.500	-89.32	-8.56	-66.63	12.82	1876	9307.17	7834.14
1054	3.35657441	6.61428078	2017-04-01 12:59:33.500	-88.46	-8.42	-65.73	13.25	1876	8787.91	9246.94
1055	3.35654342	6.61432184	2017-04-01 12:59:34.500	-92.29	-8.59	-69.52	10.57	1876	9649.42	5954.7
1056	3.35650347	6.61436840	2017-04-01 12:59:35.500	-93.18	-8.94	-70.19	9.11	1876	7197.99	6102.21
1057	3.35646667	6.61441000	2017-04-01 12:59:36.500	-91.34	-8.48	-68.66	10.58	1876	7154.72	6521.09
1058	3.35643110	6.61445077	2017-04-01 12:59:37.500	-92.09	-7.94	-69.87	10.61	1876	6924.56	5833.46
1059	3.35640333	6.61448500	2017-04-01 12:59:38.500	-93.08	-8.72	-70.32	8.23	1876	7550.78	5569.67
1060	3.35637738	6.61451262	2017-04-01 12:59:39.500	-96.39	-9.45	-72.85	5.28	1876	5473.62	3219.87
1061	3.35633134	6.61456369	2017-04-01 12:59:40.500	-96.55	-8.62	-73.67	5.35	1876	3737.65	3065.12
1062	3.35630952	6.61458732	2017-04-01 12:59:41.500	-95.85	-8.54	-73.06	5.95	1876	4375.66	4038.86
1063	3.35629167	6.61461167	2017-04-01 12:59:42.500	-96.67	-8.71	-73.63	4.08	1876	4200.7	3168.42
1064	3.35627559	6.61463578	2017-04-01 12:59:43.500	-91.32	-8.62	-68.68	8.61	1876	4223.55	4400.87
1065	3.35626210	6.61465924	2017-04-01 12:59:44.500	-94.57	-8.9	-71.61	6.58	1876	6179.9	5002.5
1066	3.35625517	6.61468273	2017-04-01 12:59:45.500	-93.51	-8.35	-71.07	8.78	1876	5711.71	5458.88
1067	3.35625361	6.61470425	2017-04-01 12:59:46.500	-93.33	-8.57	-70.64	9.46	1876	6735.38	6595.51
1068	3.35626249	6.61473426	2017-04-01 12:59:47.500	-96.78	-9.03	-73.67	6.52	1876	6660.24	4786.11
1069	3.35628480	6.61476427	2017-04-01 12:59:48.500	-96.38	-8.27	-74.05	6.16	1876	5382.21	4312.34
1070	3.35631852	6.61479298	2017-04-01 12:59:49.500	-93.57	-8.65	-70.83	9.21	1876	5041.37	5540.95
1071	3.35636386	6.61482609	2017-04-01 12:59:50.500	-93.03	-8.88	-70.05	8.74	1876	6814.5	4479.32
1072	3.35641474	6.61485859	2017-04-01 12:59:51.500	-93.73	-8.58	-71.11	7.74	1876	6015.99	4180.64
1073	3.35647147	6.61490054	2017-04-01 12:59:52.500	-91.31	-9.24	-68.04	8.91	1876	5166.08	4475.81
1074	3.35652595	6.61494184	2017-04-01 12:59:53.500	-92.57	-9.06	-69.42	9.11	1876	7277.83	5556.74
1075	3.35659226	6.61499234	2017-04-01 12:59:54.500	-92.33	-9.03	-69.15	8.08	1876	6248.12	3178.6
1076	3.35670941	6.61508039	2017-04-01 12:59:55.500	-90.3	-8.43	-67.77	9.82	1876	5683.57	5374.28
1077	3.35679072	6.61514077	2017-04-01 12:59:56.500	-85.6	-8.08	-63.06	14.75	1876	7232.88	8160.97
1078	3.35686739	6.61519370	2017-04-01 12:59:57.500	-85.47	-8.63	-62.72	13.06	1876	10214.6	8658.14
1079	3.35688167	6.61520333	2017-04-01 12:59:58.500	-85.68	-8.3	-63.16	14.29	1876	9338.3	8155.68
1080	3.35698645	6.61527559	2017-04-01 12:59:59.500	-86.43	-8.4	-63.8	14.2	1876	9517.62	8295.38
1081	3.35707192	6.61533481	2017-04-01 13:00:00.500	-89.71	-8.34	-67.12	12.02	1876	10470.3	8270.37
1082	3.35715220	6.61539066	2017-04-01 13:00:01.500	-94.37	-8.52	-71.61	8.31	1876	7494.29	4956.56
1083	3.35723005	6.61544301	2017-04-01 13:00:02.500	-93.23	-9.28	-69.82	9.46	1876	7113.17	6606.02
1084	3.35725833	6.61546167	2017-04-01 13:00:03.500	-89.62	-8.79	-66.58	13.12	1876	6064.86	7634.86
1085	3.35733314	6.61551404	2017-04-01 13:00:04.500	-85.71	-8.67	-62.94	17.71	1876	12592.9	13030.2
1086	3.35740003	6.61556136	2017-04-01 13:00:05.500	-86.6	-8.39	-64.21	16.72	1876	13853	11286.8
1087	3.35743579	6.61558541	2017-04-01 13:00:06.500	-87.75	-8.19	-65.23	15.42	1876	13055.3	10861.6
1088	3.35745981	6.61559951	2017-04-01 13:00:07.500	-89.56	-8.88	-66.58	14.28	1876	12171	10595.5
1089	3.35747000	6.61560500	2017-04-01 13:00:08.500	-91.42	-8.58	-68.78	12.77	1876	12069.1	9767.99
1090	3.35748353	6.61561312	2017-04-01 13:00:09.500	-94.03	-9.09	-70.88	10.42	1876	10049.3	7559.83
1091	3.35750120	6.61562354	2017-04-01 13:00:10.500	-93.05	-8.73	-70.26	10.96	1876	8379.43	6527.11
1092	3.35751182	6.61563010	2017-04-01 13:00:11.500	-85.99	-8.27	-63.5	17.9	1876	7691.9	9105.48
1093	3.35752350	6.61563789	2017-04-01 13:00:12.500	-84.2	-8.29	-61.77	19.19	1876	12716.2	11143.5
1094	3.35753167	6.61564333	2017-04-01 13:00:13.500	-85.89	-8.33	-63.42	16.5	1876	14660.3	11849.1
1095	3.35756553	6.61566402	2017-04-01 13:00:14.500	-90.92	-8.62	-68.16	10.81	1876	10863.6	6686.67
1096	3.35761086	6.61569200	2017-04-01 13:00:15.500	-92.81	-8.24	-70.08	9.52	1876	7282.75	5648.43
1097	3.35765267	6.61571775	2017-04-01 13:00:16.500	-90.63	-8.77	-67.74	10.55	1876	6080.61	5429.14
1098	3.35770381	6.61575006	2017-04-01 13:00:17.500	-86.58	-8.45	-63.74	13.42	1876	7890.89	8772.97
1099	3.35773167	6.61576833	2017-04-01 13:00:18.500	-90.3	-8.81	-67.22	11.38	1876	10694.6	7137.77
1100	3.35779377	6.61580152	2017-04-01 13:00:19.500	-89.71	-8.74	-66.92	12.28	1876	7962.15	8150.4
1101	3.35788280	6.61584729	2017-04-01 13:00:20.500	-85.64	-8.55	-62.91	15.03	1876	10440.3	7364.58
1102	3.35794062	6.61587240	2017-04-01 13:00:21.500	-90.42	-8.4	-67.69	11.47	1876	7303.67	6453.31
1103	3.35800410	6.61589209	2017-04-01 13:00:22.500	-84.97	-8.48	-62.43	15.69	1876	8904.56	10130.9
1104	3.35804167	6.61590000	2017-04-01 13:00:23.500	-89.49	-8.69	-66.48	12.74	1876	11149.8	7927.28
1105	3.35807683	6.61589507	2017-04-01 13:00:24.500	-89.88	-8.58	-66.98	13.7	1876	8262.98	7552.24
1106	3.35817862	6.61587111	2017-04-01 13:00:25.500	-89.74	-8.54	-66.96	14.56	1876	10554.9	10831.8
1107	3.35822915	6.61583197	2017-04-01 13:00:26.500	-95.58	-8.94	-72.36	8.86	1876	8574.08	5348.24
1108	3.35827603	6.61578109	2017-04-01 13:00:27.500	-98.94	-9.47	-75.33	6.25	1876	5819.58	4138.69
1109	3.35832958	6.61571538	2017-04-01 13:00:28.500	-100.36	-10.31	-75.98	4.65	1876	4489.52	3408.42
1110	3.35837702	6.61565444	2017-04-01 13:00:29.500	-101.5	-9.92	-77.46	4.1	1876	3942.26	3205.89
1111	3.35843418	6.61558033	2017-04-01 13:00:30.500	-100.57	-9.34	-77.09	4.37	1876	3473	2634.45
1112	3.35850249	6.61549164	2017-04-01 13:00:31.500	-98.73	-9.17	-75.41	5.54	1876	3201.89	3664.74
1113	3.35855645	6.61542136	2017-04-01 13:00:32.500	-99.09	-9.8	-75.23	6.09	1876	4588.53	3956.95
1114	3.35862633	6.61532380	2017-04-01 13:00:33.500	-98	-9.68	-74.2	6.74	1876	4495.19	4215.04
1115	3.35869501	6.61522739	2017-04-01 13:00:34.500	-97.78	-9.62	-74.08	7.39	1876	5043.66	2838.58
1116	3.35876014	6.61513433	2017-04-01 13:00:35.500	-100.62	-10.59	-75.99	4.2	1876	5919.95	3469.4
1117	3.35882775	6.61503340	2017-04-01 13:00:36.500	-106.48	-12.55	-79.68	-1.81	1876	2543.32	1153.78
1118	3.35889389	6.61493130	2017-04-01 13:00:37.500	-108.09	-14.18	-79.86	-3.9	1876	949.92	646.24
1119	3.35896263	6.61482754	2017-04-01 13:00:38.500	-109.6	-15.55	-79.9	-5.8	1876	873.54	400.88
1120	3.35902778	6.61473271	2017-04-01 13:00:39.500	-110.52	-16.06	-79.85	-7.81	1876	663.08	196.21
1121	3.35910454	6.61462040	2017-04-01 13:00:40.500	-112.66	-17.68	-80.31	-7.9	1876	673.18	57.7
1122	3.35917607	6.61451749	2017-04-01 13:00:41.500	-111.17	-17.78	-78.98	-7.96	1876	645.62	11.54
1123	3.35923884	6.61442280	2017-04-01 13:00:42.500	-112.27	-17.56	-79.92	-8.67	1876	663.25	11.84
1124	3.35929258	6.61434435	2017-04-01 13:00:43.500	-113.67	-17.68	-81.85	-10.13	1876	192.67
1125	3.35934643	6.61426862	2017-04-01 13:00:44.500	-114.47	-17.69	-82.39	-10.72	1876		0
1126	3.35940476	6.61418405	2017-04-01 13:00:45.500						189.09	0
1127	3.35944167	6.61412500	2017-04-01 13:00:46.500	-113.49	-16.35	-82.85	-8.24	1876	191	0.15
1128	3.35944573	6.61411884	2017-04-01 13:00:47.500	-111.63	-14.08	-83.28	-6.03	1876	205.76	0
1129	3.35950088	6.61403522	2017-04-01 13:00:48.500	-110.93	-14.37	-82.25	-5.61	1876	112	0
1130	3.35955495	6.61395356	2017-04-01 13:00:49.500	-111.11	-13.74	-83.13	-5.13	1876		4.01
1131	3.35960571	6.61387835	2017-04-01 13:00:50.500	-110.78	-12.37	-84.16	-5.31	1876	407.33	0
1132	3.35966274	6.61379525	2017-04-01 13:00:51.500	-109.7	-13.35	-82.11	-5.75	1876	205.33	1.75
1133	3.35972174	6.61370954	2017-04-01 13:00:52.500	-111.97	-14.04	-83.91	-6.18	1876	196	1.08
1134	3.35978024	6.61362725	2017-04-01 13:00:53.500	-112.18	-12.95	-85.05	-5.94	1876	161	0
1135	3.35983593	6.61354694	2017-04-01 13:00:54.500	-111.56	-17.06	-80.42	-7.11	1876	558	173.04
1136	3.35988574	6.61347217	2017-04-01 13:00:55.500	-110.36	-19.1	-77.22	-8.58	1876	664.72	454.33
1137	3.35992833	6.61340500	2017-04-01 13:00:56.500	-108.56	-17.07	-77.44	-6.51	1876	695.82	795.94
1138	3.35999349	6.61329955	2017-04-01 13:00:57.500	-105.91	-13.84	-78.06	-2.35	1876	1946.15	1673.19
1139	3.36002833	6.61324667	2017-04-01 13:00:58.500	-106.02	-13.13	-78.8	-2.27	1876	1711.78	1247.55
1140	3.36005226	6.61320839	2017-04-01 13:00:59.500	-106.01	-13.27	-78.42	-2.63	1876	1657.73	1258.89
1141	3.36007118	6.61317509	2017-04-01 13:01:00.500	-107.51	-14.08	-79.35	-3.73	1876	1728.55	1027.01
1142	3.36008873	6.61313325	2017-04-01 13:01:01.500	-107.11	-13.61	-79.31	-3.58	1876	1071.42	496.04
1143	3.36009810	6.61309113	2017-04-01 13:01:02.500	-109.34	-15.03	-80	-6.18	1876	713.73	230.99
1144	3.36010147	6.61304610	2017-04-01 13:01:03.500	-108.47	-15.15	-79.2	-4.88	1876	685.94	357.74
1145	3.36009493	6.61300025	2017-04-01 13:01:04.500	-109.16	-15.94	-78.9	-4.98	1876	852.9	253.86
1146	3.36006943	6.61293921	2017-04-01 13:01:05.500	-110.4	-17.03	-79.25	-5.8	1876	678.62	335.62
1147	3.36002542	6.61288659	2017-04-01 13:01:06.500	-110.18	-17.04	-79.11	-5.82	1876	625.18	253.78
1148	3.35996518	6.61283353	2017-04-01 13:01:07.500	-111.28	-18.14	-79.01	-7.13	1876	614.75	220.51
1149	3.35988543	6.61277552	2017-04-01 13:01:08.500	-109.73	-15.92	-79.74	-5.24	1876	619.28	300.03
1150	3.35981562	6.61272606	2017-04-01 13:01:09.500	-109.71	-14.38	-81.19	-4.65	1876	659.81	392.77
1151	3.35973164	6.61266441	2017-04-01 13:01:10.500	-110.02	-16.78	-79.19	-5.55	1876	855.66	623.11
1152	3.35964756	6.61260320	2017-04-01 13:01:11.500	-108.18	-16.06	-78.08	-3.34	1876	832.91	635.01
1153	3.35956783	6.61254675	2017-04-01 13:01:12.500	-110.26	-16.15	-79.92	-4.97	1876	877.39	336.51
1154	3.35954167	6.61252833	2017-04-01 13:01:13.500	-105.42	-13.29	-78.08	-1.88	1876	870.73	600.88
1155	3.35934677	6.61239726	2017-04-01 13:01:14.500	-109.51	-16.08	-79.29	-6.02	1876	1288.22	461.59
1156	3.35918238	6.61228715	2017-04-01 13:01:15.500	-110.23	-16.28	-79.8	-6.28	1876	624.57	220.17
1157	3.35909533	6.61222871	2017-04-01 13:01:16.500	-108.79	-14.94	-79.76	-5.17	1876	837.48	403.76
1158	3.35900351	6.61216947	2017-04-01 13:01:17.500	-106.8	-13.36	-79.38	-2.8	1876	1027.82	832.51
1159	3.35898333	6.61215667	2017-04-01 13:01:18.500	-108.39	-13.89	-80.38	-4.54	1876	1545.96	403.89
1160	3.35886768	6.61207913	2017-04-01 13:01:19.500	-108.32	-14.83	-79.43	-4.04	1876	1368.77	611.61
1161	3.35879193	6.61202961	2017-04-01 13:01:20.500	-107.63	-15.1	-78.48	-2.36	1876	1166.95	462.15
1162	3.35873942	6.61199732	2017-04-01 13:01:21.500	-106.78	-13.89	-78.82	-2.6	1876	1490.33	761.85
1163	3.35869226	6.61197649	2017-04-01 13:01:22.500	-107.46	-14.96	-78.48	-4.09	1876	2012.54	819.65
1164	3.35867833	6.61197167	2017-04-01 13:01:23.500	-107.31	-14.47	-78.79	-2.83	1876	1436.16	704.79
1165	3.35864067	6.61196612	2017-04-01 13:01:24.500	-109.53	-16.18	-79.31	-6.58	1876	1628.7	514.68
1166	3.35860594	6.61196858	2017-04-01 13:01:25.500	-109.83	-16.69	-79.12	-5.73	1876	943.41	369.27
1167	3.35857940	6.61198354	2017-04-01 13:01:26.500	-110.33	-16.54	-79.76	-5.5	1876	775.27	299.95
1168	3.35855294	6.61200706	2017-04-01 13:01:27.500	-111.66	-17.08	-80.52	-7.83	1876	990.41	369.27
1169	3.35854167	6.61201833	2017-04-01 13:01:28.500	-108.03	-14.75	-79.2	-3.15	1876	1181.73	819.36
1170	3.35850767	6.61205859	2017-04-01 13:01:29.500	-109.75	-15.39	-80.29	-4.29	1876	2043.46	450.03
1171	3.35846244	6.61211301	2017-04-01 13:01:30.500	-109.35	-15.76	-79.48	-5.35	1876	794.09	323.12
1172	3.35842452	6.61215996	2017-04-01 13:01:31.500	-103.28	-11.7	-77.55	-0.18	1876	1667.88	1348.2
1173	3.35838972	6.61220216	2017-04-01 13:01:32.500	-103.94	-12.02	-77.86	0.07	1876	2860.96	2414.19
1174	3.35837333	6.61222167	2017-04-01 13:01:33.500	-107.75	-13.71	-79.98	-2.41	1876	2828.32	1216.11
1175	3.35834221	6.61226317	2017-04-01 13:01:34.500	-111.73	-17.35	-80.36	-7.8	1876	1162.13	496.2
1176	3.35829344	6.61232607	2017-04-01 13:01:35.500	-113.59	-19.91	-79.64	-9.47	1876	619.9	288.43
1177	3.35825275	6.61237327	2017-04-01 13:01:36.500	-113.6	-19.36	-79.97	-7.95	1876	593.47	219.24
1178	3.35821983	6.61241126	2017-04-01 13:01:37.500	-113.77	-20.12	-79.59	-9.4	1876	553.52	138.48
1179	3.35819833	6.61243667	2017-04-01 13:01:38.500	-114.01	-20.81	-79.14	-9.17	1876	619.77	161.55
1180	3.35816497	6.61248036	2017-04-01 13:01:39.500	-111.58	-19.24	-78.28	-8.21	1876	600.6	369.23
1181	3.35811410	6.61254664	2017-04-01 13:01:40.500	-113.07	-19.14	-79.82	-8.45	1876	644.58	381.6
1182	3.35808164	6.61258678	2017-04-01 13:01:41.500	-112.53	-19.8	-78.59	-9.29	1876	644.24	426.85
1183	3.35805102	6.61262224	2017-04-01 13:01:42.500	-111.41	-17.21	-80.14	-8.02	1876	615.12	450.04
1184	3.35803167	6.61264500	2017-04-01 13:01:43.500	-110.11	-16.2	-79.84	-6.7	1876	1166.91	732.26
1185	3.35801036	6.61266906	2017-04-01 13:01:44.500	-109.17	-15.67	-79.48	-5.32	1876	929.86	856.9
1186	3.35797348	6.61271072	2017-04-01 13:01:45.500	-109.54	-15.63	-79.88	-5.89	1876	1149.71	672.46
1187	3.35794595	6.61274072	2017-04-01 13:01:46.500	-107.37	-14.32	-78.9	-4.79	1876	1226.89	1177.93
1188	3.35791621	6.61277149	2017-04-01 13:01:47.500	-105.75	-13.23	-78.48	-2.16	1876	1742.29	1707.84
1189	3.35788926	6.61280074	2017-04-01 13:01:48.500	-106.05	-12.96	-79	-1.61	1876	2128.37	1477.03
1190	3.35786562	6.61282398	2017-04-01 13:01:49.500	-102.53	-11.42	-77.05	1.47	1876	1867.21	1454.03
1191	3.35783984	6.61284752	2017-04-01 13:01:50.500	-94.13	-9.24	-70.85	10.35	1876	5654.8	4759.93
1192	3.35781664	6.61286597	2017-04-01 13:01:51.500	-102.56	-11.32	-77.17	1.86	1876	6475.65	1234.34
1193	3.35779520	6.61287907	2017-04-01 13:01:52.500	-100.19	-10.96	-75.19	3.56	1876	2718.33	1984.69
1194	3.35777269	6.61288919	2017-04-01 13:01:53.500	-104.31	-12.25	-78.02	0.22	1876	3103.73	1811.83
1195	3.35774898	6.61289300	2017-04-01 13:01:54.500	-98.6	-10.43	-74.16	6.18	1876	4683.26	4551.87
1196	3.35772922	6.61289075	2017-04-01 13:01:55.500	-92.95	-9.34	-69.58	9.92	1876	5527.1	6436.39
1197	3.35771712	6.61288576	2017-04-01 13:01:56.500	-89.7	-9.06	-66.63	11.69	1876	9380.68	8130.59
1198	3.35771167	6.61288167	2017-04-01 13:01:57.500	-93.35	-9.61	-69.69	9.75	1876	10106.6	8076.74
1199	3.35771194	6.61288167	2017-04-01 13:01:58.500	-95.49	-9.93	-71.55	9.04	1876	7980.13	6029.52
1200	3.35771395	6.61288182	2017-04-01 13:01:59.500	-97.41	-10.02	-73.36	7.37	1876	6197.04	5663.32
1201	3.35772031	6.61288333	2017-04-01 13:02:00.500	-97.59	-9.67	-73.88	5.94	1876	5445.6	4847.54
1202	3.35772333	6.61288333	2017-04-01 13:02:01.500	-98.13	-10.63	-73.43	5.46	1876	6201.56	4107.08
1203	3.35772333	6.61288333	2017-04-01 13:02:02.500	-101.56	-11.24	-76.31	1.6	1876	5420.46	3679.72
1204	3.35772397	6.61288317	2017-04-01 13:02:03.500	-100.02	-10.86	-75.15	4.76	1876	3489.5	3510.56
1205	3.35773065	6.61288150	2017-04-01 13:02:04.500	-101.33	-10.66	-76.66	2.68	1876	4568.21	3083.97
1206	3.35773712	6.61288000	2017-04-01 13:02:05.500	-101.6	-11.12	-76.45	1.83	1876	4457.25	2252.6
1207	3.35774141	6.61288025	2017-04-01 13:02:06.500	-97.22	-10.41	-72.81	6.16	1876		4340.49
1208	3.35774000	6.61288167	2017-04-01 13:02:07.500	-100.16	-10.57	-75.58	1.92	1876		4201.62
1209	3.35774000	6.61288181	2017-04-01 13:02:08.500	-100.44	-10.97	-75.42	1.6	1876	3395.35	2192.19
1210	3.35774000	6.61288333	2017-04-01 13:02:09.500	-98.29	-9.88	-74.35	3.87	1876	4021.09	4434.28
1211	3.35773838	6.61288495	2017-04-01 13:02:10.500	-101.66	-11.11	-76.43	1.36	1876	5105.19	3457.83
1212	3.35773985	6.61288652	2017-04-01 13:02:11.500	-100.64	-10.9	-75.68	2.44	1876	3126.52	1938.55
1213	3.35774004	6.61288659	2017-04-01 13:02:12.500	-100.78	-10.73	-76.02	2.7	1876	2656.3	2719.21
1214	3.35774167	6.61288333	2017-04-01 13:02:13.500	-100.87	-11.15	-75.67	2.9	1876	3738.66	3404.09
1215	3.35774167	6.61288333	2017-04-01 13:03:04.500	-107.54	-12.84	-80.69	-3.94	1876
1216	3.35763155	6.61302224	2017-04-01 13:03:05.500	-107.4	-12.41	-80.92	-3.24	1876	3396.7	1415.07
1217	3.35726363	6.61348640	2017-04-01 13:03:06.500	-107.2	-11.67	-81.51	-3.73	1876	1458.76	900.05
1218	3.35723925	6.61351690	2017-04-01 13:03:07.500	-107.81	-12.17	-81.62	-4.26	1876	1688.74	1234.71
1219	3.35721582	6.61354508	2017-04-01 13:03:08.500	-109.48	-12.89	-82.49	-4.29	1876	1279.41	992.36
1220	3.35719142	6.61357358	2017-04-01 13:03:09.500	-110.23	-14.78	-81.36	-5.52	1876	954.78	715.43
1221	3.35717010	6.61359675	2017-04-01 13:03:10.500	-110.65	-13.78	-82.67	-5.88	1876	1004.41	865.26
1222	3.35716062	6.61361140	2017-04-01 13:03:11.500	-109.91	-13.21	-82.38	-5.03	1876	1032.11	853.96
1223	3.35715096	6.61362475	2017-04-01 13:03:12.500	-109.07	-12.01	-82.78	-3.81	1876	1335.71	1654.02
1224	3.35714596	6.61363404	2017-04-01 13:03:13.500	-110.32	-14.15	-82.06	-7.03	1876	1911.36	669.9
1225	3.35714167	6.61363862	2017-04-01 13:03:14.500	-109.28	-16.4	-78.81	-9.04	1876	1138.03	819.29
1226	3.35714167	6.61364000	2017-04-01 13:03:15.500	-109.85	-17.14	-78.65	-8.74	1876	763.08	519.16
1227	3.35714167	6.61364000	2017-04-01 13:03:16.500	-109.05	-15.24	-79.61	-7.86	1876	817.5	402.3
1228	3.35714167	6.61364000	2017-04-01 13:03:17.500	-111.25	-19.03	-78.22	-9.41	1876	916.23	672.87
1229	3.35714167	6.61363989	2017-04-01 13:03:18.500	-111.78	-17.43	-80.33	-8.51	1876	731.3	285.84
1230	3.35714167	6.61363833	2017-04-01 13:03:19.500	-107.9	-10.57	-83.33	-2.68	1876	576.47	0
1231	3.35714167	6.61363833	2017-04-01 13:03:20.500	-109.13	-12.16	-82.92	-6.92	1876	187.11	1.73
1232	3.35714167	6.61363833	2017-04-01 13:03:21.500	-109.42	-12.04	-82.93	-6.79	1876		0
1233	3.35714167	6.61363833	2017-04-01 13:03:22.500	-110.36	-13.81	-82.48	-8.25	1876	124	0
1234	3.35714167	6.61363833	2017-04-01 13:03:23.500	-112.19	-14.71	-82.75	-9.14	1876	229.33	42.12
1235	3.35714167	6.61363833	2017-04-01 13:03:24.500	-116.48	-18.22	-83.67	-8.21	1876	448	2.49
1236	3.35714167	6.61363833	2017-04-01 13:03:25.500	-109.7	-13.09	-82.48	-3.88	1876	163.69	0
1237	3.35714167	6.61363833	2017-04-01 13:03:26.500	-109.63	-12.39	-83.2	-5.57	1876		3.67
1238	3.35714167	6.61363833	2017-04-01 13:03:27.500	-110.4	-12.43	-83.65	-7.74	1876	161.14	2.31
1239	3.35714167	6.61363833	2017-04-01 13:03:28.500	-108.69	-13	-81.65	-7.32	1876	177.41	4.09
1240	3.35714167	6.61363833	2017-04-01 13:03:29.500	-108.88	-15.02	-79.71	-8.31	1876	312	36.24
1241	3.35714167	6.61363833	2017-04-01 13:03:30.500	-107.82	-15.23	-78.44	-8.54	1876	1152.44	519.15
1242	3.35714167	6.61363833	2017-04-01 13:03:31.500	-107.84	-15.45	-78.3	-7.5	1876	1024.67	496.2
1243	3.35714167	6.61363833	2017-04-01 13:03:32.500	-107.83	-15.19	-78.55	-7.55	1876	1156.89	380.79
1244	3.35714167	6.61363833	2017-04-01 13:03:33.500	-112.16	-18.15	-79.32	-9.9	1876	736.66	207.71
1245	3.35714190	6.61363845	2017-04-01 13:03:34.500	-110.02	-18.06	-77.73	-8.95	1876	1178.5	472.94
1246	3.35714500	6.61364000	2017-04-01 13:03:35.500	-111.6	-18.74	-78.36	-9.75	1876	1033.87	530.79
1247	3.35714660	6.61364335	2017-04-01 13:03:36.500	-110.74	-16.82	-79.58	-7.59	1876	727.01	507.57
1248	3.35714333	6.61365000	2017-04-01 13:03:37.500	-106.5	-10.66	-81.67	-1.91	1876	863.59	19.36
1249	3.35713208	6.61365965	2017-04-01 13:03:38.500	-106.65	-12.85	-79.55	-4.26	1876	885.33	334.53
1250	3.35711420	6.61367588	2017-04-01 13:03:39.500	-104.98	-12.81	-78	-3.09	1876	1474.8	1269.48
1251	3.35708792	6.61370049	2017-04-01 13:03:40.500	-106.57	-12.47	-79.79	-3.09	1876	1345.58	1015.24
1252	3.35706124	6.61372869	2017-04-01 13:03:41.500	-105.61	-11.48	-79.79	-1.9	1876	1757.04	1546.22
1253	3.35703396	6.61375929	2017-04-01 13:03:42.500	-103.52	-10.39	-78.97	0.59	1876	2149.8	1815.35
1254	3.35700791	6.61378842	2017-04-01 13:03:43.500	-100.83	-9.49	-77.13	2.81	1876	2621.49	2561.79
1255	3.35697969	6.61381995	2017-04-01 13:03:44.500	-96.73	-9.13	-73.38	7.22	1876	3762.1	4522.11
1256	3.35695577	6.61385259	2017-04-01 13:03:45.500	-93.12	-8.68	-70.38	9.62	1876	7221.35	6373.09
1257	3.35693103	6.61388670	2017-04-01 13:03:46.500	-93.69	-8.78	-70.82	9.63	1876	8252.44	7031.29
1258	3.35690336	6.61392475	2017-04-01 13:03:47.500	-92.58	-8.65	-69.82	10.71	1876	8708.22	7330.07
1259	3.35687774	6.61395999	2017-04-01 13:03:48.500	-93.74	-8.8	-70.76	9.03	1876	7389.97	6553.15
1260	3.35684865	6.61399710	2017-04-01 13:03:49.500	-94.22	-8.49	-71.56	8.74	1876	7252.86	6009.96
1261	3.35681409	6.61404684	2017-04-01 13:03:50.500	-92.71	-8.69	-69.82	9.78	1876	6553.3	6272.35
1262	3.35678847	6.61408300	2017-04-01 13:03:51.500	-91	-8.63	-68.16	10.75	1876	7827.9	7581.1
1263	3.35676935	6.61410653	2017-04-01 13:03:52.500	-85.58	-8.56	-62.82	15.95	1876	12506.7	11275.4
1264	3.35676500	6.61411167	2017-04-01 13:03:53.500	-84.51	-8.3	-61.89	16.05	1876	10653	10458.1
1265	3.35673560	6.61413890	2017-04-01 13:03:54.500	-80.27	-7.87	-58.23	18.88	1876	12916.5	12181.5
1266	3.35670334	6.61416871	2017-04-01 13:03:55.500	-78	-8.21	-55.54	19.94	1876	14391.4	12932.7
1267	3.35668023	6.61419144	2017-04-01 13:03:56.500	-81.31	-8.15	-58.86	16.11	1876	12093.5	11780.5
1268	3.35665956	6.61421108	2017-04-01 13:03:57.500	-83.41	-8.35	-60.92	17.13	1876	15041.8	10403.9
1269	3.35665000	6.61422000	2017-04-01 13:03:58.500	-73.24	-8.45	-50.33	23.25	1876	13309.7	14309.5
1270	3.35661211	6.61425789	2017-04-01 13:03:59.500	-82.56	-8.01	-60.02	17.61	1876	15174.9	9412
1271	3.35658554	6.61428550	2017-04-01 13:04:00.500	-84.59	-8.57	-61.82	15.77	1876	12200	10274.3
1272	3.35656190	6.61431075	2017-04-01 13:04:01.500	-81.87	-8.19	-59.48	16.99	1876	10445.8	10407.1
1273	3.35653494	6.61434174	2017-04-01 13:04:02.500	-87.8	-8.21	-65.41	13.28	1876	11762.1	8281.4
1274	3.35652667	6.61435167	2017-04-01 13:04:03.500	-82.59	-8.06	-60.48	17.29	1876	9979.39	11103.6
1275	3.35649752	6.61438583	2017-04-01 13:04:04.500	-84.44	-7.99	-62.41	16.35	1876	13057.5	10092.4
1276	3.35646570	6.61442277	2017-04-01 13:04:05.500	-87.9	-8.39	-65.02	13.7	1876	9891.38	8659.73
1277	3.35644165	6.61444930	2017-04-01 13:04:06.500	-90.32	-8.21	-67.58	11.9	1876	9473.43	5815.7
1278	3.35641863	6.61447504	2017-04-01 13:04:07.500	-91.27	-8.63	-68.39	11.58	1876	7143.44	4621.76
1279	3.35641000	6.61448500	2017-04-01 13:04:08.500	-90.36	-8.46	-67.58	11.55	1876	8472.91	7925.36
1280	3.35638498	6.61451302	2017-04-01 13:04:09.500	-91	-8.48	-68.42	11.23	1876	9220.57	7111.66
1281	3.35635706	6.61454388	2017-04-01 13:04:10.500	-92.7	-8.56	-70.03	9.78	1876	6948.16	5705.46
1282	3.35634116	6.61456266	2017-04-01 13:04:11.500	-94.5	-8.73	-71.65	7.14	1876	5726	4161.9
1283	3.35632499	6.61458464	2017-04-01 13:04:12.500	-96.78	-8.29	-74.27	5.71	1876	4362.06	3481.69
1284	3.35631667	6.61459667	2017-04-01 13:04:13.500	-96.45	-8.51	-73.61	6.26	1876	4013.65	3295.3
1285	3.35630523	6.61461382	2017-04-01 13:04:14.500	-95.41	-9.45	-71.74	3.55	1876	3859.87	2791.64
1286	3.35628565	6.61464538	2017-04-01 13:04:15.500	-96.5	-9.08	-73.15	5.9	1876	3710.41	3438.9
1287	3.35627675	6.61466480	2017-04-01 13:04:16.500	-94.76	-8.49	-71.85	6.93	1876	5020.79	2953.88
1288	3.35627074	6.61468111	2017-04-01 13:04:17.500	-96.8	-8.61	-73.78	6.75	1876	4421.51	3890.56
1289	3.35626833	6.61468833	2017-04-01 13:04:18.500	-96.46	-8.86	-73.46	6.04	1876	5221.44	4607.91
1290	3.35626632	6.61469571	2017-04-01 13:04:19.500	-95.66	-8.88	-72.63	5.53	1876	5300.29	4378.38
1291	3.35626266	6.61470936	2017-04-01 13:04:20.500	-94.45	-8.04	-72.07	7.14	1876	4936.67	4315.33
1292	3.35626167	6.61471564	2017-04-01 13:04:21.500	-95.67	-7.97	-73.52	6.96	1876	5068.95	4350.42
1293	3.35626223	6.61472393	2017-04-01 13:04:22.500	-90.31	-8.33	-67.85	10.44	1876	6271.61	5740.73
1294	3.35626333	6.61473167	2017-04-01 13:04:23.500	-90.14	-8.83	-67.16	8.44	1876	7582.23	6443.71
1295	3.35626692	6.61474038	2017-04-01 13:04:24.500	-89.36	-8.87	-66.27	12.45	1876	7705.37	6861.78
1296	3.35627917	6.61476464	2017-04-01 13:04:25.500	-90.42	-9.01	-67.27	10.36	1876	9885.19	8115.69
1297	3.35629711	6.61478323	2017-04-01 13:04:26.500	-89.38	-8.46	-66.71	12.97	1876	9040.84	7940.79
1298	3.35631927	6.61480285	2017-04-01 13:04:27.500	-89.65	-8.18	-66.82	11.91	1876	9689.84	7855.55
1299	3.35634471	6.61482365	2017-04-01 13:04:28.500	-91.53	-8.42	-69.07	8.7	1876	6384.22	5194.67
1300	3.35637509	6.61484840	2017-04-01 13:04:29.500	-93.73	-9.63	-69.91	7.33	1876	8893.63	6771.6
1301	3.35641146	6.61487616	2017-04-01 13:04:30.500	-90.59	-8.69	-67.82	8.96	1876	6016.37	5633.57
1302	3.35644241	6.61490029	2017-04-01 13:04:31.500	-94.4	-9.95	-70.32	4.31	1876	5618.6	2980.81
1303	3.35647604	6.61492467	2017-04-01 13:04:32.500	-91.55	-9.23	-68.25	5.92	1876	4322.28	4258.06
1304	3.35651115	6.61495159	2017-04-01 13:04:33.500	-92.95	-10.09	-68.64	4.02	1876	5295.75	4016.59
1305	3.35655366	6.61498287	2017-04-01 13:04:34.500	-90.22	-8.4	-67.68	6.57	1876	4043.78	4066.71
1306	3.35658429	6.61500620	2017-04-01 13:04:35.500	-92.51	-8.77	-69.56	7.66	1876	5334.05	5130.03
1307	3.35661752	6.61503138	2017-04-01 13:04:36.500	-89.14	-8.81	-66.2	9.58	1876	7281.5	6826.18
1308	3.35665588	6.61505901	2017-04-01 13:04:37.500	-86.5	-8.16	-64.3	12.53	1876	9305.98	8665.04
1309	3.35669075	6.61508292	2017-04-01 13:04:38.500	-88.61	-7.55	-66.99	10.34	1876	8751.74	7535.34
1310	3.35672167	6.61510500	2017-04-01 13:04:39.500	-87.58	-7.84	-65.57	12.32	1876	9735.93	8957.28
1311	3.35672332	6.61510602	2017-04-01 13:04:40.500	-86.86	-8.23	-64.61	10.76	1876	10385.3	8787.56
1312	3.35675949	6.61512845	2017-04-01 13:04:41.500	-88.38	-7.14	-67.16	8.82	1876	8986.71	7741.37
1313	3.35678833	6.61514667	2017-04-01 13:04:42.500	-90.22	-7.05	-68.75	9.27	1876	6717.08	5403.23
1314	3.35682114	6.61516384	2017-04-01 13:04:43.500	-89.49	-6.66	-68.71	8.5	1876	6154.53	5639.99
1315	3.35684951	6.61517711	2017-04-01 13:04:44.500	-90.1	-8.01	-68.02	8.74	1876	6853.54	6018.14
1316	3.35687771	6.61518792	2017-04-01 13:04:45.500	-88.86	-8.07	-66.75	9.62	1876	5784.88	4825.46
1317	3.35689667	6.61519667	2017-04-01 13:04:46.500	-91.9	-8.85	-68.99	8.51	1876	6597.08	4772.46
1318	3.35693162	6.61521414	2017-04-01 13:04:47.500	-93	-7.92	-71.02	7.74	1876	5384.29	4273
1319	3.35694305	6.61522151	2017-04-01 13:04:48.500	-91.29	-8.65	-68.55	10.19	1876	4926.51	4329.48
1320	3.35695000	6.61522667	2017-04-01 13:04:49.500	-92.21	-8.13	-69.94	9.32	1876	6535.88	6751.57
1321	3.35695311	6.61522977	2017-04-01 13:04:50.500	-90.43	-8.08	-68.11	10.15	1876	8620.58	7607.38
1322	3.35695627	6.61523000	2017-04-01 13:04:51.500	-90.3	-8.5	-67.68	10.06	1876	9449.07	7903.95
1323	3.35695982	6.61523158	2017-04-01 13:04:52.500	-89.1	-7.87	-67.21	10.04	1876	9175.63	8373.12
1324	3.35696317	6.61523484	2017-04-01 13:04:53.500	-90.53	-7.96	-68.2	10.13	1876	7199.62	6616.7
1325	3.35696651	6.61523659	2017-04-01 13:04:54.500	-91.82	-7.45	-70.28	9.18	1876	8309.95	5993.65
1326	3.35696803	6.61523939	2017-04-01 13:04:55.500	-92.23	-8.12	-70.05	8.09	1876	4904.72	3784.91
1327	3.35696969	6.61524135	2017-04-01 13:04:56.500	-90.49	-8.17	-68.15	10.66	1876	4869.48	4060.57
1328	3.35697424	6.61524590	2017-04-01 13:04:57.500	-91.35	-8.57	-68.48	9.84	1876	5518.53	5047.47
1329	3.35697886	6.61525053	2017-04-01 13:04:58.500	-85.82	-8.3	-63.14	14.48	1876	7299.17	6318.15
1330	3.35698505	6.61525798	2017-04-01 13:04:59.500	-89.3	-8.57	-66.59	12.15	1876	6161.62	4855.12
1331	3.35699396	6.61526875	2017-04-01 13:05:00.500	-90.5	-8.4	-67.98	10.82	1876	7183.76	6021.56
1332	3.35700235	6.61528030	2017-04-01 13:05:01.500	-88.68	-7.28	-67.08	12.07	1876	6970.14	6117.63
1333	3.35702587	6.61530539	2017-04-01 13:05:02.500	-91.22	-7.62	-69.48	8.68	1876	7470.8	5167.75
1334	3.35703500	6.61531500	2017-04-01 13:05:03.500	-92.61	-7.69	-70.51	8.21	1876	6308.8	6076.8
1335	3.35707129	6.61533503	2017-04-01 13:05:04.500	-90.52	-7.93	-68.48	10	1876	6390.45	6118.06
1336	3.35710356	6.61534761	2017-04-01 13:05:05.500	-91.19	-7.9	-69.21	8.63	1876	8087.44	7166.77
1337	3.35713023	6.61535580	2017-04-01 13:05:06.500	-85.15	-7.79	-63.32	13.23	1876	8523.52	7841.48
1338	3.35715611	6.61536595	2017-04-01 13:05:07.500	-84.02	-8.13	-61.78	13.76	1876	9161.05	8951.63
1339	3.35716167	6.61536833	2017-04-01 13:05:08.500	-87.8	-7.2	-66.37	12.33	1876	9904.65	8382.09
1340	3.35718469	6.61538100	2017-04-01 13:05:09.500	-91.01	-8.62	-68.21	10.14	1876	9154.17	7262.27
1341	3.35720332	6.61539083	2017-04-01 13:05:10.500	-92.58	-8.29	-70.25	7.96	1876	6331.26	5291.12
1342	3.35721663	6.61539689	2017-04-01 13:05:11.500	-92.86	-7.61	-71.2	8.38	1876	6874.24	5881.14
1343	3.35722737	6.61540149	2017-04-01 13:05:12.500	-93.41	-8.16	-70.88	7.89	1876	6341.95	6013.84
1344	3.35723167	6.61540333	2017-04-01 13:05:13.500	-94.72	-8.54	-71.89	7.92	1876	7896.06	6153.29
1345	3.35725115	6.61541848	2017-04-01 13:05:14.500	-95.72	-8.63	-73.03	6.72	1876	5364.8	5001.14
1346	3.35727140	6.61543532	2017-04-01 13:05:15.500	-95.68	-8.47	-73.18	7.24	1876	5589.51	4887.56
1347	3.35728159	6.61544690	2017-04-01 13:05:16.500	-95.56	-8.25	-73.24	7.49	1876	6493.17	5911.81
1348	3.35728716	6.61545598	2017-04-01 13:05:17.500	-91.35	-8.54	-68.5	10.6	1876	6914.75	6554.31
1349	3.35728833	6.61545833	2017-04-01 13:05:18.500	-90.82	-8.56	-68.16	11.58	1876	9059.86	7351.96
1350	3.35729094	6.61546617	2017-04-01 13:05:19.500	-89.34	-8.43	-66.48	12.99	1876	8236.08	7934.67
1351	3.35729472	6.61547610	2017-04-01 13:05:20.500	-84.99	-8.43	-62.39	17.21	1876	10881.8	10545.6
1352	3.35729838	6.61548343	2017-04-01 13:05:21.500	-83.16	-8.39	-60.68	18.78	1876	12842.9	10572
1353	3.35730262	6.61549104	2017-04-01 13:05:22.500	-85.29	-8.52	-62.62	17.11	1876	11414	10142.5
1354	3.35730500	6.61549500	2017-04-01 13:05:23.500	-92.2	-8.77	-69.33	10.53	1876	9404.43	7094.32
1355	3.35732192	6.61551015	2017-04-01 13:05:24.500	-88.99	-8.52	-66.35	12.93	1876	7967.23	8028.03
1356	3.35734868	6.61553252	2017-04-01 13:05:25.500	-88.85	-8.58	-66.07	12.55	1876	11467.2	10112.3
1357	3.35737874	6.61555462	2017-04-01 13:05:26.500	-89.37	-8.36	-66.89	12.48	1876	9798.78	9315.39
1358	3.35741616	6.61558073	2017-04-01 13:05:27.500	-87.59	-8.71	-64.62	15.38	1876	11871.4	10615.9
1359	3.35743667	6.61559500	2017-04-01 13:05:28.500	-88.45	-8.68	-65.72	12.89	1876	11555.1	9681.29
1360	3.35747422	6.61562116	2017-04-01 13:05:29.500	-86.26	-8.51	-63.6	15.49	1876	11955.5	11065.6
1361	3.35754605	6.61567107	2017-04-01 13:05:30.500	-86.98	-8.3	-64.56	14.44	1876	12376.9	8719.91
1362	3.35759624	6.61570445	2017-04-01 13:05:31.500	-89.12	-8.47	-66.44	12.69	1876	9190.14	8013.81
1363	3.35764696	6.61573565	2017-04-01 13:05:32.500	-88.32	-8.52	-65.7	12.23	1876	9106.69	8561.74
1364	3.35767333	6.61575167	2017-04-01 13:05:33.500	-85.15	-8.51	-62.44	16.27	1876	10605.2	9793.76
1365	3.35770012	6.61576568	2017-04-01 13:05:34.500	-87.29	-8.4	-64.84	14.93	1876	11868.5	9550.07
1366	3.35779761	6.61581630	2017-04-01 13:05:35.500	-88.76	-8.6	-65.91	13.32	1876	11713.8	10463.2
1367	3.35784493	6.61583933	2017-04-01 13:05:36.500	-90.57	-8.46	-68.05	12.86	1876	9696.09	7702.16
1368	3.35788722	6.61585722	2017-04-01 13:05:37.500	-88.83	-8.75	-65.95	13.84	1876	10643.6	9435.41
1369	3.35792884	6.61587129	2017-04-01 13:05:38.500	-90.67	-8.49	-68.06	11.13	1876	8489.62	5676.51
1370	3.35798458	6.61588555	2017-04-01 13:05:39.500	-83.8	-8.1	-61.64	16.95	1876	7087.83	8187.76
1371	3.35803000	6.61589333	2017-04-01 13:05:40.500	-88.06	-8.01	-66.04	15.6	1876
1372	3.35803000	6.61589333	2017-04-01 13:07:25.500	-76.77	-8.91	-53.83	8.23	1876	13090.4

## Sheet: SITE 2
No.	Longitude	Latitude	DateTime	Serving RSRP_All Logs	Serving RSRQ_All Logs	Serving RSSI_All Logs	Serving DL EARFCN_All Logs	PCC PHY Throughput DL_All Logs	PDCP Throughput DL_All Logs
1			2017-04-01 14:29:39.500	-72.93	-9.09	-49.66	1876
2			2017-04-01 14:29:39.500	-72.93	-9.09	-49.66	1876
3			2017-04-01 14:29:40.500	-68.6	-9.53	-45.01	1876		8533.81
4			2017-04-01 14:29:40.500	-68.6	-9.53	-45.01	1876		8533.81
5	3.44539667	6.43543333	2017-04-01 14:29:41.500	-67.84	-9.42	-44.21	1876	10241.2	7219.21
6	3.44539667	6.43543333	2017-04-01 14:29:41.500	-67.84	-9.42	-44.21	1876	10241.2	7219.21
7	3.44539738	6.43546130	2017-04-01 14:29:42.500	-68.42	-9.56	-44.75	1876	8867.63	8603.29
8	3.44539738	6.43546130	2017-04-01 14:29:42.500	-68.42	-9.56	-44.75	1876	8867.63	8603.29
9	3.44540167	6.43562833	2017-04-01 14:29:43.500	-67.37	-9.47	-43.8	1876	10010.5	8753.86
10	3.44540167	6.43562833	2017-04-01 14:29:43.500	-67.37	-9.47	-43.8	1876	10010.5	8753.86
11	3.44538692	6.43568816	2017-04-01 14:29:44.500	-71.01	-9.91	-46.76	1876	9304.56	6277.52
12	3.44538692	6.43568816	2017-04-01 14:29:44.500	-71.01	-9.91	-46.76	1876	9304.56	6277.52
13	3.44531262	6.43595134	2017-04-01 14:29:45.500	-70	-9.03	-46.66	1876	6873	5750.22
14	3.44531262	6.43595134	2017-04-01 14:29:45.500	-70	-9.03	-46.66	1876	6873	5750.22
15	3.44522737	6.43604474	2017-04-01 14:29:46.500	-72.2	-9.5	-48.24	1876	6475.89	4833.91
16	3.44522737	6.43604474	2017-04-01 14:29:46.500	-72.2	-9.5	-48.24	1876	6475.89	4833.91
17	3.44515273	6.43605191	2017-04-01 14:29:47.500	-71.45	-9.73	-47.36	1876	4895.5	3355.23
18	3.44515273	6.43605191	2017-04-01 14:29:47.500	-71.45	-9.73	-47.36	1876	4895.5	3355.23
19	3.44509000	6.43604167	2017-04-01 14:29:48.500	-71.7	-9.16	-48.08	1876	5436.9	5265.36
20	3.44509000	6.43604167	2017-04-01 14:29:48.500	-71.7	-9.16	-48.08	1876	5436.9	5265.36
21	3.44508058	6.43603779	2017-04-01 14:29:49.500	-70.68	-9.13	-47.28	1876	8042.96	6351.04
22	3.44508058	6.43603779	2017-04-01 14:29:49.500	-70.68	-9.13	-47.28	1876	8042.96	6351.04
23	3.44497786	6.43599388	2017-04-01 14:29:50.500	-70.69	-9.26	-47.06	1876	7137.6	2757.47
24	3.44497786	6.43599388	2017-04-01 14:29:50.500	-70.69	-9.26	-47.06	1876	7137.6	2757.47
25	3.44493306	6.43596307	2017-04-01 14:29:51.500	-71.07	-9.08	-47.61	1876	7403.85	6253.09
26	3.44493306	6.43596307	2017-04-01 14:29:51.500	-71.07	-9.08	-47.61	1876	7403.85	6253.09
27	3.44488571	6.43594440	2017-04-01 14:29:52.500	-71.11	-9.37	-47.28	1876	9118.66	7602.11
28	3.44488571	6.43594440	2017-04-01 14:29:52.500	-71.11	-9.37	-47.28	1876	9118.66	7602.11
29	3.44485167	6.43591500	2017-04-01 14:29:53.500	-70.88	-9.04	-47.47	1876	9429.4	8083.08
30	3.44485167	6.43591500	2017-04-01 14:29:53.500	-70.88	-9.04	-47.47	1876	9429.4	8083.08
31	3.44484174	6.43590853	2017-04-01 14:29:54.500	-71.01	-9.38	-47.48	1876	9617.6	5841.28
32	3.44484174	6.43590853	2017-04-01 14:29:54.500	-71.01	-9.38	-47.48	1876	9617.6	5841.28
33	3.44476449	6.43585916	2017-04-01 14:29:55.500	-69.48	-9.16	-46.11	1876	7679.36	4449.29
34	3.44476449	6.43585916	2017-04-01 14:29:55.500	-69.48	-9.16	-46.11	1876	7679.36	4449.29
35	3.44472237	6.43584266	2017-04-01 14:29:56.500	-70.6	-9.5	-46.91	1876	7615.53	4008.7
36	3.44472237	6.43584266	2017-04-01 14:29:56.500	-70.6	-9.5	-46.91	1876	7615.53	4008.7
37	3.44468348	6.43581506	2017-04-01 14:29:57.500	-73.07	-9.77	-48.97	1876	7517.56	3182.41
38	3.44468348	6.43581506	2017-04-01 14:29:57.500	-73.07	-9.77	-48.97	1876	7517.56	3182.41
39	3.44465667	6.43578667	2017-04-01 14:29:58.500	-72.2	-9.1	-48.68	1876	8259.77	5615.06
40	3.44465667	6.43578667	2017-04-01 14:29:58.500	-72.2	-9.1	-48.68	1876	8259.77	5615.06
41	3.44465667	6.43578667	2017-04-01 14:29:59.500	-70.06	-9.29	-46.6	1876	8234.84	6936.35
42	3.44465667	6.43578667	2017-04-01 14:29:59.500	-70.06	-9.29	-46.6	1876	8234.84	6936.35
43	3.44461168	6.43575292	2017-04-01 14:30:00.500	-70.98	-9.26	-47.59	1876	8333.51	6710.47
44	3.44461168	6.43575292	2017-04-01 14:30:00.500	-70.98	-9.26	-47.59	1876	8333.51	6710.47
45	3.44459813	6.43574425	2017-04-01 14:30:01.500	-72.31	-9.77	-48.34	1876	7613.15	6468.65
46	3.44459813	6.43574425	2017-04-01 14:30:01.500	-72.31	-9.77	-48.34	1876	7613.15	6468.65
47	3.44458685	6.43574647	2017-04-01 14:30:02.500	-71.38	-9.39	-47.81	1876	9452.97	7790.16
48	3.44458685	6.43574647	2017-04-01 14:30:02.500	-71.38	-9.39	-47.81	1876	9452.97	7790.16
49	3.44457667	6.43573833	2017-04-01 14:30:03.500	-71.77	-9.57	-48	1876	8289.79	6756.64
50	3.44457667	6.43573833	2017-04-01 14:30:03.500	-71.77	-9.57	-48	1876	8289.79	6756.64
51	3.44457667	6.43573833	2017-04-01 14:30:04.500	-72.98	-9.69	-48.91	1876	7980.69	6856.12
52	3.44457667	6.43573833	2017-04-01 14:30:04.500	-72.98	-9.69	-48.91	1876	7980.69	6856.12
53	3.44456757	6.43568817	2017-04-01 14:30:05.500	-73.68	-9.98	-49.5	1876	8377.48	6875.14
54	3.44456757	6.43568817	2017-04-01 14:30:05.500	-73.68	-9.98	-49.5	1876	8377.48	6875.14
55	3.44455474	6.43568631	2017-04-01 14:30:06.500	-73.5	-10.27	-49.08	1876	8606.7	6482.84
56	3.44455474	6.43568631	2017-04-01 14:30:06.500	-73.5	-10.27	-49.08	1876	8606.7	6482.84
57	3.44454514	6.43569486	2017-04-01 14:30:07.500	-72.3	-9.8	-48.33	1876	7635.12	5840.06
58	3.44454514	6.43569486	2017-04-01 14:30:07.500	-72.3	-9.8	-48.33	1876	7635.12	5840.06
59	3.44453602	6.43570106	2017-04-01 14:30:08.500	-72.56	-9.64	-48.66	1876	8862.96	7025.01
60	3.44453602	6.43570106	2017-04-01 14:30:08.500	-72.56	-9.64	-48.66	1876	8862.96	7025.01
61	3.44453500	6.43570167	2017-04-01 14:30:09.500	-71.88	-9.79	-47.83	1876	8852.2	6111.94
62	3.44453500	6.43570167	2017-04-01 14:30:09.500	-71.88	-9.79	-47.83	1876	8852.2	6111.94
63	3.44452230	6.43572141	2017-04-01 14:30:10.500	-71.56	-9.36	-48.1	1876	7486.33	6141.63
64	3.44452230	6.43572141	2017-04-01 14:30:10.500	-71.56	-9.36	-48.1	1876	7486.33	6141.63
65	3.44451478	6.43573152	2017-04-01 14:30:11.500	-72.21	-9.41	-48.44	1876	8029.75	7492.08
66	3.44451478	6.43573152	2017-04-01 14:30:11.500	-72.21	-9.41	-48.44	1876	8029.75	7492.08
67	3.44450192	6.43574047	2017-04-01 14:30:12.500	-71.31	-9.42	-47.82	1876	8350.67	6792.01
68	3.44450192	6.43574047	2017-04-01 14:30:12.500	-71.31	-9.42	-47.82	1876	8350.67	6792.01
69	3.44449005	6.43575019	2017-04-01 14:30:13.500	-70.84	-9.51	-47.12	1876	8599.58	7483.61
70	3.44449005	6.43575019	2017-04-01 14:30:13.500	-70.84	-9.51	-47.12	1876	8599.58	7483.61
71	3.44448833	6.43575167	2017-04-01 14:30:14.500	-71.57	-9.71	-47.68	1876	8535.41	5493.51
72	3.44448833	6.43575167	2017-04-01 14:30:14.500	-71.57	-9.71	-47.68	1876	8535.41	5493.51
73	3.44447246	6.43575828	2017-04-01 14:30:15.500	-70.62	-9.66	-46.81	1876	9073.96	7570.55
74	3.44447246	6.43575828	2017-04-01 14:30:15.500	-70.62	-9.66	-46.81	1876	9073.96	7570.55
75	3.44446833	6.43576000	2017-04-01 14:30:16.500	-71.76	-9.37	-48.22	1876	9268.88	7640.28
76	3.44446833	6.43576000	2017-04-01 14:30:16.500	-71.76	-9.37	-48.22	1876	9268.88	7640.28
77	3.44446833	6.43576000	2017-04-01 14:30:17.500	-70.33	-9.17	-47.02	1876	8633.52	7682.67
78	3.44446833	6.43576000	2017-04-01 14:30:17.500	-70.33	-9.17	-47.02	1876	8633.52	7682.67
79	3.44446705	6.43576000	2017-04-01 14:30:18.500	-70	-9.31	-46.57	1876	9576.72	8286.52
80	3.44446705	6.43576000	2017-04-01 14:30:18.500	-70	-9.31	-46.57	1876	9576.72	8286.52
81	3.44446667	6.43576000	2017-04-01 14:30:19.500	-67.27	-9.52	-43.7	1876	11018.8	8780.49
82	3.44446667	6.43576000	2017-04-01 14:30:19.500	-67.27	-9.52	-43.7	1876	11018.8	8780.49
83	3.44446051	6.43576369	2017-04-01 14:30:20.500	-70.28	-9.07	-46.93	1876	10599.6	7615.6
84	3.44446051	6.43576369	2017-04-01 14:30:20.500	-70.28	-9.07	-46.93	1876	10599.6	7615.6
85	3.44445317	6.43576706	2017-04-01 14:30:21.500	-70.36	-9.37	-46.84	1876	8784.23	8465.16
86	3.44445317	6.43576706	2017-04-01 14:30:21.500	-70.36	-9.37	-46.84	1876	8784.23	8465.16
87	3.44444332	6.43577056	2017-04-01 14:30:22.500	-70.47	-9.48	-46.87	1876	9777.21	8121.25
88	3.44444332	6.43577056	2017-04-01 14:30:22.500	-70.47	-9.48	-46.87	1876	9777.21	8121.25
89	3.44443591	6.43577474	2017-04-01 14:30:23.500	-70.6	-9.07	-47.34	1876	9205.78	7749.56
90	3.44443591	6.43577474	2017-04-01 14:30:23.500	-70.6	-9.07	-47.34	1876	9205.78	7749.56
91	3.44442433	6.43578117	2017-04-01 14:30:24.500	-72.38	-9.85	-48.33	1876	8962.85	5424.65
92	3.44442433	6.43578117	2017-04-01 14:30:24.500	-72.38	-9.85	-48.33	1876	8962.85	5424.65
93	3.44440886	6.43578705	2017-04-01 14:30:25.500	-71.94	-9.66	-47.99	1876	6683.3	3557.14
94	3.44440886	6.43578705	2017-04-01 14:30:25.500	-71.94	-9.66	-47.99	1876	6683.3	3557.14
95	3.44439531	6.43579027	2017-04-01 14:30:26.500	-75.91	-11.28	-50.39	1876	5895.45	3987.58
96	3.44439531	6.43579027	2017-04-01 14:30:26.500	-75.91	-11.28	-50.39	1876	5895.45	3987.58
97	3.44437866	6.43579704	2017-04-01 14:30:27.500	-76.81	-11.88	-50.76	1876	4739.19	2404.72
98	3.44437866	6.43579704	2017-04-01 14:30:27.500	-76.81	-11.88	-50.76	1876	4739.19	2404.72
99	3.44436045	6.43580117	2017-04-01 14:30:28.500	-76.86	-12.13	-50.59	1876	3807.16	1622.46
100	3.44436045	6.43580117	2017-04-01 14:30:28.500	-76.86	-12.13	-50.59	1876	3807.16	1622.46
101	3.44434281	6.43579760	2017-04-01 14:30:29.500	-78.27	-11.67	-52.43	1876	4650.23	1730.94
102	3.44434281	6.43579760	2017-04-01 14:30:29.500	-78.27	-11.67	-52.43	1876	4650.23	1730.94
103	3.44431922	6.43578908	2017-04-01 14:30:30.500	-79.5	-12.01	-53.31	1876	3623.88	1269.36
104	3.44431922	6.43578908	2017-04-01 14:30:30.500	-79.5	-12.01	-53.31	1876	3623.88	1269.36
105	3.44429097	6.43578134	2017-04-01 14:30:31.500	-79.86	-11.48	-54.23	1876	3080.07	2535.28
106	3.44429097	6.43578134	2017-04-01 14:30:31.500	-79.86	-11.48	-54.23	1876	3080.07	2535.28
107	3.44425384	6.43577377	2017-04-01 14:30:32.500	-80.49	-11.47	-54.9	1876	3325.16	2673.87
108	3.44425384	6.43577377	2017-04-01 14:30:32.500	-80.49	-11.47	-54.9	1876	3325.16	2673.87
109	3.44421561	6.43576354	2017-04-01 14:30:33.500	-78.78	-11.57	-53.13	1876	3442.96	3172.76
110	3.44421561	6.43576354	2017-04-01 14:30:33.500	-78.78	-11.57	-53.13	1876	3442.96	3172.76
111	3.44417036	6.43574937	2017-04-01 14:30:34.500	-79.11	-11.83	-52.96	1876	4429.17	4212.17
112	3.44417036	6.43574937	2017-04-01 14:30:34.500	-79.11	-11.83	-52.96	1876	4429.17	4212.17
113	3.44412385	6.43573462	2017-04-01 14:30:35.500	-76.47	-11	-51.21	1876	7040.66	5028.44
114	3.44412385	6.43573462	2017-04-01 14:30:35.500	-76.47	-11	-51.21	1876	7040.66	5028.44
115	3.44410000	6.43572667	2017-04-01 14:30:36.500	-76.15	-10.4	-51.48	1876	5730.69	4852.47
116	3.44410000	6.43572667	2017-04-01 14:30:36.500	-76.15	-10.4	-51.48	1876	5730.69	4852.47
117	3.44407552	6.43572055	2017-04-01 14:30:37.500	-74.82	-10	-50.47	1876	7956.45	4744.8
118	3.44407552	6.43572055	2017-04-01 14:30:37.500	-74.82	-10	-50.47	1876	7956.45	4744.8
119	3.44401937	6.43570821	2017-04-01 14:30:38.500	-75.54	-10.28	-51.19	1876	6385.82	4725.88
120	3.44401937	6.43570821	2017-04-01 14:30:38.500	-75.54	-10.28	-51.19	1876	6385.82	4725.88
121	3.44396382	6.43569996	2017-04-01 14:30:39.500	-78.72	-11.46	-53.02	1876	3908.17	2653.62
122	3.44396382	6.43569996	2017-04-01 14:30:39.500	-78.72	-11.46	-53.02	1876	3908.17	2653.62
123	3.44389577	6.43570103	2017-04-01 14:30:40.500	-74.78	-10.84	-49.51	1876	2859.04	1239.84
124	3.44389577	6.43570103	2017-04-01 14:30:40.500	-74.78	-10.84	-49.51	1876	2859.04	1239.84
125	3.44383006	6.43570730	2017-04-01 14:30:41.500	-74.69	-10.63	-49.65	1876	4638.51	3381.61
126	3.44383006	6.43570730	2017-04-01 14:30:41.500	-74.69	-10.63	-49.65	1876	4638.51	3381.61
127	3.44376871	6.43571000	2017-04-01 14:30:42.500	-73.83	-9.56	-49.97	1876	4593.03	5775.73
128	3.44376871	6.43571000	2017-04-01 14:30:42.500	-73.83	-9.56	-49.97	1876	4593.03	5775.73
129	3.44371912	6.43570789	2017-04-01 14:30:43.500	-75.65	-11.49	-49.8	1876	6859.25	3473.25
130	3.44371912	6.43570789	2017-04-01 14:30:43.500	-75.65	-11.49	-49.8	1876	6859.25	3473.25
131	3.44368370	6.43570016	2017-04-01 14:30:44.500	-71.1	-6.12	-50.03	1876	1689.84	209.99
132	3.44368370	6.43570016	2017-04-01 14:30:44.500	-71.1	-6.12	-50.03	1876	1689.84	209.99
133	3.44364658	6.43566935	2017-04-01 14:30:45.500	-75.06	-13.61	-46.67	1876	555.15	3.71
134	3.44364658	6.43566935	2017-04-01 14:30:45.500	-75.06	-13.61	-46.67	1876	555.15	3.71
135	3.44363525	6.43565307	2017-04-01 14:30:46.500	-73.42	-9.97	-49.15	1876		0
136	3.44363525	6.43565307	2017-04-01 14:30:46.500	-73.42	-9.97	-49.15	1876		0
137	3.44362278	6.43564278	2017-04-01 14:30:47.500	-74.29	-10.38	-49.39	1876	175.8	1.6
138	3.44362278	6.43564278	2017-04-01 14:30:47.500	-74.29	-10.38	-49.39	1876	175.8	1.6
139	3.44360187	6.43563670	2017-04-01 14:30:48.500	-75.59	-10.96	-49.49	1876	183.67	0.98
140	3.44360187	6.43563670	2017-04-01 14:30:48.500	-75.59	-10.96	-49.49	1876	183.67	0.98
141	3.44357728	6.43563596	2017-04-01 14:30:49.500	-75.29	-10.55	-49.99	1876	224	1.85
142	3.44357728	6.43563596	2017-04-01 14:30:49.500	-75.29	-10.55	-49.99	1876	224	1.85
143	3.44355659	6.43563826	2017-04-01 14:30:50.500	-70.73	-7.04	-48.61	1876		3.91
144	3.44355659	6.43563826	2017-04-01 14:30:50.500	-70.73	-7.04	-48.61	1876		3.91
145	3.44350577	6.43564849	2017-04-01 14:30:51.500	-70.43	-5.21	-50.62	1876	2481.29	426.93
146	3.44350577	6.43564849	2017-04-01 14:30:51.500	-70.43	-5.21	-50.62	1876	2481.29	426.93
147	3.44346532	6.43565706	2017-04-01 14:30:52.500	-69.54	-8.47	-46.59	1876	5810.86	4175.93
148	3.44346532	6.43565706	2017-04-01 14:30:52.500	-69.54	-8.47	-46.59	1876	5810.86	4175.93
149	3.44340702	6.43566826	2017-04-01 14:30:53.500	-71.84	-8.99	-47.78	1876	3158.39	2377.29
150	3.44340702	6.43566826	2017-04-01 14:30:53.500	-71.84	-8.99	-47.78	1876	3158.39	2377.29
151	3.44334765	6.43568136	2017-04-01 14:30:54.500	-75.36	-10.08	-50.53	1876	2572.23	2100.34
152	3.44334765	6.43568136	2017-04-01 14:30:54.500	-75.36	-10.08	-50.53	1876	2572.23	2100.34
153	3.44328736	6.43569790	2017-04-01 14:30:55.500	-77.87	-10.23	-53.59	1876	4101.64	2956.92
154	3.44328736	6.43569790	2017-04-01 14:30:55.500	-77.87	-10.23	-53.59	1876	4101.64	2956.92
155	3.44323288	6.43571450	2017-04-01 14:30:56.500	-75.47	-9.81	-51.16	1876	1272.61	1914.45
156	3.44323288	6.43571450	2017-04-01 14:30:56.500	-75.47	-9.81	-51.16	1876	1272.61	1914.45
157	3.44317132	6.43574004	2017-04-01 14:30:57.500	-72.48	-8.94	-49.28	1876	6394.75	4984.29
158	3.44317132	6.43574004	2017-04-01 14:30:57.500	-72.48	-8.94	-49.28	1876	6394.75	4984.29
159	3.44311321	6.43577582	2017-04-01 14:30:58.500	-75.4	-8.88	-52.41	1876	8110.57	5381.33
160	3.44311321	6.43577582	2017-04-01 14:30:58.500	-75.4	-8.88	-52.41	1876	8110.57	5381.33
161	3.44307512	6.43580678	2017-04-01 14:30:59.500	-65.93	-8.34	-43.51	1876	7552.95	12265.5
162	3.44307512	6.43580678	2017-04-01 14:30:59.500	-65.93	-8.34	-43.51	1876	7552.95	12265.5
163	3.44302646	6.43586367	2017-04-01 14:31:00.500	-68.85	-8.49	-46.21	1876	16705.4	10476
164	3.44302646	6.43586367	2017-04-01 14:31:00.500	-68.85	-8.49	-46.21	1876	16705.4	10476
165	3.44299630	6.43591545	2017-04-01 14:31:01.500	-69.08	-8.64	-46.26	1876	9920.58	10532.9
166	3.44299630	6.43591545	2017-04-01 14:31:01.500	-69.08	-8.64	-46.26	1876	9920.58	10532.9
167	3.44296085	6.43597980	2017-04-01 14:31:02.500	-68.52	-8.38	-46.1	1876	10191.6	10327.2
168	3.44296085	6.43597980	2017-04-01 14:31:02.500	-68.52	-8.38	-46.1	1876	10191.6	10327.2
169	3.44293167	6.43602167	2017-04-01 14:31:03.500	-71.67	-8.34	-49.02	1876	13092.9	9462.43
170	3.44293167	6.43602167	2017-04-01 14:31:03.500	-71.67	-8.34	-49.02	1876	13092.9	9462.43
171	3.44290644	6.43603470	2017-04-01 14:31:04.500	-75.06	-8.59	-52.39	1876	9483.85	7731.28
172	3.44290644	6.43603470	2017-04-01 14:31:04.500	-75.06	-8.59	-52.39	1876	9483.85	7731.28
173	3.44277901	6.43608589	2017-04-01 14:31:05.500	-73.05	-8.85	-49.81	1876	8788.13	8962.42
174	3.44277901	6.43608589	2017-04-01 14:31:05.500	-73.05	-8.85	-49.81	1876	8788.13	8962.42
175	3.44273099	6.43605525	2017-04-01 14:31:06.500	-73.13	-8.72	-50.27	1876	10142.8	9499.1
176	3.44273099	6.43605525	2017-04-01 14:31:06.500	-73.13	-8.72	-50.27	1876	10142.8	9499.1
177	3.44268832	6.43600214	2017-04-01 14:31:07.500	-70.68	-8.17	-47.96	1876	11887	10234.3
178	3.44268832	6.43600214	2017-04-01 14:31:07.500	-70.68	-8.17	-47.96	1876	11887	10234.3
179	3.44267333	6.43596167	2017-04-01 14:31:08.500	-70.45	-8.62	-47.37	1876	10745.2	9634.62
180	3.44267333	6.43596167	2017-04-01 14:31:08.500	-70.45	-8.62	-47.37	1876	10745.2	9634.62
181	3.44266984	6.43595484	2017-04-01 14:31:09.500	-71.8	-8.87	-48.72	1876	10007.3	8064.24
182	3.44266984	6.43595484	2017-04-01 14:31:09.500	-71.8	-8.87	-48.72	1876	10007.3	8064.24
183	3.44263833	6.43589333	2017-04-01 14:31:10.500	-71.32	-9.41	-47.76	1876	7037.32	6270.14
184	3.44263833	6.43589333	2017-04-01 14:31:10.500	-71.32	-9.41	-47.76	1876	7037.32	6270.14
185	3.44263517	6.43587731	2017-04-01 14:31:11.500	-72.72	-10.19	-48.49	1876	7592.18	4868.86
186	3.44263517	6.43587731	2017-04-01 14:31:11.500	-72.72	-10.19	-48.49	1876	7592.18	4868.86
187	3.44263646	6.43587687	2017-04-01 14:31:12.500	-70.97	-9.6	-47.35	1876	5364.04	5120.66
188	3.44263646	6.43587687	2017-04-01 14:31:12.500	-70.97	-9.6	-47.35	1876	5364.04	5120.66
189	3.44263500	6.43587833	2017-04-01 14:31:13.500	-71.8	-9.83	-47.96	1876	5168.81	4016.22
190	3.44263500	6.43587833	2017-04-01 14:31:13.500	-71.8	-9.83	-47.96	1876	5168.81	4016.22
191	3.44263500	6.43587833	2017-04-01 14:31:14.500	-70.75	-9.72	-47.02	1876	4754.72	4030.55
192	3.44263500	6.43587833	2017-04-01 14:31:14.500	-70.75	-9.72	-47.02	1876	4754.72	4030.55
193	3.44263500	6.43587833	2017-04-01 14:31:15.500	-69.95	-9.39	-46.56	1876	5275.36	2903.69
194	3.44263500	6.43587833	2017-04-01 14:31:15.500	-69.95	-9.39	-46.56	1876	5275.36	2903.69
195	3.44263500	6.43587833	2017-04-01 14:31:16.500	-70.63	-9.44	-47.18	1876	5368	2965.77
196	3.44263500	6.43587833	2017-04-01 14:31:16.500	-70.63	-9.44	-47.18	1876	5368	2965.77
197	3.44263500	6.43587833	2017-04-01 14:31:17.500	-70.69	-9.16	-47.52	1876	5877.74	5070.56
198	3.44263500	6.43587833	2017-04-01 14:31:17.500	-70.69	-9.16	-47.52	1876	5877.74	5070.56
199	3.44263500	6.43587833	2017-04-01 14:31:18.500	-70.54	-9.44	-47.08	1876	6318.21	5308.81
200	3.44263500	6.43587833	2017-04-01 14:31:18.500	-70.54	-9.44	-47.08	1876	6318.21	5308.81
201	3.44263500	6.43587833	2017-04-01 14:31:19.500	-71.25	-9.55	-47.7	1876	5189.73	4160.66
202	3.44263500	6.43587833	2017-04-01 14:31:19.500	-71.25	-9.55	-47.7	1876	5189.73	4160.66
203	3.44263500	6.43587833	2017-04-01 14:31:20.500	-71.26	-9.41	-47.83	1876	5504.82	3620.64
204	3.44263500	6.43587833	2017-04-01 14:31:20.500	-71.26	-9.41	-47.83	1876	5504.82	3620.64
205	3.44263500	6.43587833	2017-04-01 14:31:21.500	-71.79	-9.35	-48.43	1876	5583.98	2611.18
206	3.44263500	6.43587833	2017-04-01 14:31:21.500	-71.79	-9.35	-48.43	1876	5583.98	2611.18
207	3.44263500	6.43587833	2017-04-01 14:31:22.500	-72.76	-9.51	-49.25	1876	4007.43	1862.59
208	3.44263500	6.43587833	2017-04-01 14:31:22.500	-72.76	-9.51	-49.25	1876	4007.43	1862.59
209	3.44263500	6.43587673	2017-04-01 14:31:23.500	-71.45	-9.62	-47.82	1876	4946.61	2573.11
210	3.44263500	6.43587673	2017-04-01 14:31:23.500	-71.45	-9.62	-47.82	1876	4946.61	2573.11
211	3.44263500	6.43587667	2017-04-01 14:31:24.500	-72.6	-9.59	-49	1876	4659.01	2296.6
212	3.44263500	6.43587667	2017-04-01 14:31:24.500	-72.6	-9.59	-49	1876	4659.01	2296.6
213	3.44263500	6.43587667	2017-04-01 14:31:25.500	-71.79	-9.41	-48.36	1876	5285.38	2680.82
214	3.44263500	6.43587667	2017-04-01 14:31:25.500	-71.79	-9.41	-48.36	1876	5285.38	2680.82
215	3.44263500	6.43587667	2017-04-01 14:31:26.500	-71.37	-9.31	-48.05	1876	5583.3	2746.5
216	3.44263500	6.43587667	2017-04-01 14:31:26.500	-71.37	-9.31	-48.05	1876	5583.3	2746.5
217	3.44263500	6.43587667	2017-04-01 14:31:27.500	-71.54	-9.28	-48.25	1876	5800.5	5243.95
218	3.44263500	6.43587667	2017-04-01 14:31:27.500	-71.54	-9.28	-48.25	1876	5800.5	5243.95
219	3.44263500	6.43587667	2017-04-01 14:31:28.500	-71.74	-9.53	-48.2	1876	5595.74	4488.56
220	3.44263500	6.43587667	2017-04-01 14:31:28.500	-71.74	-9.53	-48.2	1876	5595.74	4488.56
221	3.44263500	6.43587667	2017-04-01 14:31:29.500	-70.84	-9.75	-47.08	1876	5013.09	3554.4
222	3.44263500	6.43587667	2017-04-01 14:31:29.500	-70.84	-9.75	-47.08	1876	5013.09	3554.4
223	3.44263500	6.43587667	2017-04-01 14:31:30.500	-72.2	-9.79	-48.38	1876	4141.42	3346.33
224	3.44263500	6.43587667	2017-04-01 14:31:30.500	-72.2	-9.79	-48.38	1876	4141.42	3346.33
225	3.44263500	6.43587667	2017-04-01 14:31:31.500	-71.36	-9.68	-47.67	1876	4197.94	3996.39
226	3.44263500	6.43587667	2017-04-01 14:31:31.500	-71.36	-9.68	-47.67	1876	4197.94	3996.39
227	3.44263500	6.43587667	2017-04-01 14:31:32.500	-72.96	-9.62	-49.27	1876	4888.19	3820.36
228	3.44263500	6.43587667	2017-04-01 14:31:32.500	-72.96	-9.62	-49.27	1876	4888.19	3820.36
229	3.44263500	6.43587667	2017-04-01 14:31:33.500	-70.94	-9.45	-47.47	1876	5262.03	4551.59
230	3.44263500	6.43587667	2017-04-01 14:31:33.500	-70.94	-9.45	-47.47	1876	5262.03	4551.59
231	3.44263500	6.43587667	2017-04-01 14:31:34.500	-72.09	-9.63	-48.44	1876	4459.34	3498.91
232	3.44263500	6.43587667	2017-04-01 14:31:34.500	-72.09	-9.63	-48.44	1876	4459.34	3498.91
233	3.44263500	6.43587667	2017-04-01 14:31:35.500	-72.17	-9.72	-48.44	1876	5083.8	4327.47
234	3.44263500	6.43587667	2017-04-01 14:31:35.500	-72.17	-9.72	-48.44	1876	5083.8	4327.47
235	3.44263500	6.43587667	2017-04-01 14:31:36.500	-73.11	-10.65	-48.03	1876	3441.13	2891.15
236	3.44263500	6.43587667	2017-04-01 14:31:36.500	-73.11	-10.65	-48.03	1876	3441.13	2891.15
237	3.44263500	6.43587667	2017-04-01 14:31:37.500	-75.66	-10.42	-50.76	1876	2922.63	1999.93
238	3.44263500	6.43587667	2017-04-01 14:31:37.500	-75.66	-10.42	-50.76	1876	2922.63	1999.93
239	3.44263500	6.43587667	2017-04-01 14:31:38.500	-73.61	-10.41	-49.15	1876	2433.28	2516.61
240	3.44263500	6.43587667	2017-04-01 14:31:38.500	-73.61	-10.41	-49.15	1876	2433.28	2516.61
241	3.44263500	6.43587667	2017-04-01 14:31:39.500	-72.29	-10.62	-47.64	1876	4160.78	3656.81
242	3.44263500	6.43587667	2017-04-01 14:31:39.500	-72.29	-10.62	-47.64	1876	4160.78	3656.81
243	3.44263500	6.43587667	2017-04-01 14:31:40.500	-71.66	-10.51	-46.95	1876	4577.81	4107.05
244	3.44263500	6.43587667	2017-04-01 14:31:40.500	-71.66	-10.51	-46.95	1876	4577.81	4107.05
245	3.44263500	6.43587667	2017-04-01 14:31:41.500	-72.25	-9.7	-48.45	1876	4526.85	3724.99
246	3.44263500	6.43587667	2017-04-01 14:31:41.500	-72.25	-9.7	-48.45	1876	4526.85	3724.99
247	3.44263500	6.43587667	2017-04-01 14:31:42.500	-72.53	-9.23	-48.81	1876	6891	5820.54
248	3.44263500	6.43587667	2017-04-01 14:31:42.500	-72.53	-9.23	-48.81	1876	6891	5820.54
249	3.44263500	6.43587667	2017-04-01 14:31:43.500	-74.64	-9.56	-50.84	1876	3767.97	3143.05
250	3.44263500	6.43587667	2017-04-01 14:31:43.500	-74.64	-9.56	-50.84	1876	3767.97	3143.05
251	3.44263500	6.43587667	2017-04-01 14:31:44.500	-74.28	-11.62	-48.64	1876	2615.55	2011.48
252	3.44263500	6.43587667	2017-04-01 14:31:44.500	-74.28	-11.62	-48.64	1876	2615.55	2011.48
253	3.44263500	6.43587667	2017-04-01 14:31:45.500	-74.38	-10.47	-49.82	1876	3511.14	2000.3
254	3.44263500	6.43587667	2017-04-01 14:31:45.500	-74.38	-10.47	-49.82	1876	3511.14	2000.3
255	3.44263500	6.43587667	2017-04-01 14:31:46.500	-75	-9.6	-51.39	1876	3087.04	2882.93
256	3.44263500	6.43587667	2017-04-01 14:31:46.500	-75	-9.6	-51.39	1876	3087.04	2882.93
257	3.44263610	6.43587667	2017-04-01 14:31:47.500	-71.44	-9.31	-48.12	1876	6305.56	4976.96
258	3.44263610	6.43587667	2017-04-01 14:31:47.500	-71.44	-9.31	-48.12	1876	6305.56	4976.96
259	3.44263667	6.43587667	2017-04-01 14:31:48.500	-71.63	-9.41	-48.21	1876	5221.96	4828.77
260	3.44263667	6.43587667	2017-04-01 14:31:48.500	-71.63	-9.41	-48.21	1876	5221.96	4828.77
261	3.44263667	6.43587667	2017-04-01 14:31:49.500	-71.61	-9.63	-47.96	1876	5427.79	4553.85
262	3.44263667	6.43587667	2017-04-01 14:31:49.500	-71.61	-9.63	-47.96	1876	5427.79	4553.85
263	3.44263667	6.43587667	2017-04-01 14:31:50.500	-72.02	-9.79	-48.21	1876	4258.29	3889.55
264	3.44263667	6.43587667	2017-04-01 14:31:50.500	-72.02	-9.79	-48.21	1876	4258.29	3889.55
265	3.44263667	6.43587667	2017-04-01 14:31:51.500	-72.62	-9.65	-48.97	1876	4263.06	3820.48
266	3.44263667	6.43587667	2017-04-01 14:31:51.500	-72.62	-9.65	-48.97	1876	4263.06	3820.48
267	3.44263667	6.43587667	2017-04-01 14:31:52.500	-72.58	-9.42	-49.15	1876	4561.31	3715.21
268	3.44263667	6.43587667	2017-04-01 14:31:52.500	-72.58	-9.42	-49.15	1876	4561.31	3715.21
269	3.44263667	6.43587667	2017-04-01 14:31:53.500	-73.58	-9.64	-49.92	1876	5227	4410.12
270	3.44263667	6.43587667	2017-04-01 14:31:53.500	-73.58	-9.64	-49.92	1876	5227	4410.12
271	3.44263667	6.43587667	2017-04-01 14:31:54.500	-73.9	-9.83	-50.05	1876	3299.99	2864.45
272	3.44263667	6.43587667	2017-04-01 14:31:54.500	-73.9	-9.83	-50.05	1876	3299.99	2864.45
273	3.44263667	6.43587667	2017-04-01 14:31:55.500	-72.3	-9.25	-49.03	1876	4843.83	4050.2
274	3.44263667	6.43587667	2017-04-01 14:31:55.500	-72.3	-9.25	-49.03	1876	4843.83	4050.2
275	3.44263667	6.43587667	2017-04-01 14:31:56.500	-72.08	-9.35	-48.71	1876	4791.28	4231.91
276	3.44263667	6.43587667	2017-04-01 14:31:56.500	-72.08	-9.35	-48.71	1876	4791.28	4231.91
277	3.44263667	6.43587667	2017-04-01 14:31:57.500	-72.88	-9.41	-49.45	1876	5068.12	4269.43
278	3.44263667	6.43587667	2017-04-01 14:31:57.500	-72.88	-9.41	-49.45	1876	5068.12	4269.43
279	3.44263667	6.43587667	2017-04-01 14:31:58.500	-72.13	-9.51	-48.6	1876	4829.49	4431.4
280	3.44263667	6.43587667	2017-04-01 14:31:58.500	-72.13	-9.51	-48.6	1876	4829.49	4431.4
281	3.44263667	6.43587667	2017-04-01 14:31:59.500	-71.92	-9.05	-48.85	1876	4912.37	4374.93
282	3.44263667	6.43587667	2017-04-01 14:31:59.500	-71.92	-9.05	-48.85	1876	4912.37	4374.93
283	3.44263667	6.43587667	2017-04-01 14:32:00.500	-71.06	-9.44	-47.6	1876	5408.55	4621.74
284	3.44263667	6.43587667	2017-04-01 14:32:00.500	-71.06	-9.44	-47.6	1876	5408.55	4621.74
285	3.44263667	6.43587667	2017-04-01 14:32:01.500	-72.28	-9.49	-48.78	1876	4632.33	3796.62
286	3.44263667	6.43587667	2017-04-01 14:32:01.500	-72.28	-9.49	-48.78	1876	4632.33	3796.62
287	3.44263667	6.43587667	2017-04-01 14:32:02.500	-72.59	-9.45	-49.14	1876	3910.8	3385.15
288	3.44263667	6.43587667	2017-04-01 14:32:02.500	-72.59	-9.45	-49.14	1876	3910.8	3385.15
289	3.44263667	6.43587667	2017-04-01 14:32:03.500	-73.71	-9.99	-49.61	1876	4649.18	3925.94
290	3.44263667	6.43587667	2017-04-01 14:32:03.500	-73.71	-9.99	-49.61	1876	4649.18	3925.94
291	3.44263667	6.43587667	2017-04-01 14:32:04.500	-74.7	-9.44	-51.1	1876	2955.81	2290.56
292	3.44263667	6.43587667	2017-04-01 14:32:04.500	-74.7	-9.44	-51.1	1876	2955.81	2290.56
293	3.44263667	6.43587667	2017-04-01 14:32:05.500	-72.63	-9.48	-49.01	1876	8096.88	5909.33
294	3.44263667	6.43587667	2017-04-01 14:32:05.500	-72.63	-9.48	-49.01	1876	8096.88	5909.33
295	3.44263667	6.43587667	2017-04-01 14:32:06.500	-73.71	-11.45	-48.15	1876	5828.5	1034.59
296	3.44263667	6.43587667	2017-04-01 14:32:06.500	-73.71	-11.45	-48.15	1876	5828.5	1034.59
297	3.44263667	6.43587667	2017-04-01 14:32:07.500	-72.58	-10.39	-47.92	1876	3724.4	3026.32
298	3.44263667	6.43587667	2017-04-01 14:32:07.500	-72.58	-10.39	-47.92	1876	3724.4	3026.32
299	3.44263667	6.43587667	2017-04-01 14:32:08.500	-73.06	-10.04	-48.91	1876	3668.42	2991.43
300	3.44263667	6.43587667	2017-04-01 14:32:08.500	-73.06	-10.04	-48.91	1876	3668.42	2991.43
301	3.44263736	6.43587667	2017-04-01 14:32:09.500	-72.73	-9.71	-48.98	1876	7733.16	7968.08
302	3.44263736	6.43587667	2017-04-01 14:32:09.500	-72.73	-9.71	-48.98	1876	7733.16	7968.08
303	3.44263833	6.43587667	2017-04-01 14:32:10.500	-73.71	-9.66	-49.98	1876	8134.53	7448.03
304	3.44263833	6.43587667	2017-04-01 14:32:10.500	-73.71	-9.66	-49.98	1876	8134.53	7448.03
305	3.44263833	6.43587667	2017-04-01 14:32:11.500	-70.75	-9.75	-46.9	1876	8445.45	7454.79
306	3.44263833	6.43587667	2017-04-01 14:32:11.500	-70.75	-9.75	-46.9	1876	8445.45	7454.79
307	3.44263833	6.43587667	2017-04-01 14:32:12.500	-71.27	-8.88	-47.91	1876	9242.79	8132
308	3.44263833	6.43587667	2017-04-01 14:32:12.500	-71.27	-8.88	-47.91	1876	9242.79	8132
309	3.44263833	6.43587667	2017-04-01 14:32:13.500	-71.79	-9.64	-48.1	1876	8439.96	6359.2
310	3.44263833	6.43587667	2017-04-01 14:32:13.500	-71.79	-9.64	-48.1	1876	8439.96	6359.2
311	3.44263833	6.43587667	2017-04-01 14:32:14.500	-73.35	-9.83	-49.37	1876	5987.61	5863.18
312	3.44263833	6.43587667	2017-04-01 14:32:14.500	-73.35	-9.83	-49.37	1876	5987.61	5863.18
313	3.44263833	6.43587667	2017-04-01 14:32:15.500	-71.76	-9.48	-47.88	1876	7677.8	7170.09
314	3.44263833	6.43587667	2017-04-01 14:32:15.500	-71.76	-9.48	-47.88	1876	7677.8	7170.09
315	3.44263833	6.43587667	2017-04-01 14:32:16.500	-73.19	-9.55	-49.6	1876	6556.62	6532.28
316	3.44263833	6.43587667	2017-04-01 14:32:16.500	-73.19	-9.55	-49.6	1876	6556.62	6532.28
317	3.44263833	6.43587667	2017-04-01 14:32:17.500	-73.69	-10.02	-49.62	1876	9728.58	8396.46
318	3.44263833	6.43587667	2017-04-01 14:32:17.500	-73.69	-10.02	-49.62	1876	9728.58	8396.46
319	3.44263833	6.43587667	2017-04-01 14:32:18.500	-73.3	-10.87	-48.34	1876	7614.04	6458.2
320	3.44263833	6.43587667	2017-04-01 14:32:18.500	-73.3	-10.87	-48.34	1876	7614.04	6458.2
321	3.44263833	6.43587667	2017-04-01 14:32:19.500	-72.66	-9.56	-48.81	1876	8122.32	7259.44
322	3.44263833	6.43587667	2017-04-01 14:32:19.500	-72.66	-9.56	-48.81	1876	8122.32	7259.44
323	3.44263833	6.43587667	2017-04-01 14:32:20.500	-73.57	-9.94	-49.51	1876	6849.75	5379.3
324	3.44263833	6.43587667	2017-04-01 14:32:20.500	-73.57	-9.94	-49.51	1876	6849.75	5379.3
325	3.44263833	6.43587667	2017-04-01 14:32:21.500	-72.63	-9.63	-48.64	1876	6180.2	5668.54
326	3.44263833	6.43587667	2017-04-01 14:32:21.500	-72.63	-9.63	-48.64	1876	6180.2	5668.54
327	3.44263833	6.43587667	2017-04-01 14:32:22.500	-72.21	-9	-48.84	1876	8838.43	9487.08
328	3.44263833	6.43587667	2017-04-01 14:32:22.500	-72.21	-9	-48.84	1876	8838.43	9487.08
329	3.44263833	6.43587667	2017-04-01 14:32:23.500	-71.52	-9.58	-47.63	1876	9844.8	7230.96
330	3.44263833	6.43587667	2017-04-01 14:32:23.500	-71.52	-9.58	-47.63	1876	9844.8	7230.96
331	3.44263882	6.43587667	2017-04-01 14:32:24.500	-70.37	-8.71	-47.47	1876	8323	7742.42
332	3.44263882	6.43587667	2017-04-01 14:32:24.500	-70.37	-8.71	-47.47	1876	8323	7742.42
333	3.44264312	6.43587645	2017-04-01 14:32:25.500	-68.83	-8.53	-46	1876	8156.99	6819.75
334	3.44264312	6.43587645	2017-04-01 14:32:25.500	-68.83	-8.53	-46	1876	8156.99	6819.75
335	3.44263951	6.43587356	2017-04-01 14:32:26.500	-70.33	-8.3	-47.78	1876	6901.34	6230.47
336	3.44263951	6.43587356	2017-04-01 14:32:26.500	-70.33	-8.3	-47.78	1876	6901.34	6230.47
337	3.44263022	6.43586737	2017-04-01 14:32:27.500	-72.56	-8.93	-49.41	1876	7585.71	6283.94
338	3.44263022	6.43586737	2017-04-01 14:32:27.500	-72.56	-8.93	-49.41	1876	7585.71	6283.94
339	3.44261667	6.43585833	2017-04-01 14:32:28.500	-70.19	-8.57	-47.16	1876	7889.44	6832.75
340	3.44261667	6.43585833	2017-04-01 14:32:28.500	-70.19	-8.57	-47.16	1876	7889.44	6832.75
341	3.44261544	6.43585694	2017-04-01 14:32:29.500	-70.33	-8.52	-47.4	1876	7405.34	3500.43
342	3.44261544	6.43585694	2017-04-01 14:32:29.500	-70.33	-8.52	-47.4	1876	7405.34	3500.43
343	3.44258406	6.43581868	2017-04-01 14:32:30.500	-76	-14.65	-47.15	1876	4136.12	708.87
344	3.44258406	6.43581868	2017-04-01 14:32:30.500	-76	-14.65	-47.15	1876	4136.12	708.87
345	3.44257483	6.43578886	2017-04-01 14:32:31.500	-73.06	-9.03	-49.68	1876	768.08	428.39
346	3.44257483	6.43578886	2017-04-01 14:32:31.500	-73.06	-9.03	-49.68	1876	768.08	428.39
347	3.44256993	6.43575626	2017-04-01 14:32:32.500	-70.67	-4.38	-51.37	1876	3958.7	611.78
348	3.44256993	6.43575626	2017-04-01 14:32:32.500	-70.67	-4.38	-51.37	1876	3958.7	611.78
349	3.44256500	6.43572833	2017-04-01 14:32:33.500	-72.99	-6.22	-52.32	1876	4709.94	553.9
350	3.44256500	6.43572833	2017-04-01 14:32:33.500	-72.99	-6.22	-52.32	1876	4709.94	553.9
351	3.44256500	6.43572833	2017-04-01 14:32:34.500	-71.35	-6.61	-50.22	1876	3865	2612.23
352	3.44256500	6.43572833	2017-04-01 14:32:34.500	-71.35	-6.61	-50.22	1876	3865	2612.23
353	3.44255842	6.43569216	2017-04-01 14:32:35.500	-70.61	-7.96	-48.28	1876	8305.8	8939.87
354	3.44255842	6.43569216	2017-04-01 14:32:35.500	-70.61	-7.96	-48.28	1876	8305.8	8939.87
355	3.44255667	6.43568333	2017-04-01 14:32:36.500	-75.53	-9.77	-51.68	1876	9515.88	3714.74
356	3.44255667	6.43568333	2017-04-01 14:32:36.500	-75.53	-9.77	-51.68	1876	9515.88	3714.74
357	3.44255667	6.43567409	2017-04-01 14:32:37.500	-71.75	-8.89	-48.5	1876	3975.11	6266.07
358	3.44255667	6.43567409	2017-04-01 14:32:37.500	-71.75	-8.89	-48.5	1876	3975.11	6266.07
359	3.44255511	6.43566089	2017-04-01 14:32:38.500	-72.73	-9.76	-48.7	1876	7352.93	6325.03
360	3.44255511	6.43566089	2017-04-01 14:32:38.500	-72.73	-9.76	-48.7	1876	7352.93	6325.03
361	3.44255460	6.43565891	2017-04-01 14:32:39.500	-70.71	-9.24	-47.36	1876	7526.06	7292.17
362	3.44255460	6.43565891	2017-04-01 14:32:39.500	-70.71	-9.24	-47.36	1876	7526.06	7292.17
363	3.44253333	6.43560167	2017-04-01 14:32:40.500	-68.93	-8.49	-46.02	1876	7935.94	4420.17
364	3.44253333	6.43560167	2017-04-01 14:32:40.500	-68.93	-8.49	-46.02	1876	7935.94	4420.17
365	3.44251763	6.43556713	2017-04-01 14:32:41.500	-65.79	-7.71	-43.74	1876	5947.66	8817.93
366	3.44251763	6.43556713	2017-04-01 14:32:41.500	-65.79	-7.71	-43.74	1876	5947.66	8817.93
367	3.44250260	6.43552906	2017-04-01 14:32:42.500	-71	-8.46	-48.42	1876	11382.7	10055.2
368	3.44250260	6.43552906	2017-04-01 14:32:42.500	-71	-8.46	-48.42	1876	11382.7	10055.2
369	3.44248864	6.43549048	2017-04-01 14:32:43.500	-71.73	-9.02	-48.45	1876	9464.31	9299.72
370	3.44248864	6.43549048	2017-04-01 14:32:43.500	-71.73	-9.02	-48.45	1876	9464.31	9299.72
371	3.44248667	6.43548500	2017-04-01 14:32:44.500	-70.38	-8.42	-47.56	1876	11046	9962.64
372	3.44248667	6.43548500	2017-04-01 14:32:44.500	-70.38	-8.42	-47.56	1876	11046	9962.64
373	3.44246477	6.43540034	2017-04-01 14:32:45.500	-72.52	-8.7	-49.69	1876	10473	6494.7
374	3.44246477	6.43540034	2017-04-01 14:32:45.500	-72.52	-8.7	-49.69	1876	10473	6494.7
375	3.44245550	6.43534053	2017-04-01 14:32:46.500	-73.12	-8.62	-50.41	1876	6840.36	6896.59
376	3.44245550	6.43534053	2017-04-01 14:32:46.500	-73.12	-8.62	-50.41	1876	6840.36	6896.59
377	3.44244934	6.43529281	2017-04-01 14:32:47.500	-72.12	-8.71	-49.31	1876	8283.34	6314.15
378	3.44244934	6.43529281	2017-04-01 14:32:47.500	-72.12	-8.71	-49.31	1876	8283.34	6314.15
379	3.44244461	6.43525022	2017-04-01 14:32:48.500	-72.76	-9.61	-49.11	1876	7841.35	6229.29
380	3.44244461	6.43525022	2017-04-01 14:32:48.500	-72.76	-9.61	-49.11	1876	7841.35	6229.29
381	3.44244333	6.43523833	2017-04-01 14:32:49.500	-74.58	-9.39	-51.15	1876	6116.43	3995
382	3.44244333	6.43523833	2017-04-01 14:32:49.500	-74.58	-9.39	-51.15	1876	6116.43	3995
383	3.44243652	6.43517429	2017-04-01 14:32:50.500	-73.33	-9.01	-50.27	1876	5209.07	6966.07
384	3.44243652	6.43517429	2017-04-01 14:32:50.500	-73.33	-9.01	-50.27	1876	5209.07	6966.07
385	3.44243373	6.43514097	2017-04-01 14:32:51.500	-72.59	-9.06	-49.47	1876	7827.75	7116.85
386	3.44243373	6.43514097	2017-04-01 14:32:51.500	-72.59	-9.06	-49.47	1876	7827.75	7116.85
387	3.44243211	6.43512398	2017-04-01 14:32:52.500	-74.14	-8.52	-51.56	1876	7903.4	8009.11
388	3.44243211	6.43512398	2017-04-01 14:32:52.500	-74.14	-8.52	-51.56	1876	7903.4	8009.11
389	3.44243167	6.43511247	2017-04-01 14:32:53.500	-75.15	-9.09	-52.04	1876	9791.11	7586.36
390	3.44243167	6.43511247	2017-04-01 14:32:53.500	-75.15	-9.09	-52.04	1876	9791.11	7586.36
391	3.44243167	6.43511000	2017-04-01 14:32:54.500	-76.39	-8.66	-53.71	1876	7658.93	8304.11
392	3.44243167	6.43511000	2017-04-01 14:32:54.500	-76.39	-8.66	-53.71	1876	7658.93	8304.11
393	3.44243167	6.43510784	2017-04-01 14:32:55.500	-76.23	-8.76	-53.46	1876	10126.1	8598.38
394	3.44243167	6.43510784	2017-04-01 14:32:55.500	-76.23	-8.76	-53.46	1876	10126.1	8598.38
395	3.44243167	6.43510667	2017-04-01 14:32:56.500	-75.22	-8.97	-52.24	1876	8705.15	7946.64
396	3.44243167	6.43510667	2017-04-01 14:32:56.500	-75.22	-8.97	-52.24	1876	8705.15	7946.64
397	3.44243167	6.43510667	2017-04-01 14:32:57.500	-76.08	-9.36	-52.62	1876	8798.07	7494.17
398	3.44243167	6.43510667	2017-04-01 14:32:57.500	-76.08	-9.36	-52.62	1876	8798.07	7494.17
399	3.44243167	6.43510667	2017-04-01 14:32:58.500	-77.1	-8.91	-54.14	1876	8040.23	6756.8
400	3.44243167	6.43510667	2017-04-01 14:32:58.500	-77.1	-8.91	-54.14	1876	8040.23	6756.8
401	3.44243167	6.43510667	2017-04-01 14:32:59.500	-76.81	-8.88	-53.8	1876	7574.17	7371.31
402	3.44243167	6.43510667	2017-04-01 14:32:59.500	-76.81	-8.88	-53.8	1876	7574.17	7371.31
403	3.44243167	6.43510667	2017-04-01 14:33:00.500	-78.85	-9.05	-55.64	1876	8216.36	6169.52
404	3.44243167	6.43510667	2017-04-01 14:33:00.500	-78.85	-9.05	-55.64	1876	8216.36	6169.52
405	3.44243167	6.43510667	2017-04-01 14:33:01.500	-75.91	-8.84	-52.97	1876	6746.16	5750.77
406	3.44243167	6.43510667	2017-04-01 14:33:01.500	-75.91	-8.84	-52.97	1876	6746.16	5750.77
407	3.44243167	6.43510667	2017-04-01 14:33:02.500	-78	-8.91	-54.99	1876	7169.68	7042.68
408	3.44243167	6.43510667	2017-04-01 14:33:02.500	-78	-8.91	-54.99	1876	7169.68	7042.68
409	3.44243167	6.43510667	2017-04-01 14:33:03.500	-74.23	-8.69	-51.47	1876	7382.09	8120.7
410	3.44243167	6.43510667	2017-04-01 14:33:03.500	-74.23	-8.69	-51.47	1876	7382.09	8120.7
411	3.44243167	6.43510667	2017-04-01 14:33:04.500	-76.7	-8.39	-54.12	1876	9796.94	8650.56
412	3.44243167	6.43510667	2017-04-01 14:33:04.500	-76.7	-8.39	-54.12	1876	9796.94	8650.56
413	3.44243167	6.43510667	2017-04-01 14:33:05.500	-74.42	-8.34	-51.87	1876	9125.55	7619.89
414	3.44243167	6.43510667	2017-04-01 14:33:05.500	-74.42	-8.34	-51.87	1876	9125.55	7619.89
415	3.44243167	6.43510667	2017-04-01 14:33:06.500	-75.36	-8.71	-52.6	1876	8833.3	7888.08
416	3.44243167	6.43510667	2017-04-01 14:33:06.500	-75.36	-8.71	-52.6	1876	8833.3	7888.08
417	3.44242965	6.43510566	2017-04-01 14:33:07.500	-74.87	-8.75	-52.07	1876	9003.49	7333.15
418	3.44242965	6.43510566	2017-04-01 14:33:07.500	-74.87	-8.75	-52.07	1876	9003.49	7333.15
419	3.44242655	6.43510322	2017-04-01 14:33:08.500	-71.81	-8.26	-49.48	1876	7782.97	8817.24
420	3.44242655	6.43510322	2017-04-01 14:33:08.500	-71.81	-8.26	-49.48	1876	7782.97	8817.24
421	3.44242202	6.43509968	2017-04-01 14:33:09.500	-72.75	-8.67	-49.91	1876	10032.7	7969.96
422	3.44242202	6.43509968	2017-04-01 14:33:09.500	-72.75	-8.67	-49.91	1876	10032.7	7969.96
423	3.44241672	6.43509506	2017-04-01 14:33:10.500	-72.64	-8.72	-49.8	1876	9115.9	8275.49
424	3.44241672	6.43509506	2017-04-01 14:33:10.500	-72.64	-8.72	-49.8	1876	9115.9	8275.49
425	3.44240939	6.43508280	2017-04-01 14:33:11.500	-72.23	-8.77	-49.41	1876	8815.51	6562.19
426	3.44240939	6.43508280	2017-04-01 14:33:11.500	-72.23	-8.77	-49.41	1876	8815.51	6562.19
427	3.44240667	6.43507667	2017-04-01 14:33:12.500	-72.35	-8.69	-49.36	1876	7187.21	5385.16
428	3.44240667	6.43507667	2017-04-01 14:33:12.500	-72.35	-8.69	-49.36	1876	7187.21	5385.16
429	3.44240592	6.43506617	2017-04-01 14:33:13.500	-75.27	-8.81	-52.21	1876	5682.95	3295.16
430	3.44240592	6.43506617	2017-04-01 14:33:13.500	-75.27	-8.81	-52.21	1876	5682.95	3295.16
431	3.44240719	6.43504092	2017-04-01 14:33:14.500	-71.15	-8.71	-48.25	1876	4774.63	6483.39
432	3.44240719	6.43504092	2017-04-01 14:33:14.500	-71.15	-8.71	-48.25	1876	4774.63	6483.39
433	3.44241414	6.43500984	2017-04-01 14:33:15.500	-71.44	-8.39	-48.7	1876	7710.04	9545.07
434	3.44241414	6.43500984	2017-04-01 14:33:15.500	-71.44	-8.39	-48.7	1876	7710.04	9545.07
435	3.44242390	6.43497272	2017-04-01 14:33:16.500	-71.57	-8.6	-48.66	1876	10017	6630.67
436	3.44242390	6.43497272	2017-04-01 14:33:16.500	-71.57	-8.6	-48.66	1876	10017	6630.67
437	3.44243427	6.43493055	2017-04-01 14:33:17.500	-69.22	-8.37	-46.34	1876	7809.23	7002.6
438	3.44243427	6.43493055	2017-04-01 14:33:17.500	-69.22	-8.37	-46.34	1876	7809.23	7002.6
439	3.44244365	6.43488905	2017-04-01 14:33:18.500	-70.34	-8.18	-47.65	1876	7617.1	8498.51
440	3.44244365	6.43488905	2017-04-01 14:33:18.500	-70.34	-8.18	-47.65	1876	7617.1	8498.51
441	3.44245718	6.43481524	2017-04-01 14:33:19.500	-69.22	-8.14	-46.53	1876	9928.35	9140.56
442	3.44245718	6.43481524	2017-04-01 14:33:19.500	-69.22	-8.14	-46.53	1876	9928.35	9140.56
443	3.44247250	6.43472810	2017-04-01 14:33:20.500	-69.5	-7.79	-47.15	1876	10529.5	10942
444	3.44247250	6.43472810	2017-04-01 14:33:20.500	-69.5	-7.79	-47.15	1876	10529.5	10942
445	3.44248479	6.43466705	2017-04-01 14:33:21.500	-70.21	-8.52	-47.31	1876	12912.7	10297.9
446	3.44248479	6.43466705	2017-04-01 14:33:21.500	-70.21	-8.52	-47.31	1876	12912.7	10297.9
447	3.44249589	6.43460996	2017-04-01 14:33:22.500	-73.16	-9.35	-49.64	1876	10253	7762.75
448	3.44249589	6.43460996	2017-04-01 14:33:22.500	-73.16	-9.35	-49.64	1876	10253	7762.75
449	3.44250820	6.43454854	2017-04-01 14:33:23.500	-72.38	-9.67	-48.6	1876	9367.31	8940.76
450	3.44250820	6.43454854	2017-04-01 14:33:23.500	-72.38	-9.67	-48.6	1876	9367.31	8940.76
451	3.44252001	6.43448925	2017-04-01 14:33:24.500	-73.39	-10	-49.28	1876	8153.4	5159.57
452	3.44252001	6.43448925	2017-04-01 14:33:24.500	-73.39	-10	-49.28	1876	8153.4	5159.57
453	3.44253267	6.43441749	2017-04-01 14:33:25.500	-71.13	-9.14	-47.16	1876	6460.7	5557.8
454	3.44253267	6.43441749	2017-04-01 14:33:25.500	-71.13	-9.14	-47.16	1876	6460.7	5557.8
455	3.44254400	6.43435617	2017-04-01 14:33:26.500	-71.2	-10.05	-46.98	1876	6919.25	5657.35
456	3.44254400	6.43435617	2017-04-01 14:33:26.500	-71.2	-10.05	-46.98	1876	6919.25	5657.35
457	3.44255619	6.43429300	2017-04-01 14:33:27.500	-71.58	-10.45	-46.85	1876	6096.09	5425.23
458	3.44255619	6.43429300	2017-04-01 14:33:27.500	-71.58	-10.45	-46.85	1876	6096.09	5425.23
459	3.44256937	6.43422145	2017-04-01 14:33:28.500	-71.39	-10.49	-46.59	1876	6510.57	4707.2
460	3.44256937	6.43422145	2017-04-01 14:33:28.500	-71.39	-10.49	-46.59	1876	6510.57	4707.2
461	3.44258297	6.43414217	2017-04-01 14:33:29.500	-74.76	-11.1	-49.44	1876	5334.91	3780.39
462	3.44258297	6.43414217	2017-04-01 14:33:29.500	-74.76	-11.1	-49.44	1876	5334.91	3780.39
463	3.44259385	6.43407033	2017-04-01 14:33:30.500	-76.94	-10.4	-52.33	1876	4258.99	4346.02
464	3.44259385	6.43407033	2017-04-01 14:33:30.500	-76.94	-10.4	-52.33	1876	4258.99	4346.02
465	3.44260655	6.43398279	2017-04-01 14:33:31.500	-76.04	-9.54	-52.36	1876	6084.18	6364.93
466	3.44260655	6.43398279	2017-04-01 14:33:31.500	-76.04	-9.54	-52.36	1876	6084.18	6364.93
467	3.44261667	6.43390522	2017-04-01 14:33:32.500	-74.25	-10.12	-50.03	1876	6804.49	3748.55
468	3.44261667	6.43390522	2017-04-01 14:33:32.500	-74.25	-10.12	-50.03	1876	6804.49	3748.55
469	3.44262698	6.43381320	2017-04-01 14:33:33.500	-72.25	-9.89	-48.16	1876	4151.96	4246.66
470	3.44262698	6.43381320	2017-04-01 14:33:33.500	-72.25	-9.89	-48.16	1876	4151.96	4246.66
471	3.44263889	6.43371304	2017-04-01 14:33:34.500	-72.12	-9.88	-48.02	1876	4710.13	4342.34
472	3.44263889	6.43371304	2017-04-01 14:33:34.500	-72.12	-9.88	-48.02	1876	4710.13	4342.34
473	3.44265190	6.43362590	2017-04-01 14:33:35.500	-69.64	-8.13	-46.98	1876	6088.51	10450.2
474	3.44265190	6.43362590	2017-04-01 14:33:35.500	-69.64	-8.13	-46.98	1876	6088.51	10450.2
475	3.44267267	6.43347629	2017-04-01 14:33:36.500	-71.33	-9.12	-48.11	1876	12204.7	10144.9
476	3.44267267	6.43347629	2017-04-01 14:33:36.500	-71.33	-9.12	-48.11	1876	12204.7	10144.9
477	3.44268456	6.43339063	2017-04-01 14:33:37.500	-71.41	-9.19	-48.13	1876	11738.1	10750.7
478	3.44268456	6.43339063	2017-04-01 14:33:37.500	-71.41	-9.19	-48.13	1876	11738.1	10750.7
479	3.44269167	6.43332667	2017-04-01 14:33:38.500	-71.43	-9.01	-48.33	1876	12744.7	12909
480	3.44269167	6.43332667	2017-04-01 14:33:38.500	-71.43	-9.01	-48.33	1876	12744.7	12909
481	3.44269310	6.43331414	2017-04-01 14:33:39.500	-73.17	-8.78	-50.27	1876	13387	12539
482	3.44269310	6.43331414	2017-04-01 14:33:39.500	-73.17	-8.78	-50.27	1876	13387	12539
483	3.44270527	6.43320615	2017-04-01 14:33:40.500	-74.46	-8.67	-51.68	1876	14017.6	11192.7
484	3.44270527	6.43320615	2017-04-01 14:33:40.500	-74.46	-8.67	-51.68	1876	14017.6	11192.7
485	3.44270887	6.43316012	2017-04-01 14:33:41.500	-74.37	-8.44	-51.76	1876	12377.8	12565.8
486	3.44270887	6.43316012	2017-04-01 14:33:41.500	-74.37	-8.44	-51.76	1876	12377.8	12565.8
487	3.44271554	6.43311766	2017-04-01 14:33:42.500	-73.45	-8.79	-50.64	1876	14563.9	12425.7
488	3.44271554	6.43311766	2017-04-01 14:33:42.500	-73.45	-8.79	-50.64	1876	14563.9	12425.7
489	3.44271833	6.43308833	2017-04-01 14:33:43.500	-75.5	-8.61	-52.73	1876	14019.5	12810.8
490	3.44271833	6.43308833	2017-04-01 14:33:43.500	-75.5	-8.61	-52.73	1876	14019.5	12810.8
491	3.44271914	6.43308443	2017-04-01 14:33:44.500	-74.61	-8.78	-51.8	1876	13372.2	10281.2
492	3.44271914	6.43308443	2017-04-01 14:33:44.500	-74.61	-8.78	-51.8	1876	13372.2	10281.2
493	3.44272848	6.43303843	2017-04-01 14:33:45.500	-75.94	-8.82	-52.95	1876	11514.4	12435.8
494	3.44272848	6.43303843	2017-04-01 14:33:45.500	-75.94	-8.82	-52.95	1876	11514.4	12435.8
495	3.44273004	6.43302147	2017-04-01 14:33:46.500	-76.41	-8.91	-53.38	1876	12981.3	12004.4
496	3.44273004	6.43302147	2017-04-01 14:33:46.500	-76.41	-8.91	-53.38	1876	12981.3	12004.4
497	3.44273167	6.43301333	2017-04-01 14:33:47.500	-74.92	-8.64	-52.15	1876	14271	13162
498	3.44273167	6.43301333	2017-04-01 14:33:47.500	-74.92	-8.64	-52.15	1876	14271	13162
499	3.44273167	6.43301009	2017-04-01 14:33:48.500	-76.69	-8.71	-53.86	1876	13278.4	11486.3
500	3.44273167	6.43301009	2017-04-01 14:33:48.500	-76.69	-8.71	-53.86	1876	13278.4	11486.3
501	3.44273167	6.43301000	2017-04-01 14:33:49.500	-76.97	-8.74	-54.15	1876	13337.3	11819.6
502	3.44273167	6.43301000	2017-04-01 14:33:49.500	-76.97	-8.74	-54.15	1876	13337.3	11819.6
503	3.44273167	6.43300110	2017-04-01 14:33:50.500	-75.52	-8.96	-52.5	1876	12980.8	6418.4
504	3.44273167	6.43300110	2017-04-01 14:33:50.500	-75.52	-8.96	-52.5	1876	12980.8	6418.4
505	3.44273167	6.43299092	2017-04-01 14:33:51.500	-75.8	-8.76	-52.96	1876	11838.8	4492.24
506	3.44273167	6.43299092	2017-04-01 14:33:51.500	-75.8	-8.76	-52.96	1876	11838.8	4492.24
507	3.44274007	6.43298025	2017-04-01 14:33:52.500	-78.26	-8.26	-55.89	1876	10206.5	3557.51
508	3.44274007	6.43298025	2017-04-01 14:33:52.500	-78.26	-8.26	-55.89	1876	10206.5	3557.51
509	3.44275667	6.43297167	2017-04-01 14:33:53.500	-77.55	-8.06	-55.35	1876	7770.5	5306
510	3.44275667	6.43297167	2017-04-01 14:33:53.500	-77.55	-8.06	-55.35	1876	7770.5	5306
511	3.44275667	6.43297167	2017-04-01 14:33:54.500	-77.3	-8.83	-54.33	1876	10632	8536.62
512	3.44275667	6.43297167	2017-04-01 14:33:54.500	-77.3	-8.83	-54.33	1876	10632	8536.62
513	3.44280221	6.43296254	2017-04-01 14:33:55.500	-78.13	-8.74	-55.27	1876	11346.3	9607.56
514	3.44280221	6.43296254	2017-04-01 14:33:55.500	-78.13	-8.74	-55.27	1876	11346.3	9607.56
515	3.44283140	6.43296167	2017-04-01 14:33:56.500	-78.3	-8.99	-55.19	1876	10240	7303.76
516	3.44283140	6.43296167	2017-04-01 14:33:56.500	-78.3	-8.99	-55.19	1876	10240	7303.76
517	3.44286090	6.43296304	2017-04-01 14:33:57.500	-78.01	-8.59	-55.27	1876	7972.81	6909.12
518	3.44286090	6.43296304	2017-04-01 14:33:57.500	-78.01	-8.59	-55.27	1876	7972.81	6909.12
519	3.44290166	6.43296737	2017-04-01 14:33:58.500	-79.78	-7.94	-57.6	1876	8276.44	7069.26
520	3.44290166	6.43296737	2017-04-01 14:33:58.500	-79.78	-7.94	-57.6	1876	8276.44	7069.26
521	3.44291000	6.43296833	2017-04-01 14:33:59.500	-78.79	-7.98	-56.67	1876	8226.74	6461.16
522	3.44291000	6.43296833	2017-04-01 14:33:59.500	-78.79	-7.98	-56.67	1876	8226.74	6461.16
523	3.44300789	6.43298074	2017-04-01 14:34:00.500	-75.46	-8.21	-53.13	1876	7961.18	8924.96
524	3.44300789	6.43298074	2017-04-01 14:34:00.500	-75.46	-8.21	-53.13	1876	7961.18	8924.96
525	3.44308615	6.43298897	2017-04-01 14:34:01.500	-75.48	-8.35	-52.95	1876	10155.7	7748.08
526	3.44308615	6.43298897	2017-04-01 14:34:01.500	-75.48	-8.35	-52.95	1876	10155.7	7748.08
527	3.44315138	6.43299365	2017-04-01 14:34:02.500	-77.07	-8.31	-54.68	1876	9361.37	9103.18
528	3.44315138	6.43299365	2017-04-01 14:34:02.500	-77.07	-8.31	-54.68	1876	9361.37	9103.18
529	3.44323072	6.43299757	2017-04-01 14:34:03.500	-74.81	-7.9	-52.52	1876	10700.9	10060.5
530	3.44323072	6.43299757	2017-04-01 14:34:03.500	-74.81	-7.9	-52.52	1876	10700.9	10060.5
531	3.44324833	6.43299833	2017-04-01 14:34:04.500	-73.96	-8.18	-51.6	1876	10953.2	8895.88
532	3.44324833	6.43299833	2017-04-01 14:34:04.500	-73.96	-8.18	-51.6	1876	10953.2	8895.88
533	3.44335877	6.43300275	2017-04-01 14:34:05.500	-73.21	-8.67	-50.42	1876	10803.1	8231.4
534	3.44335877	6.43300275	2017-04-01 14:34:05.500	-73.21	-8.67	-50.42	1876	10803.1	8231.4
535	3.44347596	6.43300845	2017-04-01 14:34:06.500	-74.13	-8.8	-51.22	1876	9181.19	7438.7
536	3.44347596	6.43300845	2017-04-01 14:34:06.500	-74.13	-8.8	-51.22	1876	9181.19	7438.7
537	3.44356826	6.43301361	2017-04-01 14:34:07.500	-73.74	-8.2	-51.27	1876	9126.64	7754.91
538	3.44356826	6.43301361	2017-04-01 14:34:07.500	-73.74	-8.2	-51.27	1876	9126.64	7754.91
539	3.44366144	6.43301878	2017-04-01 14:34:08.500	-72.52	-8.81	-49.66	1876	9896.59	10169.6
540	3.44366144	6.43301878	2017-04-01 14:34:08.500	-72.52	-8.81	-49.66	1876	9896.59	10169.6
541	3.44368333	6.43302000	2017-04-01 14:34:09.500	-73.82	-8.65	-51.03	1876	10148.1	8632.01
542	3.44368333	6.43302000	2017-04-01 14:34:09.500	-73.82	-8.65	-51.03	1876	10148.1	8632.01
543	3.44381533	6.43302224	2017-04-01 14:34:10.500	-72.97	-8.75	-50.07	1876	9129	8676.01
544	3.44381533	6.43302224	2017-04-01 14:34:10.500	-72.97	-8.75	-50.07	1876	9129	8676.01
545	3.44395197	6.43302573	2017-04-01 14:34:11.500	-75.76	-8.58	-52.86	1876	10552	7849.83
546	3.44395197	6.43302573	2017-04-01 14:34:11.500	-75.76	-8.58	-52.86	1876	10552	7849.83
547	3.44404947	6.43302894	2017-04-01 14:34:12.500	-80.02	-9.02	-56.9	1876	7982.03	5230.29
548	3.44404947	6.43302894	2017-04-01 14:34:12.500	-80.02	-9.02	-56.9	1876	7982.03	5230.29
549	3.44414658	6.43303209	2017-04-01 14:34:13.500	-80.22	-8.07	-58.04	1876	5029.13	4767.81
550	3.44414658	6.43303209	2017-04-01 14:34:13.500	-80.22	-8.07	-58.04	1876	5029.13	4767.81
551	3.44424986	6.43303536	2017-04-01 14:34:14.500	-80.7	-8.98	-57.57	1876	6481.85	4938.15
552	3.44424986	6.43303536	2017-04-01 14:34:14.500	-80.7	-8.98	-57.57	1876	6481.85	4938.15
553	3.44436229	6.43303887	2017-04-01 14:34:15.500	-81.59	-8.41	-59.09	1876	5137.87	4092.69
554	3.44436229	6.43303887	2017-04-01 14:34:15.500	-81.59	-8.41	-59.09	1876	5137.87	4092.69
555	3.44446871	6.43304217	2017-04-01 14:34:16.500	-81.44	-9.95	-57.43	1876	4338.14	3162.69
556	3.44446871	6.43304217	2017-04-01 14:34:16.500	-81.44	-9.95	-57.43	1876	4338.14	3162.69
557	3.44457123	6.43304529	2017-04-01 14:34:17.500	-76.88	-8.38	-54.34	1876	3443	2100.89
558	3.44457123	6.43304529	2017-04-01 14:34:17.500	-76.88	-8.38	-54.34	1876	3443	2100.89
559	3.44468651	6.43304872	2017-04-01 14:34:18.500	-74.68	-8.5	-52	1876	7007.75	8073.12
560	3.44468651	6.43304872	2017-04-01 14:34:18.500	-74.68	-8.5	-52	1876	7007.75	8073.12
561	3.44479148	6.43305275	2017-04-01 14:34:19.500	-74.25	-8.42	-51.55	1876	9504.74	7741.5
562	3.44479148	6.43305275	2017-04-01 14:34:19.500	-74.25	-8.42	-51.55	1876	9504.74	7741.5
563	3.44491374	6.43305709	2017-04-01 14:34:20.500	-75.9	-8.22	-53.53	1876	8810.28	6663.6
564	3.44491374	6.43305709	2017-04-01 14:34:20.500	-75.9	-8.22	-53.53	1876	8810.28	6663.6
565	3.44502368	6.43306125	2017-04-01 14:34:21.500	-71.58	-8.62	-48.82	1876	6987.98	6593.48
566	3.44502368	6.43306125	2017-04-01 14:34:21.500	-71.58	-8.62	-48.82	1876	6987.98	6593.48
567	3.44513270	6.43306510	2017-04-01 14:34:22.500	-70.31	-8.77	-47.22	1876	8762	6789.95
568	3.44513270	6.43306510	2017-04-01 14:34:22.500	-70.31	-8.77	-47.22	1876	8762	6789.95
569	3.44524800	6.43306933	2017-04-01 14:34:23.500	-68.43	-8.11	-46	1876	7234.25	7319.2
570	3.44524800	6.43306933	2017-04-01 14:34:23.500	-68.43	-8.11	-46	1876	7234.25	7319.2
571	3.44536065	6.43307340	2017-04-01 14:34:24.500	-70.4	-8.4	-47.74	1876	8457.84	7546.03
572	3.44536065	6.43307340	2017-04-01 14:34:24.500	-70.4	-8.4	-47.74	1876	8457.84	7546.03
573	3.44547096	6.43307662	2017-04-01 14:34:25.500	-65.45	-8.71	-42.56	1876	9436.86	9998.77
574	3.44547096	6.43307662	2017-04-01 14:34:25.500	-65.45	-8.71	-42.56	1876	9436.86	9998.77
575	3.44558023	6.43307908	2017-04-01 14:34:26.500	-68.02	-8.4	-45.29	1876	11193.7	12206.9
576	3.44558023	6.43307908	2017-04-01 14:34:26.500	-68.02	-8.4	-45.29	1876	11193.7	12206.9
577	3.44564167	6.43308000	2017-04-01 14:34:27.500	-69.78	-8.83	-46.82	1876	12787.2	8112.73
578	3.44564167	6.43308000	2017-04-01 14:34:27.500	-69.78	-8.83	-46.82	1876	12787.2	8112.73
579	3.44568995	6.43308144	2017-04-01 14:34:28.500	-67.6	-8.6	-44.72	1876	8377.18	9518.58
580	3.44568995	6.43308144	2017-04-01 14:34:28.500	-67.6	-8.6	-44.72	1876	8377.18	9518.58
581	3.44579808	6.43308467	2017-04-01 14:34:29.500	-68.09	-8.43	-45.19	1876	13558.5	14196
582	3.44579808	6.43308467	2017-04-01 14:34:29.500	-68.09	-8.43	-45.19	1876	13558.5	14196
583	3.44590767	6.43308796	2017-04-01 14:34:30.500	-69.49	-8.5	-46.55	1876	13294.4	9726.23
584	3.44590767	6.43308796	2017-04-01 14:34:30.500	-69.49	-8.5	-46.55	1876	13294.4	9726.23
585	3.44602130	6.43309145	2017-04-01 14:34:31.500	-67.96	-8.37	-45.29	1876	10512.4	8807.19
586	3.44602130	6.43309145	2017-04-01 14:34:31.500	-67.96	-8.37	-45.29	1876	10512.4	8807.19
587	3.44612473	6.43309545	2017-04-01 14:34:32.500	-68.9	-8.52	-46.19	1876	10622.4	10559.3
588	3.44612473	6.43309545	2017-04-01 14:34:32.500	-68.9	-8.52	-46.19	1876	10622.4	10559.3
589	3.44624224	6.43310005	2017-04-01 14:34:33.500	-68.3	-8.66	-45.52	1876	11074.3	10292.8
590	3.44624224	6.43310005	2017-04-01 14:34:33.500	-68.3	-8.66	-45.52	1876	11074.3	10292.8
591	3.44638560	6.43310472	2017-04-01 14:34:34.500	-67.49	-8.73	-44.67	1876	9803.46	7609.4
592	3.44638560	6.43310472	2017-04-01 14:34:34.500	-67.49	-8.73	-44.67	1876	9803.46	7609.4
593	3.44645207	6.43310731	2017-04-01 14:34:35.500	-66.04	-8.96	-43.02	1876	8786.99	8256.74
594	3.44645207	6.43310731	2017-04-01 14:34:35.500	-66.04	-8.96	-43.02	1876	8786.99	8256.74
595	3.44650394	6.43310887	2017-04-01 14:34:36.500	-67.1	-9.06	-43.96	1876	12052.2	12091.8
596	3.44650394	6.43310887	2017-04-01 14:34:36.500	-67.1	-9.06	-43.96	1876	12052.2	12091.8
597	3.44654063	6.43311049	2017-04-01 14:34:37.500	-65.07	-8.84	-42.18	1876	14939.9	15867.5
598	3.44654063	6.43311049	2017-04-01 14:34:37.500	-65.07	-8.84	-42.18	1876	14939.9	15867.5
599	3.44656446	6.43311167	2017-04-01 14:34:38.500	-66.12	-8.91	-43.09	1876	19121.4	8419.53
600	3.44656446	6.43311167	2017-04-01 14:34:38.500	-66.12	-8.91	-43.09	1876	19121.4	8419.53
601	3.44657596	6.43311167	2017-04-01 14:34:39.500	-67.76	-8.98	-44.68	1876	17411.4	11993.4
602	3.44657596	6.43311167	2017-04-01 14:34:39.500	-67.76	-8.98	-44.68	1876	17411.4	11993.4
603	3.44658330	6.43311167	2017-04-01 14:34:40.500	-70.72	-8.87	-47.7	1876	17896.6	9935.2
604	3.44658330	6.43311167	2017-04-01 14:34:40.500	-70.72	-8.87	-47.7	1876	17896.6	9935.2
605	3.44659817	6.43311167	2017-04-01 14:34:41.500	-70.55	-8.83	-47.56	1876	14531.8	12619.1
606	3.44659817	6.43311167	2017-04-01 14:34:41.500	-70.55	-8.83	-47.56	1876	14531.8	12619.1
607	3.44662090	6.43311215	2017-04-01 14:34:42.500	-69.7	-8.71	-46.87	1876	14601.6	15607.9
608	3.44662090	6.43311215	2017-04-01 14:34:42.500	-69.7	-8.71	-46.87	1876	14601.6	15607.9
609	3.44664952	6.43311392	2017-04-01 14:34:43.500	-69.96	-8.78	-47.04	1876	19089	18428.3
610	3.44664952	6.43311392	2017-04-01 14:34:43.500	-69.96	-8.78	-47.04	1876	19089	18428.3
611	3.44668986	6.43311717	2017-04-01 14:34:44.500	-70.16	-8.8	-47.26	1876	17404.7	14224.8
612	3.44668986	6.43311717	2017-04-01 14:34:44.500	-70.16	-8.8	-47.26	1876	17404.7	14224.8
613	3.44672484	6.43311870	2017-04-01 14:34:45.500	-69.39	-9.07	-46.17	1876	16939	16177.8
614	3.44672484	6.43311870	2017-04-01 14:34:45.500	-69.39	-9.07	-46.17	1876	16939	16177.8
615	3.44675833	6.43312083	2017-04-01 14:34:46.500	-70.38	-9.11	-47.23	1876	19313.5	15565.4
616	3.44675833	6.43312083	2017-04-01 14:34:46.500	-70.38	-9.11	-47.23	1876	19313.5	15565.4
617	3.44678697	6.43312533	2017-04-01 14:34:47.500	-71.01	-9	-47.91	1876	17214.9	15239
618	3.44678697	6.43312533	2017-04-01 14:34:47.500	-71.01	-9	-47.91	1876	17214.9	15239
619	3.44680167	6.43312667	2017-04-01 14:34:48.500	-72.2	-9.03	-49.1	1876	16926.2	10002.9
620	3.44680167	6.43312667	2017-04-01 14:34:48.500	-72.2	-9.03	-49.1	1876	16926.2	10002.9
621	3.44680804	6.43312746	2017-04-01 14:34:49.500	-68.7	-9.01	-45.65	1876	14648.6	9003.58
622	3.44680804	6.43312746	2017-04-01 14:34:49.500	-68.7	-9.01	-45.65	1876	14648.6	9003.58
623	3.44682964	6.43313026	2017-04-01 14:34:50.500	-64.43	-8.91	-41.5	1876	17786.1	17789.5
624	3.44682964	6.43313026	2017-04-01 14:34:50.500	-64.43	-8.91	-41.5	1876	17786.1	17789.5
625	3.44683758	6.43313182	2017-04-01 14:34:51.500	-60.79	-9.14	-37.61	1876	23293.3	18619.1
626	3.44683758	6.43313182	2017-04-01 14:34:51.500	-60.79	-9.14	-37.61	1876	23293.3	18619.1
627	3.44684883	6.43313285	2017-04-01 14:34:52.500	-63.62	-8.9	-40.64	1876	21142.3	20228.5
628	3.44684883	6.43313285	2017-04-01 14:34:52.500	-63.62	-8.9	-40.64	1876	21142.3	20228.5
629	3.44686167	6.43313000	2017-04-01 14:34:53.500	-64.82	-8.93	-41.73	1876	21338.3	22562.1
630	3.44686167	6.43313000	2017-04-01 14:34:53.500	-64.82	-8.93	-41.73	1876	21338.3	22562.1
631	3.44686407	6.43312804	2017-04-01 14:34:54.500	-68.6	-9.07	-45.46	1876	21501.5	16588.5
632	3.44686407	6.43312804	2017-04-01 14:34:54.500	-68.6	-9.07	-45.46	1876	21501.5	16588.5
633	3.44689040	6.43310567	2017-04-01 14:34:55.500	-66.12	-8.83	-43.21	1876	22560.4	22789.3
634	3.44689040	6.43310567	2017-04-01 14:34:55.500	-66.12	-8.83	-43.21	1876	22560.4	22789.3
635	3.44689353	6.43309813	2017-04-01 14:34:56.500	-66.28	-8.97	-43.28	1876	24623.7	21148.4
636	3.44689353	6.43309813	2017-04-01 14:34:56.500	-66.28	-8.97	-43.28	1876	24623.7	21148.4
637	3.44689500	6.43309667	2017-04-01 14:34:57.500	-64.85	-9.07	-41.74	1876	24089.9	22200.6
638	3.44689500	6.43309667	2017-04-01 14:34:57.500	-64.85	-9.07	-41.74	1876	24089.9	22200.6
639	3.44689500	6.43309667	2017-04-01 14:34:58.500	-67.66	-9.01	-44.6	1876	22368.2	16864.7
640	3.44689500	6.43309667	2017-04-01 14:34:58.500	-67.66	-9.01	-44.6	1876	22368.2	16864.7
641	3.44689500	6.43309649	2017-04-01 14:34:59.500	-66.86	-8.94	-43.89	1876	18209.6	19278.7
642	3.44689500	6.43309649	2017-04-01 14:34:59.500	-66.86	-8.94	-43.89	1876	18209.6	19278.7
643	3.44689500	6.43309487	2017-04-01 14:35:00.500	-61.03	-8.98	-37.95	1876	20691.1	17155.7
644	3.44689500	6.43309487	2017-04-01 14:35:00.500	-61.03	-8.98	-37.95	1876	20691.1	17155.7
645	3.44689500	6.43309000	2017-04-01 14:35:01.500	-61.74	-9.03	-38.64	1876	21555.1	12147.9
646	3.44689500	6.43309000	2017-04-01 14:35:01.500	-61.74	-9.03	-38.64	1876	21555.1	12147.9
647	3.44689983	6.43308678	2017-04-01 14:35:02.500	-62.07	-9.02	-38.92	1876	20276.8	14479.1
648	3.44689983	6.43308678	2017-04-01 14:35:02.500	-62.07	-9.02	-38.92	1876	20276.8	14479.1
649	3.44690467	6.43308667	2017-04-01 14:35:03.500	-65.84	-8.74	-42.98	1876	21113.1	10156.8
650	3.44690467	6.43308667	2017-04-01 14:35:03.500	-65.84	-8.74	-42.98	1876	21113.1	10156.8
651	3.44690500	6.43308667	2017-04-01 14:35:04.500	-66.14	-8.74	-43.17	1876	20080.3	7316.27
652	3.44690500	6.43308667	2017-04-01 14:35:04.500	-66.14	-8.74	-43.17	1876	20080.3	7316.27
653	3.44692889	6.43309114	2017-04-01 14:35:05.500	-68.36	-8.96	-45.16	1876	14189.6	6756.38
654	3.44692889	6.43309114	2017-04-01 14:35:05.500	-68.36	-8.96	-45.16	1876	14189.6	6756.38
655	3.44694200	6.43310348	2017-04-01 14:35:06.500	-69.35	-8.92	-46.3	1876	13288.6	6762.72
656	3.44694200	6.43310348	2017-04-01 14:35:06.500	-69.35	-8.92	-46.3	1876	13288.6	6762.72
657	3.44695312	6.43312785	2017-04-01 14:35:07.500	-69.82	-9.03	-46.71	1876	16298.2	7842.55
658	3.44695312	6.43312785	2017-04-01 14:35:07.500	-69.82	-9.03	-46.71	1876	16298.2	7842.55
659	3.44695173	6.43315393	2017-04-01 14:35:08.500	-68.57	-8.97	-45.4	1876	12913.8	7080.7
660	3.44695173	6.43315393	2017-04-01 14:35:08.500	-68.57	-8.97	-45.4	1876	12913.8	7080.7
661	3.44695167	6.43315500	2017-04-01 14:35:09.500	-69.89	-8.96	-46.84	1876	14399.1	8627.09
662	3.44695167	6.43315500	2017-04-01 14:35:09.500	-69.89	-8.96	-46.84	1876	14399.1	8627.09
663	3.44694093	6.43320871	2017-04-01 14:35:10.500	-69.33	-8.92	-46.37	1876	18553.5	11176.4
664	3.44694093	6.43320871	2017-04-01 14:35:10.500	-69.33	-8.92	-46.37	1876	18553.5	11176.4
665	3.44693536	6.43322880	2017-04-01 14:35:11.500	-68.6	-8.6	-45.93	1876	18125.6	8336.87
666	3.44693536	6.43322880	2017-04-01 14:35:11.500	-68.6	-8.6	-45.93	1876	18125.6	8336.87
667	3.44693367	6.43323798	2017-04-01 14:35:12.500	-65.09	-9.06	-41.95	1876	20311.3	10317.6
668	3.44693367	6.43323798	2017-04-01 14:35:12.500	-65.09	-9.06	-41.95	1876	20311.3	10317.6
669	3.44693035	6.43324747	2017-04-01 14:35:13.500	-67.75	-8.96	-44.65	1876	19762.7	12047.2
670	3.44693035	6.43324747	2017-04-01 14:35:13.500	-67.75	-8.96	-44.65	1876	19762.7	12047.2
671	3.44693000	6.43324833	2017-04-01 14:35:14.500	-66.08	-8.87	-43.11	1876	19466.5	8286.6
672	3.44693000	6.43324833	2017-04-01 14:35:14.500	-66.08	-8.87	-43.11	1876	19466.5	8286.6
673	3.44692605	6.43327599	2017-04-01 14:35:15.500	-66	-8.9	-42.98	1876	19644.1	8357
674	3.44692605	6.43327599	2017-04-01 14:35:15.500	-66	-8.9	-42.98	1876	19644.1	8357
675	3.44692369	6.43331074	2017-04-01 14:35:16.500	-68.36	-8.75	-45.38	1876	15702.1	7148.06
676	3.44692369	6.43331074	2017-04-01 14:35:16.500	-68.36	-8.75	-45.38	1876	15702.1	7148.06
677	3.44691942	6.43335620	2017-04-01 14:35:17.500	-65.8	-8.19	-43.38	1876	12722.6	6763.31
678	3.44691942	6.43335620	2017-04-01 14:35:17.500	-65.8	-8.19	-43.38	1876	12722.6	6763.31
679	3.44691229	6.43341655	2017-04-01 14:35:18.500	-63.1	-9.03	-39.98	1876	14372.4	6918.47
680	3.44691229	6.43341655	2017-04-01 14:35:18.500	-63.1	-9.03	-39.98	1876	14372.4	6918.47
681	3.44691167	6.43342167	2017-04-01 14:35:19.500	-63.61	-8.81	-40.68	1876	13579.4	13290.9
682	3.44691167	6.43342167	2017-04-01 14:35:19.500	-63.61	-8.81	-40.68	1876	13579.4	13290.9
683	3.44690635	6.43352402	2017-04-01 14:35:20.500	-65.07	-8.76	-42.2	1876	17697	14579.4
684	3.44690635	6.43352402	2017-04-01 14:35:20.500	-65.07	-8.76	-42.2	1876	17697	14579.4
685	3.44690234	6.43360453	2017-04-01 14:35:21.500	-65.32	-8.97	-42.23	1876	15472.9	15974.9
686	3.44690234	6.43360453	2017-04-01 14:35:21.500	-65.32	-8.97	-42.23	1876	15472.9	15974.9
687	3.44689958	6.43365901	2017-04-01 14:35:22.500	-65.14	-8.86	-42.13	1876	19656.9	18392.8
688	3.44689958	6.43365901	2017-04-01 14:35:22.500	-65.14	-8.86	-42.13	1876	19656.9	18392.8
689	3.44689719	6.43372780	2017-04-01 14:35:23.500	-66.78	-8.52	-44	1876	19281.3	14656.1
690	3.44689719	6.43372780	2017-04-01 14:35:23.500	-66.78	-8.52	-44	1876	19281.3	14656.1
691	3.44689667	6.43374833	2017-04-01 14:35:24.500	-62.6	-8.91	-39.61	1876	15357	15265
692	3.44689667	6.43374833	2017-04-01 14:35:24.500	-62.6	-8.91	-39.61	1876	15357	15265
693	3.44689288	6.43383547	2017-04-01 14:35:25.500	-63.31	-9.03	-40.21	1876	17674	16076
694	3.44689288	6.43383547	2017-04-01 14:35:25.500	-63.31	-9.03	-40.21	1876	17674	16076
695	3.44689065	6.43388258	2017-04-01 14:35:26.500	-64.66	-9.13	-41.47	1876	19831.5	16723.7
696	3.44689065	6.43388258	2017-04-01 14:35:26.500	-64.66	-9.13	-41.47	1876	19831.5	16723.7
697	3.44689000	6.43390626	2017-04-01 14:35:27.500	-66.67	-8.97	-43.58	1876	16394.3	13828.5
698	3.44689000	6.43390626	2017-04-01 14:35:27.500	-66.67	-8.97	-43.58	1876	16394.3	13828.5
699	3.44688889	6.43392335	2017-04-01 14:35:28.500	-65.79	-8.9	-42.81	1876	16850.6	12016.4
700	3.44688889	6.43392335	2017-04-01 14:35:28.500	-65.79	-8.9	-42.81	1876	16850.6	12016.4
701	3.44688733	6.43394337	2017-04-01 14:35:29.500	-64.27	-8.77	-41.42	1876	13123.3	13254.6
702	3.44688733	6.43394337	2017-04-01 14:35:29.500	-64.27	-8.77	-41.42	1876	13123.3	13254.6
703	3.44688667	6.43397339	2017-04-01 14:35:30.500	-62.64	-8.17	-40.29	1876	14913.8	10616.5
704	3.44688667	6.43397339	2017-04-01 14:35:30.500	-62.64	-8.17	-40.29	1876	14913.8	10616.5
705	3.44688573	6.43401359	2017-04-01 14:35:31.500	-64.53	-8.65	-41.68	1876	14115.3	12663.6
706	3.44688573	6.43401359	2017-04-01 14:35:31.500	-64.53	-8.65	-41.68	1876	14115.3	12663.6
707	3.44688401	6.43406402	2017-04-01 14:35:32.500	-65.22	-8.62	-42.34	1876	14223	13761.7
708	3.44688401	6.43406402	2017-04-01 14:35:32.500	-65.22	-8.62	-42.34	1876	14223	13761.7
709	3.44688242	6.43411700	2017-04-01 14:35:33.500	-66.09	-8.8	-43.08	1876	17803.8	14379.8
710	3.44688242	6.43411700	2017-04-01 14:35:33.500	-66.09	-8.8	-43.08	1876	17803.8	14379.8
711	3.44687982	6.43417840	2017-04-01 14:35:34.500	-70.48	-8.9	-47.41	1876	13476.5	9448.73
712	3.44687982	6.43417840	2017-04-01 14:35:34.500	-70.48	-8.9	-47.41	1876	13476.5	9448.73
713	3.44687634	6.43424661	2017-04-01 14:35:35.500	-71.24	-9.13	-47.94	1876	11338.6	10941.8
714	3.44687634	6.43424661	2017-04-01 14:35:35.500	-71.24	-9.13	-47.94	1876	11338.6	10941.8
715	3.44687330	6.43430895	2017-04-01 14:35:36.500	-72.19	-9.75	-48.37	1876	9724.75	6924.44
716	3.44687330	6.43430895	2017-04-01 14:35:36.500	-72.19	-9.75	-48.37	1876	9724.75	6924.44
717	3.44687077	6.43438185	2017-04-01 14:35:37.500	-70.97	-9.68	-47.2	1876	6537.62	2976.2
718	3.44687077	6.43438185	2017-04-01 14:35:37.500	-70.97	-9.68	-47.2	1876	6537.62	2976.2
719	3.44686914	6.43445198	2017-04-01 14:35:38.500	-69.89	-9.28	-46.45	1876	8117.85	3320.19
720	3.44686914	6.43445198	2017-04-01 14:35:38.500	-69.89	-9.28	-46.45	1876	8117.85	3320.19
721	3.44686833	6.43448667	2017-04-01 14:35:39.500	-70.15	-9.12	-46.95	1876	5281.85	4416.59
722	3.44686833	6.43448667	2017-04-01 14:35:39.500	-70.15	-9.12	-46.95	1876	5281.85	4416.59
723	3.44686833	6.43451955	2017-04-01 14:35:40.500	-69.76	-9.54	-46.03	1876	7066.19	2894.12
724	3.44686833	6.43451955	2017-04-01 14:35:40.500	-69.76	-9.54	-46.03	1876	7066.19	2894.12
725	3.44686833	6.43459194	2017-04-01 14:35:41.500	-72.48	-9.73	-48.65	1876	6106.16	2786.34
726	3.44686833	6.43459194	2017-04-01 14:35:41.500	-72.48	-9.73	-48.65	1876	6106.16	2786.34
727	3.44686910	6.43465329	2017-04-01 14:35:42.500	-71.57	-10.2	-47.17	1876	5291.89	2798.9
728	3.44686910	6.43465329	2017-04-01 14:35:42.500	-71.57	-10.2	-47.17	1876	5291.89	2798.9
729	3.44687236	6.43470381	2017-04-01 14:35:43.500	-73.19	-10.22	-48.71	1876	4642.34	3793.16
730	3.44687236	6.43470381	2017-04-01 14:35:43.500	-73.19	-10.22	-48.71	1876	4642.34	3793.16
731	3.44688163	6.43474988	2017-04-01 14:35:44.500	-68.02	-8.77	-45.08	1876	5067.27	5628.45
732	3.44688163	6.43474988	2017-04-01 14:35:44.500	-68.02	-8.77	-45.08	1876	5067.27	5628.45
733	3.44689580	6.43477951	2017-04-01 14:35:45.500	-71.41	-11.61	-44.27	1876	6399.29	3850.78
734	3.44689580	6.43477951	2017-04-01 14:35:45.500	-71.41	-11.61	-44.27	1876	6399.29	3850.78
735	3.44693013	6.43480194	2017-04-01 14:35:46.500	-64.27	-9.7	-39.55	1876	4853.3	7873.55
736	3.44693013	6.43480194	2017-04-01 14:35:46.500	-64.27	-9.7	-39.55	1876	4853.3	7873.55
737	3.44696616	6.43481219	2017-04-01 14:35:47.500	-68.51	-10.66	-43.66	1876	9489.92	6687.22
738	3.44696616	6.43481219	2017-04-01 14:35:47.500	-68.51	-10.66	-43.66	1876	9489.92	6687.22
739	3.44699778	6.43481333	2017-04-01 14:35:48.500	-68.99	-12.73	-42.1	1876	5065.38	3030.78
740	3.44699778	6.43481333	2017-04-01 14:35:48.500	-68.99	-12.73	-42.1	1876	5065.38	3030.78
741	3.44703218	6.43481259	2017-04-01 14:35:49.500	-66.77	-10.97	-41.24	1876	4128.61	4055.43
742	3.44703218	6.43481259	2017-04-01 14:35:49.500	-66.77	-10.97	-41.24	1876	4128.61	4055.43
743	3.44706188	6.43481213	2017-04-01 14:35:50.500	-65.32	-13.02	-37.37	1876	4080.72	2031.05
744	3.44706188	6.43481213	2017-04-01 14:35:50.500	-65.32	-13.02	-37.37	1876	4080.72	2031.05
745	3.44710083	6.43481388	2017-04-01 14:35:51.500	-53.88	-9.86	-29.99	1876	3299.79	5145.37
746	3.44710083	6.43481388	2017-04-01 14:35:51.500	-53.88	-9.86	-29.99	1876	3299.79	5145.37
747	3.44714175	6.43481566	2017-04-01 14:35:52.500	-54.32	-9.3	-31.01	1876	10014.6	8250.82
748	3.44714175	6.43481566	2017-04-01 14:35:52.500	-54.32	-9.3	-31.01	1876	10014.6	8250.82
749	3.44718045	6.43481795	2017-04-01 14:35:53.500	-64.1	-9.47	-40.6	1876	5913.83	6226.28
750	3.44718045	6.43481795	2017-04-01 14:35:53.500	-64.1	-9.47	-40.6	1876	5913.83	6226.28
751	3.44721748	6.43482045	2017-04-01 14:35:54.500	-65	-8.98	-41.91	1876	10344.6	11352.1
752	3.44721748	6.43482045	2017-04-01 14:35:54.500	-65	-8.98	-41.91	1876	10344.6	11352.1
753	3.44726442	6.43482209	2017-04-01 14:35:55.500	-69.36	-9.49	-45.48	1876	9941.74	7052.68
754	3.44726442	6.43482209	2017-04-01 14:35:55.500	-69.36	-9.49	-45.48	1876	9941.74	7052.68
755	3.44731330	6.43482370	2017-04-01 14:35:56.500	-71.95	-10.86	-46.64	1876	7640.43	3959.1
756	3.44731330	6.43482370	2017-04-01 14:35:56.500	-71.95	-10.86	-46.64	1876	7640.43	3959.1
757	3.44737092	6.43482547	2017-04-01 14:35:57.500	-71.71	-9.23	-48.28	1876	6043.98	7029.78
758	3.44737092	6.43482547	2017-04-01 14:35:57.500	-71.71	-9.23	-48.28	1876	6043.98	7029.78
759	3.44742859	6.43482716	2017-04-01 14:35:58.500	-73.56	-9.29	-50.04	1876	8330.08	7273.89
760	3.44742859	6.43482716	2017-04-01 14:35:58.500	-73.56	-9.29	-50.04	1876	8330.08	7273.89
761	3.44747705	6.43482885	2017-04-01 14:35:59.500	-73.58	-9.11	-50.31	1876	9221.4	7466.34
762	3.44747705	6.43482885	2017-04-01 14:35:59.500	-73.58	-9.11	-50.31	1876	9221.4	7466.34
763	3.44753714	6.43483167	2017-04-01 14:36:00.500	-74.01	-9.32	-50.58	1876	8876.11	8274.69
764	3.44753714	6.43483167	2017-04-01 14:36:00.500	-74.01	-9.32	-50.58	1876	8876.11	8274.69
765	3.44759391	6.43483241	2017-04-01 14:36:01.500	-71.92	-9.42	-48.42	1876	9398.07	10321.9
766	3.44759391	6.43483241	2017-04-01 14:36:01.500	-71.92	-9.42	-48.42	1876	9398.07	10321.9
767	3.44763667	6.43483500	2017-04-01 14:36:02.500	-73.78	-9.61	-50	1876	11477.5	7782.16
768	3.44763667	6.43483500	2017-04-01 14:36:02.500	-73.78	-9.61	-50	1876	11477.5	7782.16
769	3.44766102	6.43483540	2017-04-01 14:36:03.500	-74.6	-9.44	-50.86	1876	9004.64	7581.58
770	3.44766102	6.43483540	2017-04-01 14:36:03.500	-74.6	-9.44	-50.86	1876	9004.64	7581.58
771	3.44775947	6.43483742	2017-04-01 14:36:04.500	-75.14	-9.22	-51.45	1876	6977.92	5898.05
772	3.44775947	6.43483742	2017-04-01 14:36:04.500	-75.14	-9.22	-51.45	1876	6977.92	5898.05
773	3.44783889	6.43484000	2017-04-01 14:36:05.500	-72.76	-9.12	-49.51	1876	8075.05	8678.87
774	3.44783889	6.43484000	2017-04-01 14:36:05.500	-72.76	-9.12	-49.51	1876	8075.05	8678.87
775	3.44788112	6.43484034	2017-04-01 14:36:06.500	-72.39	-9.19	-48.96	1876	10444.4	9309.34
776	3.44788112	6.43484034	2017-04-01 14:36:06.500	-72.39	-9.19	-48.96	1876	10444.4	9309.34
777	3.44792761	6.43484361	2017-04-01 14:36:07.500	-71.55	-9.05	-48.25	1876	10335.6	10134.2
778	3.44792761	6.43484361	2017-04-01 14:36:07.500	-71.55	-9.05	-48.25	1876	10335.6	10134.2
779	3.44796667	6.43484500	2017-04-01 14:36:08.500	-70.68	-8.97	-47.62	1876	15213.5	14156.1
780	3.44796667	6.43484500	2017-04-01 14:36:08.500	-70.68	-8.97	-47.62	1876	15213.5	14156.1
781	3.44797521	6.43484559	2017-04-01 14:36:09.500	-70.33	-9.18	-46.99	1876	16852.2	14058.3
782	3.44797521	6.43484559	2017-04-01 14:36:09.500	-70.33	-9.18	-46.99	1876	16852.2	14058.3
783	3.44805833	6.43485167	2017-04-01 14:36:10.500	-72.16	-9.21	-48.82	1876	15040.2	11897.6
784	3.44805833	6.43485167	2017-04-01 14:36:10.500	-72.16	-9.21	-48.82	1876	15040.2	11897.6
785	3.44810523	6.43485490	2017-04-01 14:36:11.500	-72.51	-8.95	-49.42	1876	11755.3	9590.87
786	3.44810523	6.43485490	2017-04-01 14:36:11.500	-72.51	-8.95	-49.42	1876	11755.3	9590.87
787	3.44815376	6.43485674	2017-04-01 14:36:12.500	-70.85	-9.03	-47.74	1876	12259.3	11712.1
788	3.44815376	6.43485674	2017-04-01 14:36:12.500	-70.85	-9.03	-47.74	1876	12259.3	11712.1
789	3.44819833	6.43486000	2017-04-01 14:36:13.500	-72.73	-9.01	-49.6	1876	12789.5	8926.98
790	3.44819833	6.43486000	2017-04-01 14:36:13.500	-72.73	-9.01	-49.6	1876	12789.5	8926.98
791	3.44819833	6.43486000	2017-04-01 14:36:14.500	-72.58	-8.77	-49.54	1876	9232.63	7990.66
792	3.44819833	6.43486000	2017-04-01 14:36:14.500	-72.58	-8.77	-49.54	1876	9232.63	7990.66
793	3.44828069	6.43486324	2017-04-01 14:36:15.500	-72.31	-9.37	-48.82	1876	10327.2	9431.48
794	3.44828069	6.43486324	2017-04-01 14:36:15.500	-72.31	-9.37	-48.82	1876	10327.2	9431.48
795	3.44832203	6.43486333	2017-04-01 14:36:16.500	-72.15	-9.15	-48.79	1876	11115.7	9150.19
796	3.44832203	6.43486333	2017-04-01 14:36:16.500	-72.15	-9.15	-48.79	1876	11115.7	9150.19
797	3.44835667	6.43486333	2017-04-01 14:36:17.500	-71.94	-9.14	-48.65	1876	12041.1	11601.2
798	3.44835667	6.43486333	2017-04-01 14:36:17.500	-71.94	-9.14	-48.65	1876	12041.1	11601.2
799	3.44838898	6.43486333	2017-04-01 14:36:18.500	-72.76	-8.93	-49.63	1876	11866.5	7271.87
800	3.44838898	6.43486333	2017-04-01 14:36:18.500	-72.76	-8.93	-49.63	1876	11866.5	7271.87
801	3.44839200	6.43486333	2017-04-01 14:36:19.500	-72.61	-8.71	-49.62	1876	12958.1	11605
802	3.44839200	6.43486333	2017-04-01 14:36:19.500	-72.61	-8.71	-49.62	1876	12958.1	11605
803	3.44845500	6.43486333	2017-04-01 14:36:20.500	-70.16	-8.83	-47.11	1876	13872.2	12614.3
804	3.44845500	6.43486333	2017-04-01 14:36:20.500	-70.16	-8.83	-47.11	1876	13872.2	12614.3
805	3.44848233	6.43486333	2017-04-01 14:36:21.500	-70.68	-8.97	-47.4	1876	14177	12632.6
806	3.44848233	6.43486333	2017-04-01 14:36:21.500	-70.68	-8.97	-47.4	1876	14177	12632.6
807	3.44851398	6.43486333	2017-04-01 14:36:22.500	-70.94	-8.74	-47.92	1876	14404.1	13564.7
808	3.44851398	6.43486333	2017-04-01 14:36:22.500	-70.94	-8.74	-47.92	1876	14404.1	13564.7
809	3.44854329	6.43486333	2017-04-01 14:36:23.500	-70.75	-8.68	-47.86	1876	15052.2	11402.6
810	3.44854329	6.43486333	2017-04-01 14:36:23.500	-70.75	-8.68	-47.86	1876	15052.2	11402.6
811	3.44854500	6.43486333	2017-04-01 14:36:24.500	-70.75	-8.91	-47.63	1876	12863	11547.1
812	3.44854500	6.43486333	2017-04-01 14:36:24.500	-70.75	-8.91	-47.63	1876	12863	11547.1
813	3.44859136	6.43486470	2017-04-01 14:36:25.500	-72.2	-8.84	-49.21	1876	13514.4	12468.3
814	3.44859136	6.43486470	2017-04-01 14:36:25.500	-72.2	-8.84	-49.21	1876	13514.4	12468.3
815	3.44862483	6.43486500	2017-04-01 14:36:26.500	-72.24	-8.98	-49.1	1876	13756.2	13784.2
816	3.44862483	6.43486500	2017-04-01 14:36:26.500	-72.24	-8.98	-49.1	1876	13756.2	13784.2
817	3.44864927	6.43486500	2017-04-01 14:36:27.500	-71.63	-8.88	-48.53	1876	17752.6	14956.7
818	3.44864927	6.43486500	2017-04-01 14:36:27.500	-71.63	-8.88	-48.53	1876	17752.6	14956.7
819	3.44867114	6.43486500	2017-04-01 14:36:28.500	-71.03	-8.94	-47.96	1876	15553.9	13513.5
820	3.44867114	6.43486500	2017-04-01 14:36:28.500	-71.03	-8.94	-47.96	1876	15553.9	13513.5
821	3.44867667	6.43486500	2017-04-01 14:36:29.500	-70.23	-8.94	-47.15	1876	16041.9	13640.7
822	3.44867667	6.43486500	2017-04-01 14:36:29.500	-70.23	-8.94	-47.15	1876	16041.9	13640.7
823	3.44871637	6.43486774	2017-04-01 14:36:30.500	-72.74	-8.97	-49.62	1876	15866.1	14621
824	3.44871637	6.43486774	2017-04-01 14:36:30.500	-72.74	-8.97	-49.62	1876	15866.1	14621
825	3.44874438	6.43486833	2017-04-01 14:36:31.500	-73.41	-8.63	-50.37	1876	16182.9	13557.5
826	3.44874438	6.43486833	2017-04-01 14:36:31.500	-73.41	-8.63	-50.37	1876	16182.9	13557.5
827	3.44876695	6.43486833	2017-04-01 14:36:32.500	-73.67	-9.02	-50.45	1876	14695.9	13267
828	3.44876695	6.43486833	2017-04-01 14:36:32.500	-73.67	-9.02	-50.45	1876	14695.9	13267
829	3.44879014	6.43486833	2017-04-01 14:36:33.500	-75.43	-8.8	-52.39	1876	14213.6	11646.3
830	3.44879014	6.43486833	2017-04-01 14:36:33.500	-75.43	-8.8	-52.39	1876	14213.6	11646.3
831	3.44879500	6.43486833	2017-04-01 14:36:34.500	-74.79	-8.6	-52	1876	14934.1	12216.7
832	3.44879500	6.43486833	2017-04-01 14:36:34.500	-74.79	-8.6	-52	1876	14934.1	12216.7
833	3.44882105	6.43486952	2017-04-01 14:36:35.500	-73.11	-8.83	-50.05	1876	14220.6	13224.4
834	3.44882105	6.43486952	2017-04-01 14:36:35.500	-73.11	-8.83	-50.05	1876	14220.6	13224.4
835	3.44884233	6.43487000	2017-04-01 14:36:36.500	-72.72	-8.78	-49.76	1876	16242.7	14531.1
836	3.44884233	6.43487000	2017-04-01 14:36:36.500	-72.72	-8.78	-49.76	1876	16242.7	14531.1
837	3.44886259	6.43487000	2017-04-01 14:36:37.500	-73.08	-8.94	-49.93	1876	16468	12963.2
838	3.44886259	6.43487000	2017-04-01 14:36:37.500	-73.08	-8.94	-49.93	1876	16468	12963.2
839	3.44888212	6.43487129	2017-04-01 14:36:38.500	-73.86	-8.82	-50.7	1876	14749.2	13757.2
840	3.44888212	6.43487129	2017-04-01 14:36:38.500	-73.86	-8.82	-50.7	1876	14749.2	13757.2
841	3.44889922	6.43487263	2017-04-01 14:36:39.500	-72.44	-8.89	-49.32	1876	17618.8	15333.8
842	3.44889922	6.43487263	2017-04-01 14:36:39.500	-72.44	-8.89	-49.32	1876	17618.8	15333.8
843	3.44892207	6.43487333	2017-04-01 14:36:40.500	-73.74	-8.71	-50.79	1876	15650.3	13343
844	3.44892207	6.43487333	2017-04-01 14:36:40.500	-73.74	-8.71	-50.79	1876	15650.3	13343
845	3.44894345	6.43487450	2017-04-01 14:36:41.500	-73.33	-8.91	-50.15	1876	16823.7	16950
846	3.44894345	6.43487450	2017-04-01 14:36:41.500	-73.33	-8.91	-50.15	1876	16823.7	16950
847	3.44896335	6.43487500	2017-04-01 14:36:42.500	-73.83	-8.93	-50.73	1876	20038.7	16099
848	3.44896335	6.43487500	2017-04-01 14:36:42.500	-73.83	-8.93	-50.73	1876	20038.7	16099
849	3.44898936	6.43487590	2017-04-01 14:36:43.500	-71.65	-9.06	-48.51	1876	18618.3	16884.1
850	3.44898936	6.43487590	2017-04-01 14:36:43.500	-71.65	-9.06	-48.51	1876	18618.3	16884.1
851	3.44901568	6.43487667	2017-04-01 14:36:44.500	-70.26	-9.28	-46.9	1876	22701.4	20184.1
852	3.44901568	6.43487667	2017-04-01 14:36:44.500	-70.26	-9.28	-46.9	1876	22701.4	20184.1
853	3.44904435	6.43487785	2017-04-01 14:36:45.500	-70.79	-9.12	-47.57	1876	23219.1	14864
854	3.44904435	6.43487785	2017-04-01 14:36:45.500	-70.79	-9.12	-47.57	1876	23219.1	14864
855	3.44906670	6.43487927	2017-04-01 14:36:46.500	-69.9	-9.08	-46.68	1876	23832.4	22152.6
856	3.44906670	6.43487927	2017-04-01 14:36:46.500	-69.9	-9.08	-46.68	1876	23832.4	22152.6
857	3.44909127	6.43488086	2017-04-01 14:36:47.500	-70.93	-9.12	-47.66	1876	25189.1	19963.1
858	3.44909127	6.43488086	2017-04-01 14:36:47.500	-70.93	-9.12	-47.66	1876	25189.1	19963.1
859	3.44911687	6.43488257	2017-04-01 14:36:48.500	-70.35	-9.19	-47.07	1876	21287.1	22171.3
860	3.44911687	6.43488257	2017-04-01 14:36:48.500	-70.35	-9.19	-47.07	1876	21287.1	22171.3
861	3.44914049	6.43488414	2017-04-01 14:36:49.500	-70.17	-9.06	-46.95	1876	26421.6	24071.2
862	3.44914049	6.43488414	2017-04-01 14:36:49.500	-70.17	-9.06	-46.95	1876	26421.6	24071.2
863	3.44916700	6.43488591	2017-04-01 14:36:50.500	-69.83	-9.07	-46.66	1876	26926	24837.2
864	3.44916700	6.43488591	2017-04-01 14:36:50.500	-69.83	-9.07	-46.66	1876	26926	24837.2
865	3.44917833	6.43488667	2017-04-01 14:36:51.500	-71.12	-9.02	-47.91	1876	26778.9	24595.9
866	3.44917833	6.43488667	2017-04-01 14:36:51.500	-71.12	-9.02	-47.91	1876	26778.9	24595.9
867	3.44919282	6.43488757	2017-04-01 14:36:52.500	-69.69	-8.94	-46.56	1876	24985.9	18813.7
868	3.44919282	6.43488757	2017-04-01 14:36:52.500	-69.69	-8.94	-46.56	1876	24985.9	18813.7
869	3.44921742	6.43488906	2017-04-01 14:36:53.500	-69.45	-8.79	-46.44	1876	21554.7	20035.2
870	3.44921742	6.43488906	2017-04-01 14:36:53.500	-69.45	-8.79	-46.44	1876	21554.7	20035.2
871	3.44924750	6.43489167	2017-04-01 14:36:54.500	-69.73	-8.78	-46.67	1876	20279.6	17726
872	3.44924750	6.43489167	2017-04-01 14:36:54.500	-69.73	-8.78	-46.67	1876	20279.6	17726
873	3.44927821	6.43489420	2017-04-01 14:36:55.500	-71	-8.95	-47.89	1876	20333.4	18311.9
874	3.44927821	6.43489420	2017-04-01 14:36:55.500	-71	-8.95	-47.89	1876	20333.4	18311.9
875	3.44930951	6.43489577	2017-04-01 14:36:56.500	-71.79	-8.84	-48.72	1876	18710	15256.5
876	3.44930951	6.43489577	2017-04-01 14:36:56.500	-71.79	-8.84	-48.72	1876	18710	15256.5
877	3.44934403	6.43489738	2017-04-01 14:36:57.500	-70.42	-8.6	-47.19	1876	17780.1	14205.2
878	3.44934403	6.43489738	2017-04-01 14:36:57.500	-70.42	-8.6	-47.19	1876	17780.1	14205.2
879	3.44938206	6.43489970	2017-04-01 14:36:58.500	-69.82	-8.93	-46.73	1876	13951.9	12151.1
880	3.44938206	6.43489970	2017-04-01 14:36:58.500	-69.82	-8.93	-46.73	1876	13951.9	12151.1
881	3.44944571	6.43490557	2017-04-01 14:36:59.500	-71.68	-8.93	-48.69	1876	13664.9	12076.2
882	3.44944571	6.43490557	2017-04-01 14:36:59.500	-71.68	-8.93	-48.69	1876	13664.9	12076.2
883	3.44950275	6.43491174	2017-04-01 14:37:00.500	-70.5	-9.07	-47.22	1876	14204.6	11097.3
884	3.44950275	6.43491174	2017-04-01 14:37:00.500	-70.5	-9.07	-47.22	1876	14204.6	11097.3
885	3.44953531	6.43491596	2017-04-01 14:37:01.500	-70.17	-9.01	-47.01	1876	13936.8	12293.9
886	3.44953531	6.43491596	2017-04-01 14:37:01.500	-70.17	-9.01	-47.01	1876	13936.8	12293.9
887	3.44956686	6.43492037	2017-04-01 14:37:02.500	-72.62	-9	-49.51	1876	14604.5	12296.9
888	3.44956686	6.43492037	2017-04-01 14:37:02.500	-72.62	-9	-49.51	1876	14604.5	12296.9
889	3.44958997	6.43492389	2017-04-01 14:37:03.500	-70.13	-8.93	-47.11	1876	16501.6	15671.9
890	3.44958997	6.43492389	2017-04-01 14:37:03.500	-70.13	-8.93	-47.11	1876	16501.6	15671.9
891	3.44961320	6.43492547	2017-04-01 14:37:04.500	-70.74	-9.17	-47.52	1876	19470.5	14886.3
892	3.44961320	6.43492547	2017-04-01 14:37:04.500	-70.74	-9.17	-47.52	1876	19470.5	14886.3
893	3.44963588	6.43492712	2017-04-01 14:37:05.500	-71.94	-9.14	-48.73	1876	16862.3	12819.2
894	3.44963588	6.43492712	2017-04-01 14:37:05.500	-71.94	-9.14	-48.73	1876	16862.3	12819.2
895	3.44965829	6.43492881	2017-04-01 14:37:06.500	-70.58	-9.05	-47.28	1876	14663.5	13909.9
896	3.44965829	6.43492881	2017-04-01 14:37:06.500	-70.58	-9.05	-47.28	1876	14663.5	13909.9
897	3.44968087	6.43493090	2017-04-01 14:37:07.500	-71.27	-9.04	-48.1	1876	15955.1	13828.7
898	3.44968087	6.43493090	2017-04-01 14:37:07.500	-71.27	-9.04	-48.1	1876	15955.1	13828.7
899	3.44970178	6.43493491	2017-04-01 14:37:08.500	-71.53	-9.15	-48.25	1876	14136.2	9962.87
900	3.44970178	6.43493491	2017-04-01 14:37:08.500	-71.53	-9.15	-48.25	1876	14136.2	9962.87
901	3.44972406	6.43494239	2017-04-01 14:37:09.500	-70.25	-9.16	-47	1876	14708.1	14897.4
902	3.44972406	6.43494239	2017-04-01 14:37:09.500	-70.25	-9.16	-47	1876	14708.1	14897.4
903	3.44974414	6.43495269	2017-04-01 14:37:10.500	-68.74	-9	-45.61	1876	20676.7	17572.8
904	3.44974414	6.43495269	2017-04-01 14:37:10.500	-68.74	-9	-45.61	1876	20676.7	17572.8
905	3.44976129	6.43496629	2017-04-01 14:37:11.500	-68.91	-8.98	-45.83	1876	17773.4	12169.9
906	3.44976129	6.43496629	2017-04-01 14:37:11.500	-68.91	-8.98	-45.83	1876	17773.4	12169.9
907	3.44977872	6.43498551	2017-04-01 14:37:12.500	-68.46	-8.88	-45.47	1876	12729.5	10630.8
908	3.44977872	6.43498551	2017-04-01 14:37:12.500	-68.46	-8.88	-45.47	1876	12729.5	10630.8
909	3.44979240	6.43501347	2017-04-01 14:37:13.500	-68.44	-8.47	-45.75	1876	12109.9	10238.2
910	3.44979240	6.43501347	2017-04-01 14:37:13.500	-68.44	-8.47	-45.75	1876	12109.9	10238.2
911	3.44980086	6.43503843	2017-04-01 14:37:14.500	-70.04	-9.05	-46.88	1876	15837.1	12777
912	3.44980086	6.43503843	2017-04-01 14:37:14.500	-70.04	-9.05	-46.88	1876	15837.1	12777
913	3.44981206	6.43508478	2017-04-01 14:37:15.500	-69.79	-8.16	-47.25	1876	14346.8	12270.3
914	3.44981206	6.43508478	2017-04-01 14:37:15.500	-69.79	-8.16	-47.25	1876	14346.8	12270.3
915	3.44982933	6.43516150	2017-04-01 14:37:16.500	-71.69	-8.98	-48.61	1876	13170.8	12047.8
916	3.44982933	6.43516150	2017-04-01 14:37:16.500	-71.69	-8.98	-48.61	1876	13170.8	12047.8
917	3.44984072	6.43521323	2017-04-01 14:37:17.500	-77.49	-9.02	-54.33	1876	12175.5	8380.61
918	3.44984072	6.43521323	2017-04-01 14:37:17.500	-77.49	-9.02	-54.33	1876	12175.5	8380.61
919	3.44985333	6.43525667	2017-04-01 14:37:18.500	-80.19	-7.96	-58.09	1876	11033.9	8910.26
920	3.44985333	6.43525667	2017-04-01 14:37:18.500	-80.19	-7.96	-58.09	1876	11033.9	8910.26
921	3.44985739	6.43526926	2017-04-01 14:37:19.500	-83.46	-8.54	-60.65	1876	7548.97	6158.97
922	3.44985739	6.43526926	2017-04-01 14:37:19.500	-83.46	-8.54	-60.65	1876	7548.97	6158.97
923	3.44988811	6.43536402	2017-04-01 14:37:20.500	-83.99	-8.99	-60.84	1876	7412.06	6629.41
924	3.44988811	6.43536402	2017-04-01 14:37:20.500	-83.99	-8.99	-60.84	1876	7412.06	6629.41
925	3.44990240	6.43540538	2017-04-01 14:37:21.500	-80.88	-8.64	-58.1	1876	7179.04	6818.28
926	3.44990240	6.43540538	2017-04-01 14:37:21.500	-80.88	-8.64	-58.1	1876	7179.04	6818.28
927	3.44991920	6.43545253	2017-04-01 14:37:22.500	-81.54	-8.78	-58.69	1876	9235.82	8414.74
928	3.44991920	6.43545253	2017-04-01 14:37:22.500	-81.54	-8.78	-58.69	1876	9235.82	8414.74
929	3.44993500	6.43549833	2017-04-01 14:37:23.500	-84.82	-8.98	-61.8	1876	7200.09	4896.93
930	3.44993500	6.43549833	2017-04-01 14:37:23.500	-84.82	-8.98	-61.8	1876	7200.09	4896.93
931	3.44993828	6.43550915	2017-04-01 14:37:24.500	-85.86	-9.55	-62.19	1876	6506.21	4357.71
932	3.44993828	6.43550915	2017-04-01 14:37:24.500	-85.86	-9.55	-62.19	1876	6506.21	4357.71
933	3.44996333	6.43559167	2017-04-01 14:37:25.500	-85.5	-9.93	-61.36	1876	3182.7	2208.62
934	3.44996333	6.43559167	2017-04-01 14:37:25.500	-85.5	-9.93	-61.36	1876	3182.7	2208.62
935	3.44997712	6.43563793	2017-04-01 14:37:26.500	-87.98	-10.77	-63.09	1876	2048.88	1222.34
936	3.44997712	6.43563793	2017-04-01 14:37:26.500	-87.98	-10.77	-63.09	1876	2048.88	1222.34
937	3.44999067	6.43568103	2017-04-01 14:37:27.500	-84.1	-9.64	-60.45	1876	4490.81	3407.63
938	3.44999067	6.43568103	2017-04-01 14:37:27.500	-84.1	-9.64	-60.45	1876	4490.81	3407.63
939	3.45000167	6.43572500	2017-04-01 14:37:28.500	-84.38	-8.55	-61.82	1876	6436.94	5784.7
940	3.45000167	6.43572500	2017-04-01 14:37:28.500	-84.38	-8.55	-61.82	1876	6436.94	5784.7
941	3.45000176	6.43572549	2017-04-01 14:37:29.500	-85.67	-8.7	-62.96	1876	7228.56	6132.38
942	3.45000176	6.43572549	2017-04-01 14:37:29.500	-85.67	-8.7	-62.96	1876	7228.56	6132.38
943	3.45002002	6.43582517	2017-04-01 14:37:30.500	-84.61	-8.41	-62.13	1876	8052.21	7301.96
944	3.45002002	6.43582517	2017-04-01 14:37:30.500	-84.61	-8.41	-62.13	1876	8052.21	7301.96
945	3.45002676	6.43587571	2017-04-01 14:37:31.500	-83.95	-9.15	-60.78	1876	7632.05	6610.97
946	3.45002676	6.43587571	2017-04-01 14:37:31.500	-83.95	-9.15	-60.78	1876	7632.05	6610.97
947	3.45003333	6.43592500	2017-04-01 14:37:32.500	-84.02	-9.04	-60.93	1876	8376.61	7686.17
948	3.45003333	6.43592500	2017-04-01 14:37:32.500	-84.02	-9.04	-60.93	1876	8376.61	7686.17
949	3.45004072	6.43596637	2017-04-01 14:37:33.500	-84	-9.03	-60.88	1876	7996.74	7231.98
950	3.45004072	6.43596637	2017-04-01 14:37:33.500	-84	-9.03	-60.88	1876	7996.74	7231.98
951	3.45004167	6.43597167	2017-04-01 14:37:34.500	-85.9	-8.73	-63.08	1876	8027.54	6983.53
952	3.45004167	6.43597167	2017-04-01 14:37:34.500	-85.9	-8.73	-63.08	1876	8027.54	6983.53
953	3.45004956	6.43605688	2017-04-01 14:37:35.500	-87.95	-9.86	-63.93	1876	7869.54	7245.15
954	3.45004956	6.43605688	2017-04-01 14:37:35.500	-87.95	-9.86	-63.93	1876	7869.54	7245.15
955	3.45005294	6.43609406	2017-04-01 14:37:36.500	-85.16	-9.26	-61.84	1876	6964.47	6339.31
956	3.45005294	6.43609406	2017-04-01 14:37:36.500	-85.16	-9.26	-61.84	1876	6964.47	6339.31
957	3.45005481	6.43612336	2017-04-01 14:37:37.500	-83.71	-8.97	-60.72	1876	5879.05	5336.54
958	3.45005481	6.43612336	2017-04-01 14:37:37.500	-83.71	-8.97	-60.72	1876	5879.05	5336.54
959	3.45005761	6.43614627	2017-04-01 14:37:38.500	-85.97	-8.72	-63.19	1876	5562.51	4810.72
960	3.45005761	6.43614627	2017-04-01 14:37:38.500	-85.97	-8.72	-63.19	1876	5562.51	4810.72
961	3.45005833	6.43615167	2017-04-01 14:37:39.500	-83.7	-9.23	-60.35	1876	6572.21	5725.74
962	3.45005833	6.43615167	2017-04-01 14:37:39.500	-83.7	-9.23	-60.35	1876	6572.21	5725.74
963	3.45007375	6.43619233	2017-04-01 14:37:40.500	-82.14	-8.52	-59.44	1876	8541.12	7341.05
964	3.45007375	6.43619233	2017-04-01 14:37:40.500	-82.14	-8.52	-59.44	1876	8541.12	7341.05
965	3.45009188	6.43621798	2017-04-01 14:37:41.500	-80.33	-8.84	-57.41	1876	8631.88	8032.27
966	3.45009188	6.43621798	2017-04-01 14:37:41.500	-80.33	-8.84	-57.41	1876	8631.88	8032.27
967	3.45011469	6.43623742	2017-04-01 14:37:42.500	-85.08	-9.59	-61.26	1876	5766.88	5420.83
968	3.45011469	6.43623742	2017-04-01 14:37:42.500	-85.08	-9.59	-61.26	1876	5766.88	5420.83
969	3.45014204	6.43625544	2017-04-01 14:37:43.500	-84.95	-9.3	-61.53	1876	4532.56	4174.28
970	3.45014204	6.43625544	2017-04-01 14:37:43.500	-84.95	-9.3	-61.53	1876	4532.56	4174.28
971	3.45014667	6.43625833	2017-04-01 14:37:44.500	-88.25	-10.34	-63.81	1876	2671.32	2420.31
972	3.45014667	6.43625833	2017-04-01 14:37:44.500	-88.25	-10.34	-63.81	1876	2671.32	2420.31
973	3.45018455	6.43627785	2017-04-01 14:37:45.500	-86.44	-9.74	-62.67	1876	2514.33	2103.41
974	3.45018455	6.43627785	2017-04-01 14:37:45.500	-86.44	-9.74	-62.67	1876	2514.33	2103.41
975	3.45022235	6.43629313	2017-04-01 14:37:46.500	-86.58	-9.47	-63.01	1876	3561.7	3058.25
976	3.45022235	6.43629313	2017-04-01 14:37:46.500	-86.58	-9.47	-63.01	1876	3561.7	3058.25
977	3.45024895	6.43630015	2017-04-01 14:37:47.500	-87.83	-9.99	-63.76	1876	3288.15	2866.75
978	3.45024895	6.43630015	2017-04-01 14:37:47.500	-87.83	-9.99	-63.76	1876	3288.15	2866.75
979	3.45027022	6.43630384	2017-04-01 14:37:48.500	-86.11	-9.79	-62.03	1876	3987.73	3116.97
980	3.45027022	6.43630384	2017-04-01 14:37:48.500	-86.11	-9.79	-62.03	1876	3987.73	3116.97
981	3.45029161	6.43630621	2017-04-01 14:37:49.500	-84.06	-10.35	-59.46	1876	4174.33	3923.79
982	3.45029161	6.43630621	2017-04-01 14:37:49.500	-84.06	-10.35	-59.46	1876	4174.33	3923.79
983	3.45030590	6.43630667	2017-04-01 14:37:50.500	-83.81	-9.98	-59.39	1876	5426.61	4350.8
984	3.45030590	6.43630667	2017-04-01 14:37:50.500	-83.81	-9.98	-59.39	1876	5426.61	4350.8
985	3.45031367	6.43630667	2017-04-01 14:37:51.500	-82.67	-9.66	-58.29	1876	5853.91	5389.99
986	3.45031367	6.43630667	2017-04-01 14:37:51.500	-82.67	-9.66	-58.29	1876	5853.91	5389.99
987	3.45031667	6.43630667	2017-04-01 14:37:52.500	-82.17	-9.78	-57.96	1876	6006.14	5247.43
988	3.45031667	6.43630667	2017-04-01 14:37:52.500	-82.17	-9.78	-57.96	1876	6006.14	5247.43
989	3.45031667	6.43630667	2017-04-01 14:37:53.500	-82.82	-9.38	-59.18	1876	6365.92	5834.04
990	3.45031667	6.43630667	2017-04-01 14:37:53.500	-82.82	-9.38	-59.18	1876	6365.92	5834.04
991	3.45031667	6.43630667	2017-04-01 14:37:54.500	-82.59	-9.56	-58.8	1876	5981.57	5386.39
992	3.45031667	6.43630667	2017-04-01 14:37:54.500	-82.59	-9.56	-58.8	1876	5981.57	5386.39
993	3.45031667	6.43630667	2017-04-01 14:37:55.500	-82.31	-9.54	-58.61	1876	6257.79	5413.79
994	3.45031667	6.43630667	2017-04-01 14:37:55.500	-82.31	-9.54	-58.61	1876	6257.79	5413.79
995	3.45031667	6.43630667	2017-04-01 14:37:56.500	-81.72	-9.21	-58.51	1876	6425.45	5722.03
996	3.45031667	6.43630667	2017-04-01 14:37:56.500	-81.72	-9.21	-58.51	1876	6425.45	5722.03
997	3.45031667	6.43630667	2017-04-01 14:37:57.500	-83.67	-8.47	-61.19	1876	6272.29	5595.43
998	3.45031667	6.43630667	2017-04-01 14:37:57.500	-83.67	-8.47	-61.19	1876	6272.29	5595.43
999	3.45031667	6.43630667	2017-04-01 14:37:58.500	-82.39	-8.52	-59.86	1876	7304.59	6895.75
1000	3.45031667	6.43630667	2017-04-01 14:37:58.500	-82.39	-8.52	-59.86	1876	7304.59	6895.75
1001	3.45031667	6.43630667	2017-04-01 14:37:59.500	-83.38	-7.82	-61.54	1876	6166.83	5584.79
1002	3.45031667	6.43630667	2017-04-01 14:37:59.500	-83.38	-7.82	-61.54	1876	6166.83	5584.79
1003	3.45031667	6.43630667	2017-04-01 14:38:00.500	-82.74	-8.77	-59.86	1876	6544.62	5175.31
1004	3.45031667	6.43630667	2017-04-01 14:38:00.500	-82.74	-8.77	-59.86	1876	6544.62	5175.31
1005	3.45031667	6.43630667	2017-04-01 14:38:01.500	-81.73	-8.84	-58.64	1876	6880.15	6326.11
1006	3.45031667	6.43630667	2017-04-01 14:38:01.500	-81.73	-8.84	-58.64	1876	6880.15	6326.11
1007	3.45031667	6.43630667	2017-04-01 14:38:02.500	-82.87	-9.02	-59.59	1876	6442.74	5850.93
1008	3.45031667	6.43630667	2017-04-01 14:38:02.500	-82.87	-9.02	-59.59	1876	6442.74	5850.93
1009	3.45031667	6.43630667	2017-04-01 14:38:03.500	-83.44	-8.68	-60.49	1876	5645.74	5304.81
1010	3.45031667	6.43630667	2017-04-01 14:38:03.500	-83.44	-8.68	-60.49	1876	5645.74	5304.81
1011	3.45031667	6.43630667	2017-04-01 14:38:04.500	-81.47	-9.68	-57.75	1876	6173.25	5347.92
1012	3.45031667	6.43630667	2017-04-01 14:38:04.500	-81.47	-9.68	-57.75	1876	6173.25	5347.92
1013	3.45031667	6.43630667	2017-04-01 14:38:05.500	-82.53	-9.23	-59.17	1876	5995.81	5043.27
1014	3.45031667	6.43630667	2017-04-01 14:38:05.500	-82.53	-9.23	-59.17	1876	5995.81	5043.27
1015	3.45031667	6.43630667	2017-04-01 14:38:06.500	-83.92	-10.03	-59.68	1876	5271.62	4886.59
1016	3.45031667	6.43630667	2017-04-01 14:38:06.500	-83.92	-10.03	-59.68	1876	5271.62	4886.59
1017	3.45031741	6.43630667	2017-04-01 14:38:07.500	-82.04	-8.71	-59.25	1876	6793.14	5817.37
1018	3.45031741	6.43630667	2017-04-01 14:38:07.500	-82.04	-8.71	-59.25	1876	6793.14	5817.37
1019	3.45032085	6.43630667	2017-04-01 14:38:08.500	-81.92	-9.74	-58.11	1876	7578.03	6792.4
1020	3.45032085	6.43630667	2017-04-01 14:38:08.500	-81.92	-9.74	-58.11	1876	7578.03	6792.4
1021	3.45032608	6.43630598	2017-04-01 14:38:09.500	-80.32	-8.33	-57.84	1876	7749.98	6606.91
1022	3.45032608	6.43630598	2017-04-01 14:38:09.500	-80.32	-8.33	-57.84	1876	7749.98	6606.91
1023	3.45033306	6.43630439	2017-04-01 14:38:10.500	-80.1	-8.76	-57.25	1876	9938.85	8882.25
1024	3.45033306	6.43630439	2017-04-01 14:38:10.500	-80.1	-8.76	-57.25	1876	9938.85	8882.25
1025	3.45034295	6.43630218	2017-04-01 14:38:11.500	-81.23	-9.05	-58.16	1876	8860.42	8136.02
1026	3.45034295	6.43630218	2017-04-01 14:38:11.500	-81.23	-9.05	-58.16	1876	8860.42	8136.02
1027	3.45035303	6.43629932	2017-04-01 14:38:12.500	-81.31	-8.43	-58.88	1876	7394.06	6482.64
1028	3.45035303	6.43629932	2017-04-01 14:38:12.500	-81.31	-8.43	-58.88	1876	7394.06	6482.64
1029	3.45035549	6.43629784	2017-04-01 14:38:13.500	-81.91	-8.56	-59.33	1876	8176.81	7169.25
1030	3.45035549	6.43629784	2017-04-01 14:38:13.500	-81.91	-8.56	-59.33	1876	8176.81	7169.25
1031	3.45035667	6.43629667	2017-04-01 14:38:14.500	-82.27	-8.36	-59.9	1876	8077.32	7252.12
1032	3.45035667	6.43629667	2017-04-01 14:38:14.500	-82.27	-8.36	-59.9	1876	8077.32	7252.12
1033	3.45035667	6.43629667	2017-04-01 14:38:15.500	-82.1	-8.31	-59.79	1876	7651.6	6758.74
1034	3.45035667	6.43629667	2017-04-01 14:38:15.500	-82.1	-8.31	-59.79	1876	7651.6	6758.74
1035	3.45035667	6.43629667	2017-04-01 14:38:16.500	-81.45	-8.43	-58.92	1876	9523.55	8642.07
1036	3.45035667	6.43629667	2017-04-01 14:38:16.500	-81.45	-8.43	-58.92	1876	9523.55	8642.07
1037	3.45035667	6.43629667	2017-04-01 14:38:17.500	-81.43	-8.04	-59.25	1876	9102.89	8010.44
1038	3.45035667	6.43629667	2017-04-01 14:38:17.500	-81.43	-8.04	-59.25	1876	9102.89	8010.44
1039	3.45035667	6.43629667	2017-04-01 14:38:18.500	-80.98	-7.83	-59.12	1876	8951.19	7856.71
1040	3.45035667	6.43629667	2017-04-01 14:38:18.500	-80.98	-7.83	-59.12	1876	8951.19	7856.71
1041	3.45035667	6.43629667	2017-04-01 14:38:19.500	-81.16	-8.16	-58.91	1876	8971.02	8420.04
1042	3.45035667	6.43629667	2017-04-01 14:38:19.500	-81.16	-8.16	-58.91	1876	8971.02	8420.04
1043	3.45035667	6.43629667	2017-04-01 14:38:20.500	-83.97	-7.92	-61.63	1876	8778.68	7909.43
1044	3.45035667	6.43629667	2017-04-01 14:38:20.500	-83.97	-7.92	-61.63	1876	8778.68	7909.43
1045	3.45035667	6.43629667	2017-04-01 14:38:21.500	-83.27	-8.13	-59.99	1876	7743.42	6846.13
1046	3.45035667	6.43629667	2017-04-01 14:38:21.500	-83.27	-8.13	-59.99	1876	7743.42	6846.13
1047	3.45035667	6.43629667	2017-04-01 14:38:22.500	-83.05	-8.46	-60.05	1876	8304.45	7421.23
1048	3.45035667	6.43629667	2017-04-01 14:38:22.500	-83.05	-8.46	-60.05	1876	8304.45	7421.23
1049	3.45035667	6.43629708	2017-04-01 14:38:23.500	-81.45	-8.62	-58.57	1876	11370.1	10062.4
1050	3.45035667	6.43629708	2017-04-01 14:38:23.500	-81.45	-8.62	-58.57	1876	11370.1	10062.4
1051	3.45035667	6.43629833	2017-04-01 14:38:24.500	-81.22	-8.53	-58.46	1876	9191.92	9027.32
1052	3.45035667	6.43629833	2017-04-01 14:38:24.500	-81.22	-8.53	-58.46	1876	9191.92	9027.32
1053	3.45035667	6.43629833	2017-04-01 14:38:25.500	-80.67	-8.52	-57.88	1876	8607.29	7276.65
1054	3.45035667	6.43629833	2017-04-01 14:38:25.500	-80.67	-8.52	-57.88	1876	8607.29	7276.65
1055	3.45035667	6.43629833	2017-04-01 14:38:26.500	-80.26	-8.41	-57.81	1876	10531.1	9223.38
1056	3.45035667	6.43629833	2017-04-01 14:38:26.500	-80.26	-8.41	-57.81	1876	10531.1	9223.38
1057	3.45035667	6.43629833	2017-04-01 14:38:27.500	-79.99	-8.97	-56.98	1876	10348.8	9805.73
1058	3.45035667	6.43629833	2017-04-01 14:38:27.500	-79.99	-8.97	-56.98	1876	10348.8	9805.73
1059	3.45035667	6.43629833	2017-04-01 14:38:28.500	-78.45	-8.47	-55.01	1876		8751.16
1060	3.45035667	6.43629833	2017-04-01 14:38:28.500	-80.96	-9.35	-58.33	1876
1061	3.45035997	6.43629833	2017-04-01 14:38:29.500	-81.04	-8.23	-58.15	1876		9508.18
1062	3.45036000	6.43629833	2017-04-01 14:38:30.500	-81.19	-8.9	-57.55	1876	10485.1	8630.51
1063	3.45036000	6.43629833	2017-04-01 14:38:31.500	-80.58	-8.72	-57.74	1876	8753.65	8410.02
1064	3.45036000	6.43629833	2017-04-01 14:38:32.500	-80.97	-8.49	-58.4	1876	9592.4	8189.66
1065	3.45036000	6.43629833	2017-04-01 14:38:33.500	-81.13	-8.52	-58.43	1876	8671.17	7699.26
1066	3.45036000	6.43629833	2017-04-01 14:38:34.500	-80.14	-8.29	-57.81	1876	8231.68	8504.59
1067	3.45036000	6.43629833	2017-04-01 14:38:35.500	-79.46	-8.94	-56.48	1876	10337.1	9416.46
1068	3.45036000	6.43629833	2017-04-01 14:38:36.500	-80.53	-8.94	-57.55	1876	10431.1	8561.4
1069	3.45036000	6.43629833	2017-04-01 14:38:37.500	-80.43	-7.86	-58.55	1876	9600.19	8822.55
1070	3.45036000	6.43629833	2017-04-01 14:38:38.500	-80.03	-7.75	-58.28	1876	10115.9	9050.99
1071	3.45036000	6.43629833	2017-04-01 14:38:39.500	-79.51	-8.69	-56.81	1876	9733.84	8142.75
1072	3.45036000	6.43629833	2017-04-01 14:38:40.500	-78.55	-8.54	-56	1876	8728.79	8893.51
1073	3.45036000	6.43629833	2017-04-01 14:38:41.500	-79.8	-8.68	-57.1	1876	10382.5	8580.94
1074	3.45036000	6.43629833	2017-04-01 14:38:42.500	-79.4	-8.81	-56.57	1876	8954.71	9130.69
1075	3.45036000	6.43629833	2017-04-01 14:38:43.500	-79.43	-9.13	-56.3	1876	10443.6	9090.8
1076	3.45036000	6.43629833	2017-04-01 14:38:44.500	-78.98	-9.01	-55.96	1876	9963.02	9739.02
1077	3.45036000	6.43629833	2017-04-01 14:38:45.500	-79.1	-9.1	-55.98	1876	11144.5	10666.2
1078	3.45036000	6.43629833	2017-04-01 14:38:46.500	-79.56	-9.04	-56.51	1876	11218	8606.39
1079	3.45036000	6.43629833	2017-04-01 14:38:47.500	-78.96	-8.71	-56.22	1876	9221.22	8088.91
1080	3.45036000	6.43629833	2017-04-01 14:38:48.500	-79.3	-8.82	-56.46	1876	9233.2	8951.29
1081	3.45036000	6.43629833	2017-04-01 14:38:49.500	-78.6	-9.13	-55.45	1876	10387.6	9354.1
1082	3.45036000	6.43629833	2017-04-01 14:38:50.500	-79.12	-9.13	-55.99	1876	10089.4	9444.73
1083	3.45036000	6.43629833	2017-04-01 14:38:51.500	-79.04	-9.13	-55.89	1876	10234.3	9638.87
1084	3.45036000	6.43629833	2017-04-01 14:38:52.500	-78.92	-9	-55.91	1876	10630.5	9683.15
1085	3.45036000	6.43629833	2017-04-01 14:38:53.500	-79.01	-9.26	-55.71	1876	10484	8893.58
1086	3.45036000	6.43629833	2017-04-01 14:38:54.500	-78.79	-8.76	-56.01	1876	10284.9	8878.72
1087	3.45036000	6.43629833	2017-04-01 14:38:55.500	-78.45	-8.77	-55.68	1876	10020.2	9610.86
1088	3.45036000	6.43629833	2017-04-01 14:38:56.500	-78.39	-9.11	-55.27	1876	10706.3	10216.5
1089	3.45036000	6.43629833	2017-04-01 14:38:57.500	-78.42	-8.88	-55.52	1876	10780.7	8437.94
1090	3.45036000	6.43629833	2017-04-01 14:38:58.500	-78.71	-9.02	-55.68	1876	9569.53	9893.54
1091	3.45036000	6.43629833	2017-04-01 14:38:59.500	-78.94	-9.12	-55.81	1876	10544.2	9746.63
1092	3.45036000	6.43629833	2017-04-01 14:39:00.500	-79.27	-9.26	-56.01	1876	10702.9	9806.31
1093	3.45036000	6.43629833	2017-04-01 14:39:01.500	-79.18	-9.15	-56.02	1876	10376.3	9022.68
1094	3.45036000	6.43629833	2017-04-01 14:39:02.500	-79.26	-9.13	-56.12	1876	9715.5	9169.76
1095	3.45036000	6.43629833	2017-04-01 14:39:03.500	-79.15	-8.83	-56.32	1876	10144.5	9398.41
1096	3.45036000	6.43629833	2017-04-01 14:39:04.500	-79.18	-8.71	-56.46	1876	9985.35	8860.37
1097	3.45036000	6.43629833	2017-04-01 14:39:05.500	-78.69	-9.02	-55.67	1876	10083.5	9056.61
1098	3.45036000	6.43629833	2017-04-01 14:39:06.500	-79.14	-8.99	-56.15	1876	9890.9	9645.81
1099	3.45036000	6.43629833	2017-04-01 14:39:07.500	-78.76	-8.83	-55.93	1876	11009.4	9871.78
1100	3.45036000	6.43629833	2017-04-01 14:39:08.500	-79.25	-8.8	-56.45	1876	10310	9595.78
1101	3.45036000	6.43629833	2017-04-01 14:39:09.500	-78.98	-8.84	-56.11	1876	10578.5	9361.24
1102	3.45036000	6.43629833	2017-04-01 14:39:10.500	-79.28	-9.1	-56.17	1876	10234	8721.84
1103	3.45036000	6.43629833	2017-04-01 14:39:11.500	-79.5	-8.82	-56.66	1876	9381.66	8997
1104	3.45036000	6.43629833	2017-04-01 14:39:12.500	-79.33	-8.59	-56.73	1876	9762.8	8693.71
1105	3.45036000	6.43629833	2017-04-01 14:39:13.500	-79.48	-7.92	-57.54	1876	9996.01	10026.9
1106	3.45036000	6.43629833	2017-04-01 14:39:14.500	-78.56	-7.64	-56.92	1876	10475.2	8092.41
1107	3.45036000	6.43629833	2017-04-01 14:39:15.500	-77.9	-8.3	-55.56	1876	8933.52	8657.37
1108	3.45036000	6.43629833	2017-04-01 14:39:16.500	-79.63	-8.79	-56.8	1876	9767.47	9048.16
1109	3.45036000	6.43629833	2017-04-01 14:39:17.500	-79.08	-8.44	-56.59	1876	9648.96	8538.59
1110	3.45036000	6.43629833	2017-04-01 14:39:18.500	-78.48	-8.87	-55.54	1876	9802.92	9004.53
1111	3.45036000	6.43629833	2017-04-01 14:39:19.500	-78.18	-8.74	-55.41	1876	9743.39	8000.05
1112	3.45036000	6.43629772	2017-04-01 14:39:20.500	-78.09	-8.22	-55.82	1876	8449.09	7801.25
1113	3.45036000	6.43629667	2017-04-01 14:39:21.500	-77.95	-8.84	-55	1876	9188.74	8369.36
1114	3.45036000	6.43629667	2017-04-01 14:39:22.500	-77.73	-8.58	-54.93	1876	10311.2	10184.6
1115	3.45036000	6.43629667	2017-04-01 14:39:23.500	-77.85	-9.07	-54.65	1876	11308.6	9671.67
1116	3.45036000	6.43629667	2017-04-01 14:39:24.500	-79.43	-9.23	-56.1	1876	10363.3	8796.05
1117	3.45036000	6.43629667	2017-04-01 14:39:25.500	-80.08	-8.89	-57.04	1876	9858.37	8442.22
1118	3.45036000	6.43629667	2017-04-01 14:39:26.500	-78.27	-8.93	-55.24	1876	9323.33	9068.98
1119	3.45036000	6.43629667	2017-04-01 14:39:27.500	-78.45	-9.01	-55.28	1876	10241.3	8605.4
1120	3.45036000	6.43629667	2017-04-01 14:39:28.500	-78.65	-8.72	-55.53	1876	9386.09	8922.45
1121	3.45036000	6.43629667	2017-04-01 14:39:29.500	-78.11	-8.71	-55	1876	10038.8	8662.67
1122	3.45036000	6.43629667	2017-04-01 14:39:30.500	-78.29	-8.58	-55.36	1876	9707.83	9201.04
1123	3.45036000	6.43629667	2017-04-01 14:39:31.500	-77.83	-8.5	-54.99	1876	10484.2	10331.5
1124	3.45036000	6.43629667	2017-04-01 14:39:32.500	-77.36	-9.28	-53.93	1876	11438.3	10567.3
1125	3.45036000	6.43629667	2017-04-01 14:39:33.500	-77.41	-9.33	-53.96	1876	11001.2	10205.9
1126	3.45036000	6.43629667	2017-04-01 14:39:34.500	-77.8	-9.31	-54.37	1876	10974.3	9749.68
1127	3.45036000	6.43629667	2017-04-01 14:39:35.500	-78.04	-9.09	-54.85	1876	10319.8	9287.94
1128	3.45036000	6.43629667	2017-04-01 14:39:36.500	-77.27	-8.82	-54.36	1876	10622.3	10176
1129	3.45036000	6.43629667	2017-04-01 14:39:37.500	-76.73	-9.07	-53.63	1876	11221.4	10529.1
1130	3.45036000	6.43629667	2017-04-01 14:39:38.500	-77.42	-9.22	-54.16	1876	11710	10341.9
1131	3.45036000	6.43629667	2017-04-01 14:39:39.500	-77.83	-8.96	-54.78	1876	10848.4	9434.53
1132	3.45036000	6.43629667	2017-04-01 14:39:40.500	-78.18	-9.06	-55.02	1876	10557.8	9869.07
1133	3.45036000	6.43629667	2017-04-01 14:39:41.500	-79.61	-9.12	-56.44	1876	11057.6	9131.02
1134	3.45036000	6.43629667	2017-04-01 14:39:42.500	-81.17	-8.73	-58.43	1876	9714.59	8872.66
1135	3.45036000	6.43629667	2017-04-01 14:39:43.500	-81.86	-8.58	-59.26	1876	9471.05	7771.45
1136	3.45036000	6.43629667	2017-04-01 14:39:44.500	-81.57	-8.61	-58.94	1876	8384.2	6485.25
1137	3.45036000	6.43629667	2017-04-01 14:39:45.500	-81.4	-8.45	-58.94	1876	8327.53	6878.71
1138	3.45036000	6.43629667	2017-04-01 14:39:46.500	-80.71	-8.47	-58.2	1876	8509.14	7450.57
1139	3.45036000	6.43629667	2017-04-01 14:39:47.500	-79.64	-8.5	-57.13	1876	8635.91	7958.2
1140	3.45036000	6.43629667	2017-04-01 14:39:48.500	-81.78	-8.71	-59.06	1876	8971.43	7356.37
1141	3.45036000	6.43629667	2017-04-01 14:39:49.500	-81.5	-8.56	-58.93	1876	8156.41	7567.48
1142	3.45036000	6.43629667	2017-04-01 14:39:50.500	-81.38	-8.7	-58.66	1876	8502.91	7134.62
1143	3.45036000	6.43629667	2017-04-01 14:39:51.500	-81.39	-9.58	-57.77	1876	7684.13	7256.36
1144	3.45036000	6.43629667	2017-04-01 14:39:52.500	-82.47	-8.86	-59.51	1876	8688.91	7952.93
1145	3.45036000	6.43629667	2017-04-01 14:39:53.500	-83.76	-8.78	-60.29	1876	7856.94	6354.67
1146	3.45036000	6.43629667	2017-04-01 14:39:54.500	-82.36	-8.71	-59.24	1876	7414.22	6785.77
1147	3.45036000	6.43629667	2017-04-01 14:39:55.500	-80.78	-8.54	-58.11	1876	8053.37	7986.46
1148	3.45036000	6.43629667	2017-04-01 14:39:56.500	-81.85	-8.59	-59.1	1876	8873.91	8080.64
1149	3.45036000	6.43629667	2017-04-01 14:39:57.500	-82.48	-8.61	-59.75	1876	8727.07	7356.12
1150	3.45036000	6.43629667	2017-04-01 14:39:58.500	-81.57	-8.58	-58.79	1876	8142.66	6795.83
1151	3.45036000	6.43629667	2017-04-01 14:39:59.500	-81.87	-9.42	-58.28	1876	8312.17	8007.18
1152	3.45036000	6.43629667	2017-04-01 14:40:00.500	-83.11	-9.87	-59.01	1876	8435.95	7643.52
1153	3.45036000	6.43629667	2017-04-01 14:40:01.500	-82.18	-10.04	-57.83	1876	8298	6995.38
1154	3.45036000	6.43629667	2017-04-01 14:40:02.500	-81.62	-10.12	-57.34	1876	7703.81	7223.11
1155	3.45036000	6.43629667	2017-04-01 14:40:03.500	-82.42	-9.95	-58.11	1876	7505.42	6335.28
1156	3.45036000	6.43629667	2017-04-01 14:40:04.500	-82.34	-9.92	-58.02	1876	7357.67	8117.89
1157	3.45036000	6.43629667	2017-04-01 14:40:05.500	-81.4	-8.32	-59.02	1876	10074.7	9409.26
1158	3.45036134	6.43629532	2017-04-01 14:40:06.500	-82.25	-8.4	-59.71	1876	9574.51	7133.66
1159	3.45036601	6.43629211	2017-04-01 14:40:07.500	-82.34	-8.84	-59.33	1876	6893.35	4527.45
1160	3.45037408	6.43629167	2017-04-01 14:40:08.500	-80.74	-8.61	-58.03	1876	5143.8	4866.72
1161	3.45037667	6.43629167	2017-04-01 14:40:09.500	-82.7	-9.61	-59.04	1876	4917.3	4182.28
1162	3.45039754	6.43629862	2017-04-01 14:40:10.500	-81.86	-8.51	-59.23	1876	5094.29	4872.11
1163	3.45041043	6.43630751	2017-04-01 14:40:11.500	-82.16	-8.9	-59	1876	5816.96	5361.29
1164	3.45041967	6.43631951	2017-04-01 14:40:12.500	-80.85	-9.41	-57.34	1876	6118.75	5504.39
1165	3.45042688	6.43633919	2017-04-01 14:40:13.500	-84.64	-12.06	-58.47	1876	5002.78	2390.31
1166	3.45043039	6.43635937	2017-04-01 14:40:14.500	-83.48	-9.33	-59.65	1876	2231.3	1698.8
1167	3.45043167	6.43638318	2017-04-01 14:40:15.500	-78.58	-8.99	-55.58	1876	3542.86	3915.12
1168	3.45043060	6.43640658	2017-04-01 14:40:16.500	-82.73	-8.79	-59.64	1876	6322.68	4196.67
1169	3.45042675	6.43643014	2017-04-01 14:40:17.500	-82.54	-10.6	-57.79	1876	4744.98	3772.37
1170	3.45042123	6.43645154	2017-04-01 14:40:18.500	-82.26	-11.28	-56.73	1876	3735.32	2121.34
1171	3.45040957	6.43647140	2017-04-01 14:40:19.500	-84.39	-10.1	-60.11	1876	2206.35	1407.75
1172	3.45038950	6.43648685	2017-04-01 14:40:20.500	-81.92	-8.53	-59.29	1876	3081.99	2087.52
1173	3.45036761	6.43649752	2017-04-01 14:40:21.500	-82.54	-9.51	-58.84	1876	3042.4	1299.84
1174	3.45034850	6.43650304	2017-04-01 14:40:22.500	-80.66	-12.19	-53.94	1876	4516.64	3612.9
1175	3.45032722	6.43650598	2017-04-01 14:40:23.500	-78.65	-9.5	-54.86	1876	1580.63	2186.79
1176	3.45030672	6.43650860	2017-04-01 14:40:24.500	-72.45	-8.95	-49.25	1876	5112.74	8511.79
1177	3.45028700	6.43651174	2017-04-01 14:40:25.500	-72.16	-9.14	-48.98	1876	11010.3	9971.91
1178	3.45026329	6.43651642	2017-04-01 14:40:26.500	-74.24	-9.36	-50.84	1876	10826.8	3841.75
1179	3.45024280	6.43652077	2017-04-01 14:40:27.500	-77.55	-8.57	-54.75	1876	9776.73	4805.67
1180	3.45021499	6.43652598	2017-04-01 14:40:28.500	-76.84	-9.45	-53.23	1876	6953.99	2851.16
1181	3.45018570	6.43652927	2017-04-01 14:40:29.500	-78.75	-9.2	-55.31	1876	4784.88	3386.32
1182	3.45015877	6.43652909	2017-04-01 14:40:30.500	-81.85	-8.88	-58.91	1876	6269.51	3483.86
1183	3.45014667	6.43652833	2017-04-01 14:40:31.500	-80.81	-10.52	-56.09	1876	5098.13	2091.63
1184	3.45013561	6.43652359	2017-04-01 14:40:32.500	-79.81	-9.23	-56.54	1876	4081.13	2935.89
1185	3.45011284	6.43651107	2017-04-01 14:40:33.500	-83.25	-8.87	-60.3	1876	4672.37	2065.24
1186	3.45009354	6.43649447	2017-04-01 14:40:34.500	-84.99	-9.36	-61.49	1876	4289.33	2804.11
1187	3.45007868	6.43647287	2017-04-01 14:40:35.500	-88.08	-11.34	-62.57	1876	4676.57	1915.65
1188	3.45006724	6.43644175	2017-04-01 14:40:36.500	-83.15	-9.29	-59.76	1876	2850.64	3511.56
1189	3.45006010	6.43640030	2017-04-01 14:40:37.500	-82.19	-9.05	-59.09	1876	6720.09	7904.76
1190	3.45005639	6.43636512	2017-04-01 14:40:38.500	-82.8	-9.33	-59.46	1876	9728.67	8840.3
1191	3.45005090	6.43632385	2017-04-01 14:40:39.500	-85.99	-9.15	-62.83	1876	8886.84	5922.32
1192	3.45004540	6.43628155	2017-04-01 14:40:40.500	-84.18	-9.3	-60.82	1876	6030.06	5185.34
1193	3.45003840	6.43622875	2017-04-01 14:40:41.500	-85.43	-9	-62.36	1876	5680.75	4558.77
1194	3.45003334	6.43619837	2017-04-01 14:40:42.500	-86.55	-8.89	-63.46	1876	5447.94	4661.3
1195	3.45002870	6.43616663	2017-04-01 14:40:43.500	-88.01	-10.02	-63.78	1876	5674.12	5040.94
1196	3.45002606	6.43613808	2017-04-01 14:40:44.500	-86.41	-9.78	-62.53	1876	5551.93	4888.54
1197	3.45002453	6.43611199	2017-04-01 14:40:45.500	-85.59	-9.67	-61.89	1876	5763.29	4754.29
1198	3.45002247	6.43608477	2017-04-01 14:40:46.500	-85.73	-8.9	-62.76	1876	5988.51	7223.87
1199	3.45001891	6.43605625	2017-04-01 14:40:47.500	-85.22	-8.87	-62.18	1876	8061.67	8800.43
1200	3.45001583	6.43603206	2017-04-01 14:40:48.500	-84.75	-9.09	-61.66	1876	9861.18	6815.66
1201	3.45001222	6.43600611	2017-04-01 14:40:49.500	-86.13	-9.24	-62.79	1876	7515.05	6834.59
1202	3.45000921	6.43598770	2017-04-01 14:40:50.500	-85.68	-9.02	-62.55	1876	7281.49	5167.96
1203	3.45000614	6.43597239	2017-04-01 14:40:51.500	-85.77	-8.36	-63.37	1876	7645.33	7443.23
1204	3.45000296	6.43595533	2017-04-01 14:40:52.500	-86.19	-8.79	-63.33	1876	8104.38	6911.18
1205	3.45000119	6.43594115	2017-04-01 14:40:53.500	-86.18	-9.23	-62.88	1876	7928.81	7736.53
1206	3.44999972	6.43592854	2017-04-01 14:40:54.500	-84.32	-8.65	-61.43	1876	8663.2	9457.89
1207	3.44999833	6.43591277	2017-04-01 14:40:55.500	-83.91	-8.97	-60.86	1876	10779.3	9332.58
1208	3.44999833	6.43590833	2017-04-01 14:40:56.500	-83.9	-8.66	-61.09	1876	10071	9295.43

## Sheet: SITE 3
No.	Longitude	Latitude	DateTime	Serving RSRP_All Logs	Serving RSRQ_All Logs	Serving PCC SINR_All Logs	Serving RSSI_All Logs	Serving DL EARFCN_All Logs	PCC PHY Throughput DL_All Logs	PDCP Throughput DL_All Logs
1	3.39911000	6.51879500	2017-04-01 11:37:07.500	-99.55	-10.39	3.42	-74.95	1876
2	3.39911000	6.51879500	2017-04-01 11:37:07.500	-99.55	-10.39	3.42	-74.95	1876
3	3.39911000	6.51879500	2017-04-01 11:37:07.500	-99.55	-10.39	3.42	-74.95	1876
4	3.39911000	6.51879500	2017-04-01 11:37:07.500	-99.55	-10.39	3.42	-74.95	1876
5	3.39911058	6.51879500	2017-04-01 11:37:08.500	-99.9	-10.33	2.66	-75.53	1876		3975.54
6	3.39911058	6.51879500	2017-04-01 11:37:08.500	-99.9	-10.33	2.66	-75.53	1876		3975.54
7	3.39911058	6.51879500	2017-04-01 11:37:08.500	-99.9	-10.33	2.66	-75.53	1876		3975.54
8	3.39911058	6.51879500	2017-04-01 11:37:08.500	-99.9	-10.33	2.66	-75.53	1876		3975.54
9	3.39911167	6.51879571	2017-04-01 11:37:09.500	-99.72	-9.94	3.03	-75.76	1876	4235.43	3714.62
10	3.39911167	6.51879571	2017-04-01 11:37:09.500	-99.72	-9.94	3.03	-75.76	1876	4235.43	3714.62
11	3.39911167	6.51879571	2017-04-01 11:37:09.500	-99.72	-9.94	3.03	-75.76	1876	4235.43	3714.62
12	3.39911167	6.51879571	2017-04-01 11:37:09.500	-99.72	-9.94	3.03	-75.76	1876	4235.43	3714.62
13	3.39911167	6.51879667	2017-04-01 11:37:10.500	-100.07	-9.93	3.47	-76.1	1876	4498.39	4016.49
14	3.39911167	6.51879667	2017-04-01 11:37:10.500	-100.07	-9.93	3.47	-76.1	1876	4498.39	4016.49
15	3.39911167	6.51879667	2017-04-01 11:37:10.500	-100.07	-9.93	3.47	-76.1	1876	4498.39	4016.49
16	3.39911167	6.51879667	2017-04-01 11:37:10.500	-100.07	-9.93	3.47	-76.1	1876	4498.39	4016.49
17	3.39911167	6.51879667	2017-04-01 11:37:11.500	-100.02	-9.93	3.31	-76.04	1876	4257.75	3838.4
18	3.39911167	6.51879667	2017-04-01 11:37:11.500	-100.02	-9.93	3.31	-76.04	1876	4257.75	3838.4
19	3.39911167	6.51879667	2017-04-01 11:37:11.500	-100.02	-9.93	3.31	-76.04	1876	4257.75	3838.4
20	3.39911167	6.51879667	2017-04-01 11:37:11.500	-100.02	-9.93	3.31	-76.04	1876	4257.75	3838.4
21	3.39911167	6.51879667	2017-04-01 11:37:12.500	-99.1	-10.05	4	-74.94	1876	4307.17	4072.97
22	3.39911167	6.51879667	2017-04-01 11:37:12.500	-99.1	-10.05	4	-74.94	1876	4307.17	4072.97
23	3.39911167	6.51879667	2017-04-01 11:37:12.500	-99.1	-10.05	4	-74.94	1876	4307.17	4072.97
24	3.39911167	6.51879667	2017-04-01 11:37:12.500	-99.1	-10.05	4	-74.94	1876	4307.17	4072.97
25	3.39911167	6.51879667	2017-04-01 11:37:13.500	-98.76	-10.46	3.73	-74.22	1876	4217.94	3721.43
26	3.39911167	6.51879667	2017-04-01 11:37:13.500	-98.76	-10.46	3.73	-74.22	1876	4217.94	3721.43
27	3.39911167	6.51879667	2017-04-01 11:37:13.500	-98.76	-10.46	3.73	-74.22	1876	4217.94	3721.43
28	3.39911167	6.51879667	2017-04-01 11:37:13.500	-98.76	-10.46	3.73	-74.22	1876	4217.94	3721.43
29	3.39911167	6.51879667	2017-04-01 11:37:14.500	-100.19	-10.27	3.12	-75.86	1876	3887.7	3462.36
30	3.39911167	6.51879667	2017-04-01 11:37:14.500	-100.19	-10.27	3.12	-75.86	1876	3887.7	3462.36
31	3.39911167	6.51879667	2017-04-01 11:37:14.500	-100.19	-10.27	3.12	-75.86	1876	3887.7	3462.36
32	3.39911167	6.51879667	2017-04-01 11:37:14.500	-100.19	-10.27	3.12	-75.86	1876	3887.7	3462.36
33	3.39911167	6.51879667	2017-04-01 11:37:15.500	-99.63	-9.84	3.57	-75.51	1876	4587.52	3975.09
34	3.39911167	6.51879667	2017-04-01 11:37:15.500	-99.63	-9.84	3.57	-75.51	1876	4587.52	3975.09
35	3.39911167	6.51879667	2017-04-01 11:37:15.500	-99.63	-9.84	3.57	-75.51	1876	4587.52	3975.09
36	3.39911167	6.51879667	2017-04-01 11:37:15.500	-99.63	-9.84	3.57	-75.51	1876	4587.52	3975.09
37	3.39911167	6.51879667	2017-04-01 11:37:16.500	-99.35	-9.39	5.12	-75.64	1876	4403.71	3854.23
38	3.39911167	6.51879667	2017-04-01 11:37:16.500	-99.35	-9.39	5.12	-75.64	1876	4403.71	3854.23
39	3.39911167	6.51879667	2017-04-01 11:37:16.500	-99.35	-9.39	5.12	-75.64	1876	4403.71	3854.23
40	3.39911167	6.51879667	2017-04-01 11:37:16.500	-99.35	-9.39	5.12	-75.64	1876	4403.71	3854.23
41	3.39911116	6.51879616	2017-04-01 11:37:17.500	-100.87	-9.89	3.66	-76.54	1876	3998.98	3353.18
42	3.39911116	6.51879616	2017-04-01 11:37:17.500	-100.87	-9.89	3.66	-76.54	1876	3998.98	3353.18
43	3.39911116	6.51879616	2017-04-01 11:37:17.500	-100.87	-9.89	3.66	-76.54	1876	3998.98	3353.18
44	3.39911116	6.51879616	2017-04-01 11:37:17.500	-100.87	-9.89	3.66	-76.54	1876	3998.98	3353.18
45	3.39910899	6.51879450	2017-04-01 11:37:18.500	-98.98	-9.8	4.28	-74.74	1876	2944.71	2631.7
46	3.39910899	6.51879450	2017-04-01 11:37:18.500	-98.98	-9.8	4.28	-74.74	1876	2944.71	2631.7
47	3.39910899	6.51879450	2017-04-01 11:37:18.500	-98.98	-9.8	4.28	-74.74	1876	2944.71	2631.7
48	3.39910899	6.51879450	2017-04-01 11:37:18.500	-98.98	-9.8	4.28	-74.74	1876	2944.71	2631.7
49	3.39910474	6.51879269	2017-04-01 11:37:19.500	-99.67	-9.64	3.33	-75.41	1876	3612.23	2956.67
50	3.39910474	6.51879269	2017-04-01 11:37:19.500	-99.67	-9.64	3.33	-75.41	1876	3612.23	2956.67
51	3.39910474	6.51879269	2017-04-01 11:37:19.500	-99.67	-9.64	3.33	-75.41	1876	3612.23	2956.67
52	3.39910474	6.51879269	2017-04-01 11:37:19.500	-99.67	-9.64	3.33	-75.41	1876	3612.23	2956.67
53	3.39910003	6.51879085	2017-04-01 11:37:20.500	-95.74	-9.51	8.12	-71.96	1876	5814.29	5285.39
54	3.39910003	6.51879085	2017-04-01 11:37:20.500	-95.74	-9.51	8.12	-71.96	1876	5814.29	5285.39
55	3.39910003	6.51879085	2017-04-01 11:37:20.500	-95.74	-9.51	8.12	-71.96	1876	5814.29	5285.39
56	3.39910003	6.51879085	2017-04-01 11:37:20.500	-95.74	-9.51	8.12	-71.96	1876	5814.29	5285.39
57	3.39909365	6.51878806	2017-04-01 11:37:21.500	-97.78	-9.73	7.02	-73.78	1876	5372.96	4833.96
58	3.39909365	6.51878806	2017-04-01 11:37:21.500	-97.78	-9.73	7.02	-73.78	1876	5372.96	4833.96
59	3.39909365	6.51878806	2017-04-01 11:37:21.500	-97.78	-9.73	7.02	-73.78	1876	5372.96	4833.96
60	3.39909365	6.51878806	2017-04-01 11:37:21.500	-97.78	-9.73	7.02	-73.78	1876	5372.96	4833.96
61	3.39908570	6.51878618	2017-04-01 11:37:22.500	-99.68	-9.25	5.34	-76.26	1876	5422.02	4513.28
62	3.39908570	6.51878618	2017-04-01 11:37:22.500	-99.68	-9.25	5.34	-76.26	1876	5422.02	4513.28
63	3.39908570	6.51878618	2017-04-01 11:37:22.500	-99.68	-9.25	5.34	-76.26	1876	5422.02	4513.28
64	3.39908570	6.51878618	2017-04-01 11:37:22.500	-99.68	-9.25	5.34	-76.26	1876	5422.02	4513.28
65	3.39907682	6.51878238	2017-04-01 11:37:23.500	-98.72	-9.59	4.97	-74.87	1876	4501.79	3950.11
66	3.39907682	6.51878238	2017-04-01 11:37:23.500	-98.72	-9.59	4.97	-74.87	1876	4501.79	3950.11
67	3.39907682	6.51878238	2017-04-01 11:37:23.500	-98.72	-9.59	4.97	-74.87	1876	4501.79	3950.11
68	3.39907682	6.51878238	2017-04-01 11:37:23.500	-98.72	-9.59	4.97	-74.87	1876	4501.79	3950.11
69	3.39906170	6.51877801	2017-04-01 11:37:24.500	-100.69	-9.61	4.34	-76.74	1876	4772.98	4323.42
70	3.39906170	6.51877801	2017-04-01 11:37:24.500	-100.69	-9.61	4.34	-76.74	1876	4772.98	4323.42
71	3.39906170	6.51877801	2017-04-01 11:37:24.500	-100.69	-9.61	4.34	-76.74	1876	4772.98	4323.42
72	3.39906170	6.51877801	2017-04-01 11:37:24.500	-100.69	-9.61	4.34	-76.74	1876	4772.98	4323.42
73	3.39905342	6.51877603	2017-04-01 11:37:25.500	-101.8	-10.37	1.87	-76.98	1876	2938.57	2321.06
74	3.39905342	6.51877603	2017-04-01 11:37:25.500	-101.8	-10.37	1.87	-76.98	1876	2938.57	2321.06
75	3.39905342	6.51877603	2017-04-01 11:37:25.500	-101.8	-10.37	1.87	-76.98	1876	2938.57	2321.06
76	3.39905342	6.51877603	2017-04-01 11:37:25.500	-101.8	-10.37	1.87	-76.98	1876	2938.57	2321.06
77	3.39904522	6.51877309	2017-04-01 11:37:26.500	-102.32	-10.86	0.58	-76.77	1876	1996.79	1703.75
78	3.39904522	6.51877309	2017-04-01 11:37:26.500	-102.32	-10.86	0.58	-76.77	1876	1996.79	1703.75
79	3.39904522	6.51877309	2017-04-01 11:37:26.500	-102.32	-10.86	0.58	-76.77	1876	1996.79	1703.75
80	3.39904522	6.51877309	2017-04-01 11:37:26.500	-102.32	-10.86	0.58	-76.77	1876	1996.79	1703.75
81	3.39903495	6.51877132	2017-04-01 11:37:27.500	-103.06	-10.64	1.19	-77.88	1876	2238.16	1839.94
82	3.39903495	6.51877132	2017-04-01 11:37:27.500	-103.06	-10.64	1.19	-77.88	1876	2238.16	1839.94
83	3.39903495	6.51877132	2017-04-01 11:37:27.500	-103.06	-10.64	1.19	-77.88	1876	2238.16	1839.94
84	3.39903495	6.51877132	2017-04-01 11:37:27.500	-103.06	-10.64	1.19	-77.88	1876	2238.16	1839.94
85	3.39902676	6.51876948	2017-04-01 11:37:28.500	-102.82	-10.6	0.81	-78.06	1876	2475.53	1990.07
86	3.39902676	6.51876948	2017-04-01 11:37:28.500	-102.82	-10.6	0.81	-78.06	1876	2475.53	1990.07
87	3.39902676	6.51876948	2017-04-01 11:37:28.500	-102.82	-10.6	0.81	-78.06	1876	2475.53	1990.07
88	3.39902676	6.51876948	2017-04-01 11:37:28.500	-102.82	-10.6	0.81	-78.06	1876	2475.53	1990.07
89	3.39901684	6.51876642	2017-04-01 11:37:29.500	-102.22	-9.75	2.72	-77.98	1876	2268.1	1928.08
90	3.39901684	6.51876642	2017-04-01 11:37:29.500	-102.22	-9.75	2.72	-77.98	1876	2268.1	1928.08
91	3.39901684	6.51876642	2017-04-01 11:37:29.500	-102.22	-9.75	2.72	-77.98	1876	2268.1	1928.08
92	3.39901684	6.51876642	2017-04-01 11:37:29.500	-102.22	-9.75	2.72	-77.98	1876	2268.1	1928.08
93	3.39900761	6.51876476	2017-04-01 11:37:30.500	-99.17	-9.21	5.44	-75.86	1876	3721.76	3280.83
94	3.39900761	6.51876476	2017-04-01 11:37:30.500	-99.17	-9.21	5.44	-75.86	1876	3721.76	3280.83
95	3.39900761	6.51876476	2017-04-01 11:37:30.500	-99.17	-9.21	5.44	-75.86	1876	3721.76	3280.83
96	3.39900761	6.51876476	2017-04-01 11:37:30.500	-99.17	-9.21	5.44	-75.86	1876	3721.76	3280.83
97	3.39899745	6.51876137	2017-04-01 11:37:31.500	-98.16	-9.74	4.71	-74.3	1876	5103.67	4368.41
98	3.39899745	6.51876137	2017-04-01 11:37:31.500	-98.16	-9.74	4.71	-74.3	1876	5103.67	4368.41
99	3.39899745	6.51876137	2017-04-01 11:37:31.500	-98.16	-9.74	4.71	-74.3	1876	5103.67	4368.41
100	3.39899745	6.51876137	2017-04-01 11:37:31.500	-98.16	-9.74	4.71	-74.3	1876	5103.67	4368.41
101	3.39898682	6.51875783	2017-04-01 11:37:32.500	-102.17	-9.94	2.57	-77.78	1876	3218.08	2877.62
102	3.39898682	6.51875783	2017-04-01 11:37:32.500	-102.17	-9.94	2.57	-77.78	1876	3218.08	2877.62
103	3.39898682	6.51875783	2017-04-01 11:37:32.500	-102.17	-9.94	2.57	-77.78	1876	3218.08	2877.62
104	3.39898682	6.51875783	2017-04-01 11:37:32.500	-102.17	-9.94	2.57	-77.78	1876	3218.08	2877.62
105	3.39897739	6.51875458	2017-04-01 11:37:33.500	-102.95	-10.46	0.97	-78.21	1876	2862.48	2419.38
106	3.39897739	6.51875458	2017-04-01 11:37:33.500	-102.95	-10.46	0.97	-78.21	1876	2862.48	2419.38
107	3.39897739	6.51875458	2017-04-01 11:37:33.500	-102.95	-10.46	0.97	-78.21	1876	2862.48	2419.38
108	3.39897739	6.51875458	2017-04-01 11:37:33.500	-102.95	-10.46	0.97	-78.21	1876	2862.48	2419.38
109	3.39896220	6.51874777	2017-04-01 11:37:34.500	-102.37	-9.78	2.09	-78.46	1876	2597.52	2195.24
110	3.39896220	6.51874777	2017-04-01 11:37:34.500	-102.37	-9.78	2.09	-78.46	1876	2597.52	2195.24
111	3.39896220	6.51874777	2017-04-01 11:37:34.500	-102.37	-9.78	2.09	-78.46	1876	2597.52	2195.24
112	3.39896220	6.51874777	2017-04-01 11:37:34.500	-102.37	-9.78	2.09	-78.46	1876	2597.52	2195.24
113	3.39894623	6.51873978	2017-04-01 11:37:35.500	-101.23	-9.87	2.92	-77.22	1876	2972.49	2644.52
114	3.39894623	6.51873978	2017-04-01 11:37:35.500	-101.23	-9.87	2.92	-77.22	1876	2972.49	2644.52
115	3.39894623	6.51873978	2017-04-01 11:37:35.500	-101.23	-9.87	2.92	-77.22	1876	2972.49	2644.52
116	3.39894623	6.51873978	2017-04-01 11:37:35.500	-101.23	-9.87	2.92	-77.22	1876	2972.49	2644.52
117	3.39892490	6.51872905	2017-04-01 11:37:36.500	-103	-10.65	0.78	-78.12	1876	2321.4	1985.88
118	3.39892490	6.51872905	2017-04-01 11:37:36.500	-103	-10.65	0.78	-78.12	1876	2321.4	1985.88
119	3.39892490	6.51872905	2017-04-01 11:37:36.500	-103	-10.65	0.78	-78.12	1876	2321.4	1985.88
120	3.39892490	6.51872905	2017-04-01 11:37:36.500	-103	-10.65	0.78	-78.12	1876	2321.4	1985.88
121	3.39890500	6.51871833	2017-04-01 11:37:37.500	-103.75	-10.3	1.32	-79.05	1876	2523.38	2095.96
122	3.39890500	6.51871833	2017-04-01 11:37:37.500	-103.75	-10.3	1.32	-79.05	1876	2523.38	2095.96
123	3.39890500	6.51871833	2017-04-01 11:37:37.500	-103.75	-10.3	1.32	-79.05	1876	2523.38	2095.96
124	3.39890500	6.51871833	2017-04-01 11:37:37.500	-103.75	-10.3	1.32	-79.05	1876	2523.38	2095.96
125	3.39890447	6.51871808	2017-04-01 11:37:38.500	-104.93	-10.4	0.78	-79.91	1876	2371.84	2045.51
126	3.39890447	6.51871808	2017-04-01 11:37:38.500	-104.93	-10.4	0.78	-79.91	1876	2371.84	2045.51
127	3.39890447	6.51871808	2017-04-01 11:37:38.500	-104.93	-10.4	0.78	-79.91	1876	2371.84	2045.51
128	3.39890447	6.51871808	2017-04-01 11:37:38.500	-104.93	-10.4	0.78	-79.91	1876	2371.84	2045.51
129	3.39885306	6.51869349	2017-04-01 11:37:39.500	-104.18	-10.51	0.37	-79.21	1876	2202.12	1705.14
130	3.39885306	6.51869349	2017-04-01 11:37:39.500	-104.18	-10.51	0.37	-79.21	1876	2202.12	1705.14
131	3.39885306	6.51869349	2017-04-01 11:37:39.500	-104.18	-10.51	0.37	-79.21	1876	2202.12	1705.14
132	3.39885306	6.51869349	2017-04-01 11:37:39.500	-104.18	-10.51	0.37	-79.21	1876	2202.12	1705.14
133	3.39880500	6.51867333	2017-04-01 11:37:40.500	-103.2	-10.5	1.11	-78.19	1876	2106.55	1521.45
134	3.39880500	6.51867333	2017-04-01 11:37:40.500	-103.2	-10.5	1.11	-78.19	1876	2106.55	1521.45
135	3.39880500	6.51867333	2017-04-01 11:37:40.500	-103.2	-10.5	1.11	-78.19	1876	2106.55	1521.45
136	3.39880500	6.51867333	2017-04-01 11:37:40.500	-103.2	-10.5	1.11	-78.19	1876	2106.55	1521.45
137	3.39878432	6.51866447	2017-04-01 11:37:41.500	-103.33	-11.11	-0.09	-77.9	1876	2158.04	1706.59
138	3.39878432	6.51866447	2017-04-01 11:37:41.500	-103.33	-11.11	-0.09	-77.9	1876	2158.04	1706.59
139	3.39878432	6.51866447	2017-04-01 11:37:41.500	-103.33	-11.11	-0.09	-77.9	1876	2158.04	1706.59
140	3.39878432	6.51866447	2017-04-01 11:37:41.500	-103.33	-11.11	-0.09	-77.9	1876	2158.04	1706.59
141	3.39876091	6.51865375	2017-04-01 11:37:42.500	-103.31	-10.74	0.57	-78.15	1876	1801.86	1587.3
142	3.39876091	6.51865375	2017-04-01 11:37:42.500	-103.31	-10.74	0.57	-78.15	1876	1801.86	1587.3
143	3.39876091	6.51865375	2017-04-01 11:37:42.500	-103.31	-10.74	0.57	-78.15	1876	1801.86	1587.3
144	3.39876091	6.51865375	2017-04-01 11:37:42.500	-103.31	-10.74	0.57	-78.15	1876	1801.86	1587.3
145	3.39876000	6.51865333	2017-04-01 11:37:43.500	-102.21	-10.02	2.27	-77.87	1876	2953.42	2496.45
146	3.39876000	6.51865333	2017-04-01 11:37:43.500	-102.21	-10.02	2.27	-77.87	1876	2953.42	2496.45
147	3.39876000	6.51865333	2017-04-01 11:37:43.500	-102.21	-10.02	2.27	-77.87	1876	2953.42	2496.45
148	3.39876000	6.51865333	2017-04-01 11:37:43.500	-102.21	-10.02	2.27	-77.87	1876	2953.42	2496.45
149	3.39872165	6.51863575	2017-04-01 11:37:44.500	-102.66	-10.32	0.88	-77.97	1876	2713.38	2325.98
150	3.39872165	6.51863575	2017-04-01 11:37:44.500	-102.66	-10.32	0.88	-77.97	1876	2713.38	2325.98
151	3.39872165	6.51863575	2017-04-01 11:37:44.500	-102.66	-10.32	0.88	-77.97	1876	2713.38	2325.98
152	3.39872165	6.51863575	2017-04-01 11:37:44.500	-102.66	-10.32	0.88	-77.97	1876	2713.38	2325.98
153	3.39870064	6.51862756	2017-04-01 11:37:45.500	-102.34	-10.34	1.78	-77.77	1876	2086.8	1800.05
154	3.39870064	6.51862756	2017-04-01 11:37:45.500	-102.34	-10.34	1.78	-77.77	1876	2086.8	1800.05
155	3.39870064	6.51862756	2017-04-01 11:37:45.500	-102.34	-10.34	1.78	-77.77	1876	2086.8	1800.05
156	3.39870064	6.51862756	2017-04-01 11:37:45.500	-102.34	-10.34	1.78	-77.77	1876	2086.8	1800.05
157	3.39868080	6.51861870	2017-04-01 11:37:46.500	-101.56	-9.84	3.13	-77.17	1876	2464.61	2086.02
158	3.39868080	6.51861870	2017-04-01 11:37:46.500	-101.56	-9.84	3.13	-77.17	1876	2464.61	2086.02
159	3.39868080	6.51861870	2017-04-01 11:37:46.500	-101.56	-9.84	3.13	-77.17	1876	2464.61	2086.02
160	3.39868080	6.51861870	2017-04-01 11:37:46.500	-101.56	-9.84	3.13	-77.17	1876	2464.61	2086.02
161	3.39866577	6.51861201	2017-04-01 11:37:47.500	-100.97	-10.02	2.86	-76.66	1876	3117.46	2596.2
162	3.39866577	6.51861201	2017-04-01 11:37:47.500	-100.97	-10.02	2.86	-76.66	1876	3117.46	2596.2
163	3.39866577	6.51861201	2017-04-01 11:37:47.500	-100.97	-10.02	2.86	-76.66	1876	3117.46	2596.2
164	3.39866577	6.51861201	2017-04-01 11:37:47.500	-100.97	-10.02	2.86	-76.66	1876	3117.46	2596.2
165	3.39866500	6.51861167	2017-04-01 11:37:48.500	-101.99	-10.29	2.42	-77.32	1876	2919.19	2534.83
166	3.39866500	6.51861167	2017-04-01 11:37:48.500	-101.99	-10.29	2.42	-77.32	1876	2919.19	2534.83
167	3.39866500	6.51861167	2017-04-01 11:37:48.500	-101.99	-10.29	2.42	-77.32	1876	2919.19	2534.83
168	3.39866500	6.51861167	2017-04-01 11:37:48.500	-101.99	-10.29	2.42	-77.32	1876	2919.19	2534.83
169	3.39864530	6.51860182	2017-04-01 11:37:49.500	-103.24	-10.56	1.11	-78.57	1876	2326.72	1960.97
170	3.39864530	6.51860182	2017-04-01 11:37:49.500	-103.24	-10.56	1.11	-78.57	1876	2326.72	1960.97
171	3.39864530	6.51860182	2017-04-01 11:37:49.500	-103.24	-10.56	1.11	-78.57	1876	2326.72	1960.97
172	3.39864530	6.51860182	2017-04-01 11:37:49.500	-103.24	-10.56	1.11	-78.57	1876	2326.72	1960.97
173	3.39863303	6.51859424	2017-04-01 11:37:50.500	-102.71	-10.42	1.55	-77.8	1876	2578.72	2227.07
174	3.39863303	6.51859424	2017-04-01 11:37:50.500	-102.71	-10.42	1.55	-77.8	1876	2578.72	2227.07
175	3.39863303	6.51859424	2017-04-01 11:37:50.500	-102.71	-10.42	1.55	-77.8	1876	2578.72	2227.07
176	3.39863303	6.51859424	2017-04-01 11:37:50.500	-102.71	-10.42	1.55	-77.8	1876	2578.72	2227.07
177	3.39862330	6.51858915	2017-04-01 11:37:51.500	-103.01	-10.76	0.52	-78.08	1876	2605.46	2123.37
178	3.39862330	6.51858915	2017-04-01 11:37:51.500	-103.01	-10.76	0.52	-78.08	1876	2605.46	2123.37
179	3.39862330	6.51858915	2017-04-01 11:37:51.500	-103.01	-10.76	0.52	-78.08	1876	2605.46	2123.37
180	3.39862330	6.51858915	2017-04-01 11:37:51.500	-103.01	-10.76	0.52	-78.08	1876	2605.46	2123.37
181	3.39861500	6.51858433	2017-04-01 11:37:52.500	-102.89	-11.14	0.01	-77.5	1876	1884.47	1458.43
182	3.39861500	6.51858433	2017-04-01 11:37:52.500	-102.89	-11.14	0.01	-77.5	1876	1884.47	1458.43
183	3.39861500	6.51858433	2017-04-01 11:37:52.500	-102.89	-11.14	0.01	-77.5	1876	1884.47	1458.43
184	3.39861500	6.51858433	2017-04-01 11:37:52.500	-102.89	-11.14	0.01	-77.5	1876	1884.47	1458.43
185	3.39861333	6.51858333	2017-04-01 11:37:53.500	-104.97	-9.76	-1.56	-80.9	1876	1697.78	885.08
186	3.39861333	6.51858333	2017-04-01 11:37:53.500	-104.97	-9.76	-1.56	-80.9	1876	1697.78	885.08
187	3.39861333	6.51858333	2017-04-01 11:37:53.500	-104.97	-9.76	-1.56	-80.9	1876	1697.78	885.08
188	3.39861333	6.51858333	2017-04-01 11:37:53.500	-104.97	-9.76	-1.56	-80.9	1876	1697.78	885.08
189	3.39860373	6.51857648	2017-04-01 11:37:54.500	-102.6	-8.88	1.06	-79.62	1876	1660.28	1454.04
190	3.39860373	6.51857648	2017-04-01 11:37:54.500	-102.6	-8.88	1.06	-79.62	1876	1660.28	1454.04
191	3.39860373	6.51857648	2017-04-01 11:37:54.500	-102.6	-8.88	1.06	-79.62	1876	1660.28	1454.04
192	3.39860373	6.51857648	2017-04-01 11:37:54.500	-102.6	-8.88	1.06	-79.62	1876	1660.28	1454.04
193	3.39859650	6.51857371	2017-04-01 11:37:55.500	-104.23	-10.29	-1.09	-79.79	1876	2857.97	2726.81
194	3.39859650	6.51857371	2017-04-01 11:37:55.500	-104.23	-10.29	-1.09	-79.79	1876	2857.97	2726.81
195	3.39859650	6.51857371	2017-04-01 11:37:55.500	-104.23	-10.29	-1.09	-79.79	1876	2857.97	2726.81
196	3.39859650	6.51857371	2017-04-01 11:37:55.500	-104.23	-10.29	-1.09	-79.79	1876	2857.97	2726.81
197	3.39859113	6.51857204	2017-04-01 11:37:56.500	-104.07	-9.78	-0.73	-79.94	1876	1952.15	1350.09
198	3.39859113	6.51857204	2017-04-01 11:37:56.500	-104.07	-9.78	-0.73	-79.94	1876	1952.15	1350.09
199	3.39859113	6.51857204	2017-04-01 11:37:56.500	-104.07	-9.78	-0.73	-79.94	1876	1952.15	1350.09
200	3.39859113	6.51857204	2017-04-01 11:37:56.500	-104.07	-9.78	-0.73	-79.94	1876	1952.15	1350.09
201	3.39858360	6.51856911	2017-04-01 11:37:57.500	-104.39	-10.4	-2.41	-79.59	1876	1953.26	1453.96
202	3.39858360	6.51856911	2017-04-01 11:37:57.500	-104.39	-10.4	-2.41	-79.59	1876	1953.26	1453.96
203	3.39858360	6.51856911	2017-04-01 11:37:57.500	-104.39	-10.4	-2.41	-79.59	1876	1953.26	1453.96
204	3.39858360	6.51856911	2017-04-01 11:37:57.500	-104.39	-10.4	-2.41	-79.59	1876	1953.26	1453.96
205	3.39858167	6.51856833	2017-04-01 11:37:58.500	-102.82	-10.47	-1.8	-77.45	1876	1447.5	1407.99
206	3.39858167	6.51856833	2017-04-01 11:37:58.500	-102.82	-10.47	-1.8	-77.45	1876	1447.5	1407.99
207	3.39858167	6.51856833	2017-04-01 11:37:58.500	-102.82	-10.47	-1.8	-77.45	1876	1447.5	1407.99
208	3.39858167	6.51856833	2017-04-01 11:37:58.500	-102.82	-10.47	-1.8	-77.45	1876	1447.5	1407.99
209	3.39856511	6.51856006	2017-04-01 11:37:59.500	-101.54	-9.57	-0.47	-77.72	1876	1694.05	1340.55
210	3.39856511	6.51856006	2017-04-01 11:37:59.500	-101.54	-9.57	-0.47	-77.72	1876	1694.05	1340.55
211	3.39856511	6.51856006	2017-04-01 11:37:59.500	-101.54	-9.57	-0.47	-77.72	1876	1694.05	1340.55
212	3.39856511	6.51856006	2017-04-01 11:37:59.500	-101.54	-9.57	-0.47	-77.72	1876	1694.05	1340.55
213	3.39855287	6.51855708	2017-04-01 11:38:00.500	-100.01	-9.66	0.29	-75.96	1876	2412.94	2013.37
214	3.39855287	6.51855708	2017-04-01 11:38:00.500	-100.01	-9.66	0.29	-75.96	1876	2412.94	2013.37
215	3.39855287	6.51855708	2017-04-01 11:38:00.500	-100.01	-9.66	0.29	-75.96	1876	2412.94	2013.37
216	3.39855287	6.51855708	2017-04-01 11:38:00.500	-100.01	-9.66	0.29	-75.96	1876	2412.94	2013.37
217	3.39854045	6.51855257	2017-04-01 11:38:01.500	-100.13	-9.33	0.65	-76.42	1876	2196.45	2677.19
218	3.39854045	6.51855257	2017-04-01 11:38:01.500	-100.13	-9.33	0.65	-76.42	1876	2196.45	2677.19
219	3.39854045	6.51855257	2017-04-01 11:38:01.500	-100.13	-9.33	0.65	-76.42	1876	2196.45	2677.19
220	3.39854045	6.51855257	2017-04-01 11:38:01.500	-100.13	-9.33	0.65	-76.42	1876	2196.45	2677.19
221	3.39852756	6.51854897	2017-04-01 11:38:02.500	-101.73	-10.11	-1.71	-76.8	1876	3053.98	2122.83
222	3.39852756	6.51854897	2017-04-01 11:38:02.500	-101.73	-10.11	-1.71	-76.8	1876	3053.98	2122.83
223	3.39852756	6.51854897	2017-04-01 11:38:02.500	-101.73	-10.11	-1.71	-76.8	1876	3053.98	2122.83
224	3.39852756	6.51854897	2017-04-01 11:38:02.500	-101.73	-10.11	-1.71	-76.8	1876	3053.98	2122.83
225	3.39852500	6.51854833	2017-04-01 11:38:03.500	-101.68	-10.45	-1.71	-76.17	1876	2392.55	1361.66
226	3.39852500	6.51854833	2017-04-01 11:38:03.500	-101.68	-10.45	-1.71	-76.17	1876	2392.55	1361.66
227	3.39852500	6.51854833	2017-04-01 11:38:03.500	-101.68	-10.45	-1.71	-76.17	1876	2392.55	1361.66
228	3.39852500	6.51854833	2017-04-01 11:38:03.500	-101.68	-10.45	-1.71	-76.17	1876	2392.55	1361.66
229	3.39849920	6.51854833	2017-04-01 11:38:04.500	-97.29	-10.12	-0.11	-72.39	1876	1415.6	1938.58
230	3.39849920	6.51854833	2017-04-01 11:38:04.500	-97.29	-10.12	-0.11	-72.39	1876	1415.6	1938.58
231	3.39849920	6.51854833	2017-04-01 11:38:04.500	-97.29	-10.12	-0.11	-72.39	1876	1415.6	1938.58
232	3.39849920	6.51854833	2017-04-01 11:38:04.500	-97.29	-10.12	-0.11	-72.39	1876	1415.6	1938.58
233	3.39848294	6.51855138	2017-04-01 11:38:05.500	-99.64	-11.84	-3.78	-73.26	1876	2479.23	1234.72
234	3.39848294	6.51855138	2017-04-01 11:38:05.500	-99.64	-11.84	-3.78	-73.26	1876	2479.23	1234.72
235	3.39848294	6.51855138	2017-04-01 11:38:05.500	-99.64	-11.84	-3.78	-73.26	1876	2479.23	1234.72
236	3.39848294	6.51855138	2017-04-01 11:38:05.500	-99.64	-11.84	-3.78	-73.26	1876	2479.23	1234.72
237	3.39847168	6.51855737	2017-04-01 11:38:06.500	-96.89	-10.61	-0.87	-71.93	1876	1349.86	1384.8
238	3.39847168	6.51855737	2017-04-01 11:38:06.500	-96.89	-10.61	-0.87	-71.93	1876	1349.86	1384.8
239	3.39847168	6.51855737	2017-04-01 11:38:06.500	-96.89	-10.61	-0.87	-71.93	1876	1349.86	1384.8
240	3.39847168	6.51855737	2017-04-01 11:38:06.500	-96.89	-10.61	-0.87	-71.93	1876	1349.86	1384.8
241	3.39845958	6.51856429	2017-04-01 11:38:07.500	-96.6	-10.94	-1.06	-70.81	1876	2008.17	1757.19
242	3.39845958	6.51856429	2017-04-01 11:38:07.500	-96.6	-10.94	-1.06	-70.81	1876	2008.17	1757.19
243	3.39845958	6.51856429	2017-04-01 11:38:07.500	-96.6	-10.94	-1.06	-70.81	1876	2008.17	1757.19
244	3.39845958	6.51856429	2017-04-01 11:38:07.500	-96.6	-10.94	-1.06	-70.81	1876	2008.17	1757.19
245	3.39845833	6.51856500	2017-04-01 11:38:08.500	-96.71	-11.71	-2.05	-69.94	1876	2248.79	2238.62
246	3.39845833	6.51856500	2017-04-01 11:38:08.500	-96.71	-11.71	-2.05	-69.94	1876	2248.79	2238.62
247	3.39845833	6.51856500	2017-04-01 11:38:08.500	-96.71	-11.71	-2.05	-69.94	1876	2248.79	2238.62
248	3.39845833	6.51856500	2017-04-01 11:38:08.500	-96.71	-11.71	-2.05	-69.94	1876	2248.79	2238.62
249	3.39844040	6.51858431	2017-04-01 11:38:09.500	-98.79	-12.7	-4.38	-71.3	1876	2173.74	1027.01
250	3.39844040	6.51858431	2017-04-01 11:38:09.500	-98.79	-12.7	-4.38	-71.3	1876	2173.74	1027.01
251	3.39844040	6.51858431	2017-04-01 11:38:09.500	-98.79	-12.7	-4.38	-71.3	1876	2173.74	1027.01
252	3.39844040	6.51858431	2017-04-01 11:38:09.500	-98.79	-12.7	-4.38	-71.3	1876	2173.74	1027.01
253	3.39843130	6.51859504	2017-04-01 11:38:10.500	-97.66	-10.75	-1.83	-71.44	1876	1271.01	1523.28
254	3.39843130	6.51859504	2017-04-01 11:38:10.500	-97.66	-10.75	-1.83	-71.44	1876	1271.01	1523.28
255	3.39843130	6.51859504	2017-04-01 11:38:10.500	-97.66	-10.75	-1.83	-71.44	1876	1271.01	1523.28
256	3.39843130	6.51859504	2017-04-01 11:38:10.500	-97.66	-10.75	-1.83	-71.44	1876	1271.01	1523.28
257	3.39842736	6.51860327	2017-04-01 11:38:11.500	-97.12	-10.71	-1.22	-70.9	1876	1914.02	1500.4
258	3.39842736	6.51860327	2017-04-01 11:38:11.500	-97.12	-10.71	-1.22	-70.9	1876	1914.02	1500.4
259	3.39842736	6.51860327	2017-04-01 11:38:11.500	-97.12	-10.71	-1.22	-70.9	1876	1914.02	1500.4
260	3.39842736	6.51860327	2017-04-01 11:38:11.500	-97.12	-10.71	-1.22	-70.9	1876	1914.02	1500.4
261	3.39842136	6.51861295	2017-04-01 11:38:12.500	-96.02	-11.07	-0.91	-70.44	1876	1725.15	1718.97
262	3.39842136	6.51861295	2017-04-01 11:38:12.500	-96.02	-11.07	-0.91	-70.44	1876	1725.15	1718.97
263	3.39842136	6.51861295	2017-04-01 11:38:12.500	-96.02	-11.07	-0.91	-70.44	1876	1725.15	1718.97
264	3.39842136	6.51861295	2017-04-01 11:38:12.500	-96.02	-11.07	-0.91	-70.44	1876	1725.15	1718.97
265	3.39842000	6.51861500	2017-04-01 11:38:13.500	-97.98	-10.86	-0.53	-72.25	1876	2142.86	1961.47
266	3.39842000	6.51861500	2017-04-01 11:38:13.500	-97.98	-10.86	-0.53	-72.25	1876	2142.86	1961.47
267	3.39842000	6.51861500	2017-04-01 11:38:13.500	-97.98	-10.86	-0.53	-72.25	1876	2142.86	1961.47
268	3.39842000	6.51861500	2017-04-01 11:38:13.500	-97.98	-10.86	-0.53	-72.25	1876	2142.86	1961.47
269	3.39841166	6.51863027	2017-04-01 11:38:14.500	-96.1	-10.86	-0.15	-70.23	1876	2514.96	1511.74
270	3.39841166	6.51863027	2017-04-01 11:38:14.500	-96.1	-10.86	-0.15	-70.23	1876	2514.96	1511.74
271	3.39841166	6.51863027	2017-04-01 11:38:14.500	-96.1	-10.86	-0.15	-70.23	1876	2514.96	1511.74
272	3.39841166	6.51863027	2017-04-01 11:38:14.500	-96.1	-10.86	-0.15	-70.23	1876	2514.96	1511.74
273	3.39840692	6.51863795	2017-04-01 11:38:15.500	-96.74	-11.24	-1.55	-70.53	1876	2316.42	1776.94
274	3.39840692	6.51863795	2017-04-01 11:38:15.500	-96.74	-11.24	-1.55	-70.53	1876	2316.42	1776.94
275	3.39840692	6.51863795	2017-04-01 11:38:15.500	-96.74	-11.24	-1.55	-70.53	1876	2316.42	1776.94
276	3.39840692	6.51863795	2017-04-01 11:38:15.500	-96.74	-11.24	-1.55	-70.53	1876	2316.42	1776.94
277	3.39840388	6.51864391	2017-04-01 11:38:16.500	-95.34	-11.11	-1	-68.91	1876	1739.47	1465.58
278	3.39840388	6.51864391	2017-04-01 11:38:16.500	-95.34	-11.11	-1	-68.91	1876	1739.47	1465.58
279	3.39840388	6.51864391	2017-04-01 11:38:16.500	-95.34	-11.11	-1	-68.91	1876	1739.47	1465.58
280	3.39840388	6.51864391	2017-04-01 11:38:16.500	-95.34	-11.11	-1	-68.91	1876	1739.47	1465.58
281	3.39840182	6.51865105	2017-04-01 11:38:17.500	-95.16	-11.12	-0.27	-69.49	1876	2396.65	2184.33
282	3.39840182	6.51865105	2017-04-01 11:38:17.500	-95.16	-11.12	-0.27	-69.49	1876	2396.65	2184.33
283	3.39840182	6.51865105	2017-04-01 11:38:17.500	-95.16	-11.12	-0.27	-69.49	1876	2396.65	2184.33
284	3.39840182	6.51865105	2017-04-01 11:38:17.500	-95.16	-11.12	-0.27	-69.49	1876	2396.65	2184.33
285	3.39840167	6.51865167	2017-04-01 11:38:18.500	-95.6	-10.65	0	-69.74	1876	1556.86	1338.57
286	3.39840167	6.51865167	2017-04-01 11:38:18.500	-95.6	-10.65	0	-69.74	1876	1556.86	1338.57
287	3.39840167	6.51865167	2017-04-01 11:38:18.500	-95.6	-10.65	0	-69.74	1876	1556.86	1338.57
288	3.39840167	6.51865167	2017-04-01 11:38:18.500	-95.6	-10.65	0	-69.74	1876	1556.86	1338.57
289	3.39839887	6.51866844	2017-04-01 11:38:19.500	-95.16	-10.97	-0.36	-69.33	1876	2487.77	2191.99
290	3.39839887	6.51866844	2017-04-01 11:38:19.500	-95.16	-10.97	-0.36	-69.33	1876	2487.77	2191.99
291	3.39839887	6.51866844	2017-04-01 11:38:19.500	-95.16	-10.97	-0.36	-69.33	1876	2487.77	2191.99
292	3.39839887	6.51866844	2017-04-01 11:38:19.500	-95.16	-10.97	-0.36	-69.33	1876	2487.77	2191.99
293	3.39839545	6.51868033	2017-04-01 11:38:20.500	-96.42	-10.91	-0.2	-70.18	1876	2603.81	2100.48
294	3.39839545	6.51868033	2017-04-01 11:38:20.500	-96.42	-10.91	-0.2	-70.18	1876	2603.81	2100.48
295	3.39839545	6.51868033	2017-04-01 11:38:20.500	-96.42	-10.91	-0.2	-70.18	1876	2603.81	2100.48
296	3.39839545	6.51868033	2017-04-01 11:38:20.500	-96.42	-10.91	-0.2	-70.18	1876	2603.81	2100.48
297	3.39839223	6.51868860	2017-04-01 11:38:21.500	-95.85	-12.33	-2.31	-68.83	1876	1924.03	1292.52
298	3.39839223	6.51868860	2017-04-01 11:38:21.500	-95.85	-12.33	-2.31	-68.83	1876	1924.03	1292.52
299	3.39839223	6.51868860	2017-04-01 11:38:21.500	-95.85	-12.33	-2.31	-68.83	1876	1924.03	1292.52
300	3.39839223	6.51868860	2017-04-01 11:38:21.500	-95.85	-12.33	-2.31	-68.83	1876	1924.03	1292.52
301	3.39838709	6.51869916	2017-04-01 11:38:22.500	-96.03	-13.53	-4	-68.27	1876	1207.68	877.65
302	3.39838709	6.51869916	2017-04-01 11:38:22.500	-96.03	-13.53	-4	-68.27	1876	1207.68	877.65
303	3.39838709	6.51869916	2017-04-01 11:38:22.500	-96.03	-13.53	-4	-68.27	1876	1207.68	877.65
304	3.39838709	6.51869916	2017-04-01 11:38:22.500	-96.03	-13.53	-4	-68.27	1876	1207.68	877.65
305	3.39838667	6.51870000	2017-04-01 11:38:23.500	-95.6	-11.51	-0.9	-69.09	1876	1071.3	1224.49
306	3.39838667	6.51870000	2017-04-01 11:38:23.500	-95.6	-11.51	-0.9	-69.09	1876	1071.3	1224.49
307	3.39838667	6.51870000	2017-04-01 11:38:23.500	-95.6	-11.51	-0.9	-69.09	1876	1071.3	1224.49
308	3.39838667	6.51870000	2017-04-01 11:38:23.500	-95.6	-11.51	-0.9	-69.09	1876	1071.3	1224.49
309	3.39837394	6.51872403	2017-04-01 11:38:24.500	-95.22	-12.51	-3.13	-67.7	1876	1816.08	1234.75
310	3.39837394	6.51872403	2017-04-01 11:38:24.500	-95.22	-12.51	-3.13	-67.7	1876	1816.08	1234.75
311	3.39837394	6.51872403	2017-04-01 11:38:24.500	-95.22	-12.51	-3.13	-67.7	1876	1816.08	1234.75
312	3.39837394	6.51872403	2017-04-01 11:38:24.500	-95.22	-12.51	-3.13	-67.7	1876	1816.08	1234.75
313	3.39836151	6.51873849	2017-04-01 11:38:25.500	-95.8	-11.74	-1.66	-68.79	1876	1543.27	1074.12
314	3.39836151	6.51873849	2017-04-01 11:38:25.500	-95.8	-11.74	-1.66	-68.79	1876	1543.27	1074.12
315	3.39836151	6.51873849	2017-04-01 11:38:25.500	-95.8	-11.74	-1.66	-68.79	1876	1543.27	1074.12
316	3.39836151	6.51873849	2017-04-01 11:38:25.500	-95.8	-11.74	-1.66	-68.79	1876	1543.27	1074.12
317	3.39835269	6.51875169	2017-04-01 11:38:26.500	-96.78	-11.58	-1.79	-69.68	1876	1927.32	1391.63
318	3.39835269	6.51875169	2017-04-01 11:38:26.500	-96.78	-11.58	-1.79	-69.68	1876	1927.32	1391.63
319	3.39835269	6.51875169	2017-04-01 11:38:26.500	-96.78	-11.58	-1.79	-69.68	1876	1927.32	1391.63
320	3.39835269	6.51875169	2017-04-01 11:38:26.500	-96.78	-11.58	-1.79	-69.68	1876	1927.32	1391.63
321	3.39834732	6.51876638	2017-04-01 11:38:27.500	-95.23	-10.92	0.49	-69.35	1876	1570.12	1592.52
322	3.39834732	6.51876638	2017-04-01 11:38:27.500	-95.23	-10.92	0.49	-69.35	1876	1570.12	1592.52
323	3.39834732	6.51876638	2017-04-01 11:38:27.500	-95.23	-10.92	0.49	-69.35	1876	1570.12	1592.52
324	3.39834732	6.51876638	2017-04-01 11:38:27.500	-95.23	-10.92	0.49	-69.35	1876	1570.12	1592.52
325	3.39834667	6.51876833	2017-04-01 11:38:28.500	-94.42	-10.41	0.4	-69.2	1876	2535.24	1824.13
326	3.39834667	6.51876833	2017-04-01 11:38:28.500	-94.42	-10.41	0.4	-69.2	1876	2535.24	1824.13
327	3.39834667	6.51876833	2017-04-01 11:38:28.500	-94.42	-10.41	0.4	-69.2	1876	2535.24	1824.13
328	3.39834667	6.51876833	2017-04-01 11:38:28.500	-94.42	-10.41	0.4	-69.2	1876	2535.24	1824.13
329	3.39833877	6.51878675	2017-04-01 11:38:29.500	-96.02	-11.43	-0.31	-69.63	1876	2618.64	2011.43
330	3.39833877	6.51878675	2017-04-01 11:38:29.500	-96.02	-11.43	-0.31	-69.63	1876	2618.64	2011.43
331	3.39833877	6.51878675	2017-04-01 11:38:29.500	-96.02	-11.43	-0.31	-69.63	1876	2618.64	2011.43
332	3.39833877	6.51878675	2017-04-01 11:38:29.500	-96.02	-11.43	-0.31	-69.63	1876	2618.64	2011.43
333	3.39833361	6.51880084	2017-04-01 11:38:30.500	-95.72	-11.08	-0.03	-70.02	1876	1794.03	1431.03
334	3.39833361	6.51880084	2017-04-01 11:38:30.500	-95.72	-11.08	-0.03	-70.02	1876	1794.03	1431.03
335	3.39833361	6.51880084	2017-04-01 11:38:30.500	-95.72	-11.08	-0.03	-70.02	1876	1794.03	1431.03
336	3.39833361	6.51880084	2017-04-01 11:38:30.500	-95.72	-11.08	-0.03	-70.02	1876	1794.03	1431.03
337	3.39832889	6.51881204	2017-04-01 11:38:31.500	-96.19	-10.76	-0.04	-70.71	1876	2188.81	1719.08
338	3.39832889	6.51881204	2017-04-01 11:38:31.500	-96.19	-10.76	-0.04	-70.71	1876	2188.81	1719.08
339	3.39832889	6.51881204	2017-04-01 11:38:31.500	-96.19	-10.76	-0.04	-70.71	1876	2188.81	1719.08
340	3.39832889	6.51881204	2017-04-01 11:38:31.500	-96.19	-10.76	-0.04	-70.71	1876	2188.81	1719.08
341	3.39832404	6.51882335	2017-04-01 11:38:32.500	-96.49	-11.18	-0.47	-70.16	1876	1765.63	1881.82
342	3.39832404	6.51882335	2017-04-01 11:38:32.500	-96.49	-11.18	-0.47	-70.16	1876	1765.63	1881.82
343	3.39832404	6.51882335	2017-04-01 11:38:32.500	-96.49	-11.18	-0.47	-70.16	1876	1765.63	1881.82
344	3.39832404	6.51882335	2017-04-01 11:38:32.500	-96.49	-11.18	-0.47	-70.16	1876	1765.63	1881.82
345	3.39832333	6.51882500	2017-04-01 11:38:33.500	-96.21	-11.62	-0.26	-69.92	1876	2145.9	1443.34
346	3.39832333	6.51882500	2017-04-01 11:38:33.500	-96.21	-11.62	-0.26	-69.92	1876	2145.9	1443.34
347	3.39832333	6.51882500	2017-04-01 11:38:33.500	-96.21	-11.62	-0.26	-69.92	1876	2145.9	1443.34
348	3.39832333	6.51882500	2017-04-01 11:38:33.500	-96.21	-11.62	-0.26	-69.92	1876	2145.9	1443.34
349	3.39831536	6.51884362	2017-04-01 11:38:34.500	-97.5	-11.98	-1.75	-70.9	1876	1856.42	1575.42
350	3.39831536	6.51884362	2017-04-01 11:38:34.500	-97.5	-11.98	-1.75	-70.9	1876	1856.42	1575.42
351	3.39831536	6.51884362	2017-04-01 11:38:34.500	-97.5	-11.98	-1.75	-70.9	1876	1856.42	1575.42
352	3.39831536	6.51884362	2017-04-01 11:38:34.500	-97.5	-11.98	-1.75	-70.9	1876	1856.42	1575.42
353	3.39830602	6.51886003	2017-04-01 11:38:35.500	-98.51	-12.86	-3.21	-70.46	1876	1518.82	820.31
354	3.39830602	6.51886003	2017-04-01 11:38:35.500	-98.51	-12.86	-3.21	-70.46	1876	1518.82	820.31
355	3.39830602	6.51886003	2017-04-01 11:38:35.500	-98.51	-12.86	-3.21	-70.46	1876	1518.82	820.31
356	3.39830602	6.51886003	2017-04-01 11:38:35.500	-98.51	-12.86	-3.21	-70.46	1876	1518.82	820.31
357	3.39829925	6.51887461	2017-04-01 11:38:36.500	-99.33	-13.31	-3.32	-71.3	1876	983.71	773.23
358	3.39829925	6.51887461	2017-04-01 11:38:36.500	-99.33	-13.31	-3.32	-71.3	1876	983.71	773.23
359	3.39829925	6.51887461	2017-04-01 11:38:36.500	-99.33	-13.31	-3.32	-71.3	1876	983.71	773.23
360	3.39829925	6.51887461	2017-04-01 11:38:36.500	-99.33	-13.31	-3.32	-71.3	1876	983.71	773.23
361	3.39828886	6.51888885	2017-04-01 11:38:37.500	-98.67	-11.81	-1.78	-72.25	1876	871.32	911.59
362	3.39828886	6.51888885	2017-04-01 11:38:37.500	-98.67	-11.81	-1.78	-72.25	1876	871.32	911.59
363	3.39828886	6.51888885	2017-04-01 11:38:37.500	-98.67	-11.81	-1.78	-72.25	1876	871.32	911.59
364	3.39828886	6.51888885	2017-04-01 11:38:37.500	-98.67	-11.81	-1.78	-72.25	1876	871.32	911.59
365	3.39828667	6.51889167	2017-04-01 11:38:38.500	-100.67	-12.83	-3.3	-73.31	1876	1340.72	900.17
366	3.39828667	6.51889167	2017-04-01 11:38:38.500	-100.67	-12.83	-3.3	-73.31	1876	1340.72	900.17
367	3.39828667	6.51889167	2017-04-01 11:38:38.500	-100.67	-12.83	-3.3	-73.31	1876	1340.72	900.17
368	3.39828667	6.51889167	2017-04-01 11:38:38.500	-100.67	-12.83	-3.3	-73.31	1876	1340.72	900.17
369	3.39827584	6.51892008	2017-04-01 11:38:39.500	-102.11	-13.12	-3.45	-74.48	1876	932.97	854.85
370	3.39827584	6.51892008	2017-04-01 11:38:39.500	-102.11	-13.12	-3.45	-74.48	1876	932.97	854.85
371	3.39827584	6.51892008	2017-04-01 11:38:39.500	-102.11	-13.12	-3.45	-74.48	1876	932.97	854.85
372	3.39827584	6.51892008	2017-04-01 11:38:39.500	-102.11	-13.12	-3.45	-74.48	1876	932.97	854.85
373	3.39826892	6.51894578	2017-04-01 11:38:40.500	-101.58	-11.69	-2.24	-75.55	1876	1066.5	634.66
374	3.39826892	6.51894578	2017-04-01 11:38:40.500	-101.58	-11.69	-2.24	-75.55	1876	1066.5	634.66
375	3.39826892	6.51894578	2017-04-01 11:38:40.500	-101.58	-11.69	-2.24	-75.55	1876	1066.5	634.66
376	3.39826892	6.51894578	2017-04-01 11:38:40.500	-101.58	-11.69	-2.24	-75.55	1876	1066.5	634.66
377	3.39826429	6.51896314	2017-04-01 11:38:41.500	-100.34	-11.98	-2.21	-73.78	1876	1100.38	807.57
378	3.39826429	6.51896314	2017-04-01 11:38:41.500	-100.34	-11.98	-2.21	-73.78	1876	1100.38	807.57
379	3.39826429	6.51896314	2017-04-01 11:38:41.500	-100.34	-11.98	-2.21	-73.78	1876	1100.38	807.57
380	3.39826429	6.51896314	2017-04-01 11:38:41.500	-100.34	-11.98	-2.21	-73.78	1876	1100.38	807.57
381	3.39825901	6.51898251	2017-04-01 11:38:42.500	-102.46	-13.91	-4.26	-73.88	1876	856.65	592.97
382	3.39825901	6.51898251	2017-04-01 11:38:42.500	-102.46	-13.91	-4.26	-73.88	1876	856.65	592.97
383	3.39825901	6.51898251	2017-04-01 11:38:42.500	-102.46	-13.91	-4.26	-73.88	1876	856.65	592.97
384	3.39825901	6.51898251	2017-04-01 11:38:42.500	-102.46	-13.91	-4.26	-73.88	1876	856.65	592.97
385	3.39825833	6.51898500	2017-04-01 11:38:43.500	-99.34	-11.59	-1.6	-73.49	1876	1242.73	748.44
386	3.39825833	6.51898500	2017-04-01 11:38:43.500	-99.34	-11.59	-1.6	-73.49	1876	1242.73	748.44
387	3.39825833	6.51898500	2017-04-01 11:38:43.500	-99.34	-11.59	-1.6	-73.49	1876	1242.73	748.44
388	3.39825833	6.51898500	2017-04-01 11:38:43.500	-99.34	-11.59	-1.6	-73.49	1876	1242.73	748.44
389	3.39825014	6.51901505	2017-04-01 11:38:44.500	-100.96	-11.22	-0.96	-75.5	1876	1121.91	892.47
390	3.39825014	6.51901505	2017-04-01 11:38:44.500	-100.96	-11.22	-0.96	-75.5	1876	1121.91	892.47
391	3.39825014	6.51901505	2017-04-01 11:38:44.500	-100.96	-11.22	-0.96	-75.5	1876	1121.91	892.47
392	3.39825014	6.51901505	2017-04-01 11:38:44.500	-100.96	-11.22	-0.96	-75.5	1876	1121.91	892.47
393	3.39824297	6.51903641	2017-04-01 11:38:45.500	-97.67	-10.16	0.98	-73.42	1876	2376.23	1695.86
394	3.39824297	6.51903641	2017-04-01 11:38:45.500	-97.67	-10.16	0.98	-73.42	1876	2376.23	1695.86
395	3.39824297	6.51903641	2017-04-01 11:38:45.500	-97.67	-10.16	0.98	-73.42	1876	2376.23	1695.86
396	3.39824297	6.51903641	2017-04-01 11:38:45.500	-97.67	-10.16	0.98	-73.42	1876	2376.23	1695.86
397	3.39823767	6.51905332	2017-04-01 11:38:46.500	-98.05	-11.13	-0.56	-72.53	1876	1544.5	1465.53
398	3.39823767	6.51905332	2017-04-01 11:38:46.500	-98.05	-11.13	-0.56	-72.53	1876	1544.5	1465.53
399	3.39823767	6.51905332	2017-04-01 11:38:46.500	-98.05	-11.13	-0.56	-72.53	1876	1544.5	1465.53
400	3.39823767	6.51905332	2017-04-01 11:38:46.500	-98.05	-11.13	-0.56	-72.53	1876	1544.5	1465.53
401	3.39823393	6.51907037	2017-04-01 11:38:47.500	-100.58	-12.98	-1.74	-73.02	1876	1552.23	1396.64
402	3.39823393	6.51907037	2017-04-01 11:38:47.500	-100.58	-12.98	-1.74	-73.02	1876	1552.23	1396.64
403	3.39823393	6.51907037	2017-04-01 11:38:47.500	-100.58	-12.98	-1.74	-73.02	1876	1552.23	1396.64
404	3.39823393	6.51907037	2017-04-01 11:38:47.500	-100.58	-12.98	-1.74	-73.02	1876	1552.23	1396.64
405	3.39822167	6.51910167	2017-04-01 11:38:48.500	-101.31	-16.41	-6.09	-68.99	1876		392.35
406	3.39822167	6.51910167	2017-04-01 11:38:48.500	-101.31	-16.41	-6.09	-68.99	1876		392.35
407	3.39823333	6.51907333	2017-04-01 11:38:48.500	-102.41	-14.96	-5.5	-72.56	1876	733.74	530.76
408	3.39823333	6.51907333	2017-04-01 11:38:48.500	-102.41	-14.96	-5.5	-72.56	1876	733.74	530.76
409	3.39822167	6.51910167	2017-04-01 11:38:48.500	-101.31	-16.41	-6.09	-68.99	1876		392.35
410	3.39822167	6.51910167	2017-04-01 11:38:48.500	-101.31	-16.41	-6.09	-68.99	1876		392.35
411	3.39823333	6.51907333	2017-04-01 11:38:48.500	-102.41	-14.96	-5.5	-72.56	1876	733.74	530.76
412	3.39823333	6.51907333	2017-04-01 11:38:48.500	-102.41	-14.96	-5.5	-72.56	1876	733.74	530.76
413	3.39822425	6.51909540	2017-04-01 11:38:49.500	-101.25	-15.49	-5.32	-70.4	1876	633.79	246.63
414	3.39822425	6.51909540	2017-04-01 11:38:49.500	-101.25	-15.49	-5.32	-70.4	1876	633.79	246.63
415	3.39822425	6.51909540	2017-04-01 11:38:49.500	-101.25	-15.49	-5.32	-70.4	1876	633.79	246.63
416	3.39822425	6.51909540	2017-04-01 11:38:49.500	-101.25	-15.49	-5.32	-70.4	1876	633.79	246.63
417	3.39821517	6.51911466	2017-04-01 11:38:50.500	-102.76	-18.62	-8.37	-68.15	1876	687.37	122.76
418	3.39821517	6.51911466	2017-04-01 11:38:50.500	-102.76	-18.62	-8.37	-68.15	1876	687.37	122.76
419	3.39821517	6.51911466	2017-04-01 11:38:50.500	-102.76	-18.62	-8.37	-68.15	1876	687.37	122.76
420	3.39821517	6.51911466	2017-04-01 11:38:50.500	-102.76	-18.62	-8.37	-68.15	1876	687.37	122.76
421	3.39820770	6.51912959	2017-04-01 11:38:51.500	-103.92	-18.52	-8.01	-70.65	1876	843.44	191.62
422	3.39820770	6.51912959	2017-04-01 11:38:51.500	-103.92	-18.52	-8.01	-70.65	1876	843.44	191.62
423	3.39820770	6.51912959	2017-04-01 11:38:51.500	-103.92	-18.52	-8.01	-70.65	1876	843.44	191.62
424	3.39820770	6.51912959	2017-04-01 11:38:51.500	-103.92	-18.52	-8.01	-70.65	1876	843.44	191.62
425	3.39819860	6.51914511	2017-04-01 11:38:52.500	-99.37	-12.97	-2.82	-70.86	1876	1199.1	478.89
426	3.39819860	6.51914511	2017-04-01 11:38:52.500	-99.37	-12.97	-2.82	-70.86	1876	1199.1	478.89
427	3.39819860	6.51914511	2017-04-01 11:38:52.500	-99.37	-12.97	-2.82	-70.86	1876	1199.1	478.89
428	3.39819860	6.51914511	2017-04-01 11:38:52.500	-99.37	-12.97	-2.82	-70.86	1876	1199.1	478.89
429	3.39819667	6.51914833	2017-04-01 11:38:53.500	-101.43	-14.61	-4.37	-70.93	1876	738.12	738.88
430	3.39819667	6.51914833	2017-04-01 11:38:53.500	-101.43	-14.61	-4.37	-70.93	1876	738.12	738.88
431	3.39819667	6.51914833	2017-04-01 11:38:53.500	-101.43	-14.61	-4.37	-70.93	1876	738.12	738.88
432	3.39819667	6.51914833	2017-04-01 11:38:53.500	-101.43	-14.61	-4.37	-70.93	1876	738.12	738.88
433	3.39818143	6.51917371	2017-04-01 11:38:54.500	-101.8	-15.5	-5.64	-71.45	1876	786.36	461.94
434	3.39818143	6.51917371	2017-04-01 11:38:54.500	-101.8	-15.5	-5.64	-71.45	1876	786.36	461.94
435	3.39818143	6.51917371	2017-04-01 11:38:54.500	-101.8	-15.5	-5.64	-71.45	1876	786.36	461.94
436	3.39818143	6.51917371	2017-04-01 11:38:54.500	-101.8	-15.5	-5.64	-71.45	1876	786.36	461.94
437	3.39816856	6.51919382	2017-04-01 11:38:55.500	-103.86	-16.15	-6.72	-72.58	1876	793.41	588.31
438	3.39816856	6.51919382	2017-04-01 11:38:55.500	-103.86	-16.15	-6.72	-72.58	1876	793.41	588.31
439	3.39816856	6.51919382	2017-04-01 11:38:55.500	-103.86	-16.15	-6.72	-72.58	1876	793.41	588.31
440	3.39816856	6.51919382	2017-04-01 11:38:55.500	-103.86	-16.15	-6.72	-72.58	1876	793.41	588.31
441	3.39815533	6.51920801	2017-04-01 11:38:56.500	-103.35	-15.09	-5.08	-73.76	1876	684.03	265.42
442	3.39815533	6.51920801	2017-04-01 11:38:56.500	-103.35	-15.09	-5.08	-73.76	1876	684.03	265.42
443	3.39815533	6.51920801	2017-04-01 11:38:56.500	-103.35	-15.09	-5.08	-73.76	1876	684.03	265.42
444	3.39815533	6.51920801	2017-04-01 11:38:56.500	-103.35	-15.09	-5.08	-73.76	1876	684.03	265.42
445	3.39814555	6.51921778	2017-04-01 11:38:57.500	-99.43	-12.44	-1.15	-72.52	1876	801.37	237.86
446	3.39814555	6.51921778	2017-04-01 11:38:57.500	-99.43	-12.44	-1.15	-72.52	1876	801.37	237.86
447	3.39814555	6.51921778	2017-04-01 11:38:57.500	-99.43	-12.44	-1.15	-72.52	1876	801.37	237.86
448	3.39814555	6.51921778	2017-04-01 11:38:57.500	-99.43	-12.44	-1.15	-72.52	1876	801.37	237.86
449	3.39814333	6.51922000	2017-04-01 11:38:58.500	-91	-4.93	9.08	-71.94	1876	184.75	12.85
450	3.39814333	6.51922000	2017-04-01 11:38:58.500	-91	-4.93	9.08	-71.94	1876	184.75	12.85
451	3.39814333	6.51922000	2017-04-01 11:38:58.500	-91	-4.93	9.08	-71.94	1876	184.75	12.85
452	3.39814333	6.51922000	2017-04-01 11:38:58.500	-91	-4.93	9.08	-71.94	1876	184.75	12.85
453	3.39813054	6.51922998	2017-04-01 11:38:59.500	-90.78	-4.8	8.43	-71.89	1876	2620.87	45.14
454	3.39813054	6.51922998	2017-04-01 11:38:59.500	-90.78	-4.8	8.43	-71.89	1876	2620.87	45.14
455	3.39813054	6.51922998	2017-04-01 11:38:59.500	-90.78	-4.8	8.43	-71.89	1876	2620.87	45.14
456	3.39813054	6.51922998	2017-04-01 11:38:59.500	-90.78	-4.8	8.43	-71.89	1876	2620.87	45.14
457	3.39812071	6.51923167	2017-04-01 11:39:00.500	-89.17	-4.28	10.73	-70.76	1876	164.8	0.14
458	3.39812071	6.51923167	2017-04-01 11:39:00.500	-89.17	-4.28	10.73	-70.76	1876	164.8	0.14
459	3.39812071	6.51923167	2017-04-01 11:39:00.500	-89.17	-4.28	10.73	-70.76	1876	164.8	0.14
460	3.39812071	6.51923167	2017-04-01 11:39:00.500	-89.17	-4.28	10.73	-70.76	1876	164.8	0.14
461	3.39810910	6.51923167	2017-04-01 11:39:01.500	-90.84	-5	9.78	-71.72	1876	4950.8	471.82
462	3.39810910	6.51923167	2017-04-01 11:39:01.500	-90.84	-5	9.78	-71.72	1876	4950.8	471.82
463	3.39810910	6.51923167	2017-04-01 11:39:01.500	-90.84	-5	9.78	-71.72	1876	4950.8	471.82
464	3.39810910	6.51923167	2017-04-01 11:39:01.500	-90.84	-5	9.78	-71.72	1876	4950.8	471.82
465	3.39809650	6.51922772	2017-04-01 11:39:02.500	-91.25	-7.83	9.64	-68.88	1876	6821.43	3374.67
466	3.39809650	6.51922772	2017-04-01 11:39:02.500	-91.25	-7.83	9.64	-68.88	1876	6821.43	3374.67
467	3.39809650	6.51922772	2017-04-01 11:39:02.500	-91.25	-7.83	9.64	-68.88	1876	6821.43	3374.67
468	3.39809650	6.51922772	2017-04-01 11:39:02.500	-91.25	-7.83	9.64	-68.88	1876	6821.43	3374.67
469	3.39809333	6.51922667	2017-04-01 11:39:03.500	-88.89	-9.03	11.9	-65.69	1876	9868.85	8344.19
470	3.39809333	6.51922667	2017-04-01 11:39:03.500	-88.89	-9.03	11.9	-65.69	1876	9868.85	8344.19
471	3.39809333	6.51922667	2017-04-01 11:39:03.500	-88.89	-9.03	11.9	-65.69	1876	9868.85	8344.19
472	3.39809333	6.51922667	2017-04-01 11:39:03.500	-88.89	-9.03	11.9	-65.69	1876	9868.85	8344.19
473	3.39806889	6.51922056	2017-04-01 11:39:04.500	-88.39	-8.7	11.52	-65.51	1876	8203.85	8230.44
474	3.39806889	6.51922056	2017-04-01 11:39:04.500	-88.39	-8.7	11.52	-65.51	1876	8203.85	8230.44
475	3.39806889	6.51922056	2017-04-01 11:39:04.500	-88.39	-8.7	11.52	-65.51	1876	8203.85	8230.44
476	3.39806889	6.51922056	2017-04-01 11:39:04.500	-88.39	-8.7	11.52	-65.51	1876	8203.85	8230.44
477	3.39804856	6.51921579	2017-04-01 11:39:05.500	-91.25	-8.34	8.9	-68.75	1876	8235.72	7596.72
478	3.39804856	6.51921579	2017-04-01 11:39:05.500	-91.25	-8.34	8.9	-68.75	1876	8235.72	7596.72
479	3.39804856	6.51921579	2017-04-01 11:39:05.500	-91.25	-8.34	8.9	-68.75	1876	8235.72	7596.72
480	3.39804856	6.51921579	2017-04-01 11:39:05.500	-91.25	-8.34	8.9	-68.75	1876	8235.72	7596.72
481	3.39803294	6.51921366	2017-04-01 11:39:06.500	-91.07	-8.3	9.68	-68.5	1876	6790.24	5946.24
482	3.39803294	6.51921366	2017-04-01 11:39:06.500	-91.07	-8.3	9.68	-68.5	1876	6790.24	5946.24
483	3.39803294	6.51921366	2017-04-01 11:39:06.500	-91.07	-8.3	9.68	-68.5	1876	6790.24	5946.24
484	3.39803294	6.51921366	2017-04-01 11:39:06.500	-91.07	-8.3	9.68	-68.5	1876	6790.24	5946.24
485	3.39801879	6.51921209	2017-04-01 11:39:07.500	-89.69	-8.08	10.49	-67.43	1876	8626.42	7392.03
486	3.39801879	6.51921209	2017-04-01 11:39:07.500	-89.69	-8.08	10.49	-67.43	1876	8626.42	7392.03
487	3.39801879	6.51921209	2017-04-01 11:39:07.500	-89.69	-8.08	10.49	-67.43	1876	8626.42	7392.03
488	3.39801879	6.51921209	2017-04-01 11:39:07.500	-89.69	-8.08	10.49	-67.43	1876	8626.42	7392.03
489	3.39801500	6.51921167	2017-04-01 11:39:08.500	-90.13	-7.83	10.37	-68.12	1876	7743.81	5101.14
490	3.39801500	6.51921167	2017-04-01 11:39:08.500	-90.13	-7.83	10.37	-68.12	1876	7743.81	5101.14
491	3.39801500	6.51921167	2017-04-01 11:39:08.500	-90.13	-7.83	10.37	-68.12	1876	7743.81	5101.14
492	3.39801500	6.51921167	2017-04-01 11:39:08.500	-90.13	-7.83	10.37	-68.12	1876	7743.81	5101.14
493	3.39799117	6.51921167	2017-04-01 11:39:09.500	-87.2	-9.1	13.06	-63.99	1876	9934.6	8538.55
494	3.39799117	6.51921167	2017-04-01 11:39:09.500	-87.2	-9.1	13.06	-63.99	1876	9934.6	8538.55
495	3.39799117	6.51921167	2017-04-01 11:39:09.500	-87.2	-9.1	13.06	-63.99	1876	9934.6	8538.55
496	3.39799117	6.51921167	2017-04-01 11:39:09.500	-87.2	-9.1	13.06	-63.99	1876	9934.6	8538.55
497	3.39796760	6.51921167	2017-04-01 11:39:10.500	-88.2	-8.92	11.55	-65.13	1876	8711.1	7746.15
498	3.39796760	6.51921167	2017-04-01 11:39:10.500	-88.2	-8.92	11.55	-65.13	1876	8711.1	7746.15
499	3.39796760	6.51921167	2017-04-01 11:39:10.500	-88.2	-8.92	11.55	-65.13	1876	8711.1	7746.15
500	3.39796760	6.51921167	2017-04-01 11:39:10.500	-88.2	-8.92	11.55	-65.13	1876	8711.1	7746.15
501	3.39794762	6.51921167	2017-04-01 11:39:11.500	-88.32	-8.87	12.66	-65.31	1876	9157.91	7232.87
502	3.39794762	6.51921167	2017-04-01 11:39:11.500	-88.32	-8.87	12.66	-65.31	1876	9157.91	7232.87
503	3.39794762	6.51921167	2017-04-01 11:39:11.500	-88.32	-8.87	12.66	-65.31	1876	9157.91	7232.87
504	3.39794762	6.51921167	2017-04-01 11:39:11.500	-88.32	-8.87	12.66	-65.31	1876	9157.91	7232.87
505	3.39792860	6.51921044	2017-04-01 11:39:12.500	-85.58	-8.53	13.44	-63.05	1876	10145.3	9618.79
506	3.39792860	6.51921044	2017-04-01 11:39:12.500	-85.58	-8.53	13.44	-63.05	1876	10145.3	9618.79
507	3.39792860	6.51921044	2017-04-01 11:39:12.500	-85.58	-8.53	13.44	-63.05	1876	10145.3	9618.79
508	3.39792860	6.51921044	2017-04-01 11:39:12.500	-85.58	-8.53	13.44	-63.05	1876	10145.3	9618.79
509	3.39792333	6.51921000	2017-04-01 11:39:13.500	-87.12	-7.6	12.57	-65.46	1876	8747.58	8366.25
510	3.39792333	6.51921000	2017-04-01 11:39:13.500	-87.12	-7.6	12.57	-65.46	1876	8747.58	8366.25
511	3.39792333	6.51921000	2017-04-01 11:39:13.500	-87.12	-7.6	12.57	-65.46	1876	8747.58	8366.25
512	3.39792333	6.51921000	2017-04-01 11:39:13.500	-87.12	-7.6	12.57	-65.46	1876	8747.58	8366.25
513	3.39789338	6.51921000	2017-04-01 11:39:14.500	-90.66	-8.75	8.51	-67.67	1876	6976.91	6395.95
514	3.39789338	6.51921000	2017-04-01 11:39:14.500	-90.66	-8.75	8.51	-67.67	1876	6976.91	6395.95
515	3.39789338	6.51921000	2017-04-01 11:39:14.500	-90.66	-8.75	8.51	-67.67	1876	6976.91	6395.95
516	3.39789338	6.51921000	2017-04-01 11:39:14.500	-90.66	-8.75	8.51	-67.67	1876	6976.91	6395.95
517	3.39786450	6.51921132	2017-04-01 11:39:15.500	-90.79	-8.8	9.09	-67.88	1876	6021.4	5399.39
518	3.39786450	6.51921132	2017-04-01 11:39:15.500	-90.79	-8.8	9.09	-67.88	1876	6021.4	5399.39
519	3.39786450	6.51921132	2017-04-01 11:39:15.500	-90.79	-8.8	9.09	-67.88	1876	6021.4	5399.39
520	3.39786450	6.51921132	2017-04-01 11:39:15.500	-90.79	-8.8	9.09	-67.88	1876	6021.4	5399.39
521	3.39784405	6.51921044	2017-04-01 11:39:16.500	-91.04	-9.17	6.94	-67.74	1876	6108.31	5675.44
522	3.39784405	6.51921044	2017-04-01 11:39:16.500	-91.04	-9.17	6.94	-67.74	1876	6108.31	5675.44
523	3.39784405	6.51921044	2017-04-01 11:39:16.500	-91.04	-9.17	6.94	-67.74	1876	6108.31	5675.44
524	3.39784405	6.51921044	2017-04-01 11:39:16.500	-91.04	-9.17	6.94	-67.74	1876	6108.31	5675.44
525	3.39782100	6.51921000	2017-04-01 11:39:17.500	-91.88	-8.46	6.97	-69.33	1876	5499.17	4936.6
526	3.39782100	6.51921000	2017-04-01 11:39:17.500	-91.88	-8.46	6.97	-69.33	1876	5499.17	4936.6
527	3.39782100	6.51921000	2017-04-01 11:39:17.500	-91.88	-8.46	6.97	-69.33	1876	5499.17	4936.6
528	3.39782100	6.51921000	2017-04-01 11:39:17.500	-91.88	-8.46	6.97	-69.33	1876	5499.17	4936.6
529	3.39781500	6.51921000	2017-04-01 11:39:18.500	-92.45	-8.49	7.03	-69.61	1876	5658.07	5103.27
530	3.39781500	6.51921000	2017-04-01 11:39:18.500	-92.45	-8.49	7.03	-69.61	1876	5658.07	5103.27
531	3.39781500	6.51921000	2017-04-01 11:39:18.500	-92.45	-8.49	7.03	-69.61	1876	5658.07	5103.27
532	3.39781500	6.51921000	2017-04-01 11:39:18.500	-92.45	-8.49	7.03	-69.61	1876	5658.07	5103.27
533	3.39778082	6.51921000	2017-04-01 11:39:19.500	-92.14	-8.32	7.51	-69.47	1876	5603.06	5147.63
534	3.39778082	6.51921000	2017-04-01 11:39:19.500	-92.14	-8.32	7.51	-69.47	1876	5603.06	5147.63
535	3.39778082	6.51921000	2017-04-01 11:39:19.500	-92.14	-8.32	7.51	-69.47	1876	5603.06	5147.63
536	3.39778082	6.51921000	2017-04-01 11:39:19.500	-92.14	-8.32	7.51	-69.47	1876	5603.06	5147.63
537	3.39775235	6.51920874	2017-04-01 11:39:20.500	-89.3	-8.84	9.34	-66.28	1876	5998.83	5254.58
538	3.39775235	6.51920874	2017-04-01 11:39:20.500	-89.3	-8.84	9.34	-66.28	1876	5998.83	5254.58
539	3.39775235	6.51920874	2017-04-01 11:39:20.500	-89.3	-8.84	9.34	-66.28	1876	5998.83	5254.58
540	3.39775235	6.51920874	2017-04-01 11:39:20.500	-89.3	-8.84	9.34	-66.28	1876	5998.83	5254.58
541	3.39772721	6.51920555	2017-04-01 11:39:21.500	-89.18	-8.69	9.18	-66.32	1876	6340.84	5676.57
542	3.39772721	6.51920555	2017-04-01 11:39:21.500	-89.18	-8.69	9.18	-66.32	1876	6340.84	5676.57
543	3.39772721	6.51920555	2017-04-01 11:39:21.500	-89.18	-8.69	9.18	-66.32	1876	6340.84	5676.57
544	3.39772721	6.51920555	2017-04-01 11:39:21.500	-89.18	-8.69	9.18	-66.32	1876	6340.84	5676.57
545	3.39770498	6.51920238	2017-04-01 11:39:22.500	-90.67	-8.61	7.34	-67.84	1876	6120.43	5236.39
546	3.39770498	6.51920238	2017-04-01 11:39:22.500	-90.67	-8.61	7.34	-67.84	1876	6120.43	5236.39
547	3.39770498	6.51920238	2017-04-01 11:39:22.500	-90.67	-8.61	7.34	-67.84	1876	6120.43	5236.39
548	3.39770498	6.51920238	2017-04-01 11:39:22.500	-90.67	-8.61	7.34	-67.84	1876	6120.43	5236.39
549	3.39770000	6.51920167	2017-04-01 11:39:23.500	-91.7	-8.4	8.54	-69.08	1876	5586.5	4271.12
550	3.39770000	6.51920167	2017-04-01 11:39:23.500	-91.7	-8.4	8.54	-69.08	1876	5586.5	4271.12
551	3.39770000	6.51920167	2017-04-01 11:39:23.500	-91.7	-8.4	8.54	-69.08	1876	5586.5	4271.12
552	3.39770000	6.51920167	2017-04-01 11:39:23.500	-91.7	-8.4	8.54	-69.08	1876	5586.5	4271.12
553	3.39766338	6.51919512	2017-04-01 11:39:24.500	-90.99	-8.76	7.87	-68.13	1876	5647.61	5030.13
554	3.39766338	6.51919512	2017-04-01 11:39:24.500	-90.99	-8.76	7.87	-68.13	1876	5647.61	5030.13
555	3.39766338	6.51919512	2017-04-01 11:39:24.500	-90.99	-8.76	7.87	-68.13	1876	5647.61	5030.13
556	3.39766338	6.51919512	2017-04-01 11:39:24.500	-90.99	-8.76	7.87	-68.13	1876	5647.61	5030.13
557	3.39763365	6.51919071	2017-04-01 11:39:25.500	-93.25	-8.34	8.5	-70.69	1876	5584.32	4839.29
558	3.39763365	6.51919071	2017-04-01 11:39:25.500	-93.25	-8.34	8.5	-70.69	1876	5584.32	4839.29
559	3.39763365	6.51919071	2017-04-01 11:39:25.500	-93.25	-8.34	8.5	-70.69	1876	5584.32	4839.29
560	3.39763365	6.51919071	2017-04-01 11:39:25.500	-93.25	-8.34	8.5	-70.69	1876	5584.32	4839.29
561	3.39760890	6.51918741	2017-04-01 11:39:26.500	-97.22	-8.24	7.22	-74.84	1876	6226.94	5369.84
562	3.39760890	6.51918741	2017-04-01 11:39:26.500	-97.22	-8.24	7.22	-74.84	1876	6226.94	5369.84
563	3.39760890	6.51918741	2017-04-01 11:39:26.500	-97.22	-8.24	7.22	-74.84	1876	6226.94	5369.84
564	3.39760890	6.51918741	2017-04-01 11:39:26.500	-97.22	-8.24	7.22	-74.84	1876	6226.94	5369.84
565	3.39757734	6.51918017	2017-04-01 11:39:27.500	-91.91	-8.69	6.83	-68.96	1876	4968.08	4529.54
566	3.39757734	6.51918017	2017-04-01 11:39:27.500	-91.91	-8.69	6.83	-68.96	1876	4968.08	4529.54
567	3.39757734	6.51918017	2017-04-01 11:39:27.500	-91.91	-8.69	6.83	-68.96	1876	4968.08	4529.54
568	3.39757734	6.51918017	2017-04-01 11:39:27.500	-91.91	-8.69	6.83	-68.96	1876	4968.08	4529.54
569	3.39757000	6.51917833	2017-04-01 11:39:28.500	-89.94	-8.93	7.86	-66.62	1876	4964.53	4665.88
570	3.39757000	6.51917833	2017-04-01 11:39:28.500	-89.94	-8.93	7.86	-66.62	1876	4964.53	4665.88
571	3.39757000	6.51917833	2017-04-01 11:39:28.500	-89.94	-8.93	7.86	-66.62	1876	4964.53	4665.88
572	3.39757000	6.51917833	2017-04-01 11:39:28.500	-89.94	-8.93	7.86	-66.62	1876	4964.53	4665.88
573	3.39751238	6.51916513	2017-04-01 11:39:29.500	-91.67	-9.09	7.77	-68.27	1876	5135.58	4258.2
574	3.39751238	6.51916513	2017-04-01 11:39:29.500	-91.67	-9.09	7.77	-68.27	1876	5135.58	4258.2
575	3.39751238	6.51916513	2017-04-01 11:39:29.500	-91.67	-9.09	7.77	-68.27	1876	5135.58	4258.2
576	3.39751238	6.51916513	2017-04-01 11:39:29.500	-91.67	-9.09	7.77	-68.27	1876	5135.58	4258.2
577	3.39745362	6.51914981	2017-04-01 11:39:30.500	-92.51	-8.19	6.14	-69.69	1876	3617.21	3339.22
578	3.39745362	6.51914981	2017-04-01 11:39:30.500	-92.51	-8.19	6.14	-69.69	1876	3617.21	3339.22
579	3.39745362	6.51914981	2017-04-01 11:39:30.500	-92.51	-8.19	6.14	-69.69	1876	3617.21	3339.22
580	3.39745362	6.51914981	2017-04-01 11:39:30.500	-92.51	-8.19	6.14	-69.69	1876	3617.21	3339.22
581	3.39740582	6.51913514	2017-04-01 11:39:31.500	-91.7	-8.1	7.6	-69.17	1876	3829.58	3030.59
582	3.39740582	6.51913514	2017-04-01 11:39:31.500	-91.7	-8.1	7.6	-69.17	1876	3829.58	3030.59
583	3.39740582	6.51913514	2017-04-01 11:39:31.500	-91.7	-8.1	7.6	-69.17	1876	3829.58	3030.59
584	3.39740582	6.51913514	2017-04-01 11:39:31.500	-91.7	-8.1	7.6	-69.17	1876	3829.58	3030.59
585	3.39736104	6.51911890	2017-04-01 11:39:32.500	-91.67	-9.51	6.29	-67.79	1876	4881.29	4118.7
586	3.39736104	6.51911890	2017-04-01 11:39:32.500	-91.67	-9.51	6.29	-67.79	1876	4881.29	4118.7
587	3.39736104	6.51911890	2017-04-01 11:39:32.500	-91.67	-9.51	6.29	-67.79	1876	4881.29	4118.7
588	3.39736104	6.51911890	2017-04-01 11:39:32.500	-91.67	-9.51	6.29	-67.79	1876	4881.29	4118.7
589	3.39735500	6.51911667	2017-04-01 11:39:33.500	-90.55	-8.54	7.64	-67.75	1876	3979.18	3391.94
590	3.39735500	6.51911667	2017-04-01 11:39:33.500	-90.55	-8.54	7.64	-67.75	1876	3979.18	3391.94
591	3.39735500	6.51911667	2017-04-01 11:39:33.500	-90.55	-8.54	7.64	-67.75	1876	3979.18	3391.94
592	3.39735500	6.51911667	2017-04-01 11:39:33.500	-90.55	-8.54	7.64	-67.75	1876	3979.18	3391.94
593	3.39728585	6.51909315	2017-04-01 11:39:34.500	-91.74	-8.19	6.87	-69.13	1876	4029.7	3232.95
594	3.39728585	6.51909315	2017-04-01 11:39:34.500	-91.74	-8.19	6.87	-69.13	1876	4029.7	3232.95
595	3.39728585	6.51909315	2017-04-01 11:39:34.500	-91.74	-8.19	6.87	-69.13	1876	4029.7	3232.95
596	3.39728585	6.51909315	2017-04-01 11:39:34.500	-91.74	-8.19	6.87	-69.13	1876	4029.7	3232.95
597	3.39723770	6.51907652	2017-04-01 11:39:35.500	-91.02	-8.36	7.05	-68.27	1876	4052.96	3232.04
598	3.39723770	6.51907652	2017-04-01 11:39:35.500	-91.02	-8.36	7.05	-68.27	1876	4052.96	3232.04
599	3.39723770	6.51907652	2017-04-01 11:39:35.500	-91.02	-8.36	7.05	-68.27	1876	4052.96	3232.04
600	3.39723770	6.51907652	2017-04-01 11:39:35.500	-91.02	-8.36	7.05	-68.27	1876	4052.96	3232.04
601	3.39720279	6.51906045	2017-04-01 11:39:36.500	-91.28	-8.52	6.54	-68.51	1876	5175.94	4681.21
602	3.39720279	6.51906045	2017-04-01 11:39:36.500	-91.28	-8.52	6.54	-68.51	1876	5175.94	4681.21
603	3.39720279	6.51906045	2017-04-01 11:39:36.500	-91.28	-8.52	6.54	-68.51	1876	5175.94	4681.21
604	3.39720279	6.51906045	2017-04-01 11:39:36.500	-91.28	-8.52	6.54	-68.51	1876	5175.94	4681.21
605	3.39717167	6.51904633	2017-04-01 11:39:37.500	-92.58	-8.64	6.11	-69.81	1876	4280.12	3311.47
606	3.39717167	6.51904633	2017-04-01 11:39:37.500	-92.58	-8.64	6.11	-69.81	1876	4280.12	3311.47
607	3.39717167	6.51904633	2017-04-01 11:39:37.500	-92.58	-8.64	6.11	-69.81	1876	4280.12	3311.47
608	3.39717167	6.51904633	2017-04-01 11:39:37.500	-92.58	-8.64	6.11	-69.81	1876	4280.12	3311.47
609	3.39716500	6.51904333	2017-04-01 11:39:38.500	-92.68	-8.87	5.54	-69.74	1876	4072.44	2562.17
610	3.39716500	6.51904333	2017-04-01 11:39:38.500	-92.68	-8.87	5.54	-69.74	1876	4072.44	2562.17
611	3.39716500	6.51904333	2017-04-01 11:39:38.500	-92.68	-8.87	5.54	-69.74	1876	4072.44	2562.17
612	3.39716500	6.51904333	2017-04-01 11:39:38.500	-92.68	-8.87	5.54	-69.74	1876	4072.44	2562.17
613	3.39712682	6.51901838	2017-04-01 11:39:39.500	-91.79	-8.64	6.45	-68.98	1876	3972.68	2498.78
614	3.39712682	6.51901838	2017-04-01 11:39:39.500	-91.79	-8.64	6.45	-68.98	1876	3972.68	2498.78
615	3.39712682	6.51901838	2017-04-01 11:39:39.500	-91.79	-8.64	6.45	-68.98	1876	3972.68	2498.78
616	3.39712682	6.51901838	2017-04-01 11:39:39.500	-91.79	-8.64	6.45	-68.98	1876	3972.68	2498.78
617	3.39711015	6.51900924	2017-04-01 11:39:40.500	-91.85	-9.19	5.47	-68.52	1876	4593.87	3667.6
618	3.39711015	6.51900924	2017-04-01 11:39:40.500	-91.85	-9.19	5.47	-68.52	1876	4593.87	3667.6
619	3.39711015	6.51900924	2017-04-01 11:39:40.500	-91.85	-9.19	5.47	-68.52	1876	4593.87	3667.6
620	3.39711015	6.51900924	2017-04-01 11:39:40.500	-91.85	-9.19	5.47	-68.52	1876	4593.87	3667.6
621	3.39709959	6.51900251	2017-04-01 11:39:41.500	-92.48	-9.09	4.81	-69.29	1876	3928.95	3532.48
622	3.39709959	6.51900251	2017-04-01 11:39:41.500	-92.48	-9.09	4.81	-69.29	1876	3928.95	3532.48
623	3.39709959	6.51900251	2017-04-01 11:39:41.500	-92.48	-9.09	4.81	-69.29	1876	3928.95	3532.48
624	3.39709959	6.51900251	2017-04-01 11:39:41.500	-92.48	-9.09	4.81	-69.29	1876	3928.95	3532.48
625	3.39708384	6.51899442	2017-04-01 11:39:42.500	-91.5	-8.69	6.17	-68.62	1876	4829.67	4009.9
626	3.39708384	6.51899442	2017-04-01 11:39:42.500	-91.5	-8.69	6.17	-68.62	1876	4829.67	4009.9
627	3.39708384	6.51899442	2017-04-01 11:39:42.500	-91.5	-8.69	6.17	-68.62	1876	4829.67	4009.9
628	3.39708384	6.51899442	2017-04-01 11:39:42.500	-91.5	-8.69	6.17	-68.62	1876	4829.67	4009.9
629	3.39708167	6.51899333	2017-04-01 11:39:43.500	-90.73	-8.89	6.75	-67.75	1876	5709.47	4931.7
630	3.39708167	6.51899333	2017-04-01 11:39:43.500	-90.73	-8.89	6.75	-67.75	1876	5709.47	4931.7
631	3.39708167	6.51899333	2017-04-01 11:39:43.500	-90.73	-8.89	6.75	-67.75	1876	5709.47	4931.7
632	3.39708167	6.51899333	2017-04-01 11:39:43.500	-90.73	-8.89	6.75	-67.75	1876	5709.47	4931.7
633	3.39704114	6.51897656	2017-04-01 11:39:44.500	-90.11	-8.6	7.2	-67.42	1876	5666.36	4885.56
634	3.39704114	6.51897656	2017-04-01 11:39:44.500	-90.11	-8.6	7.2	-67.42	1876	5666.36	4885.56
635	3.39704114	6.51897656	2017-04-01 11:39:44.500	-90.11	-8.6	7.2	-67.42	1876	5666.36	4885.56
636	3.39704114	6.51897656	2017-04-01 11:39:44.500	-90.11	-8.6	7.2	-67.42	1876	5666.36	4885.56
637	3.39700888	6.51896654	2017-04-01 11:39:45.500	-91.9	-8.65	6.65	-69.08	1876	5115.28	4718.88
638	3.39700888	6.51896654	2017-04-01 11:39:45.500	-91.9	-8.65	6.65	-69.08	1876	5115.28	4718.88
639	3.39700888	6.51896654	2017-04-01 11:39:45.500	-91.9	-8.65	6.65	-69.08	1876	5115.28	4718.88
640	3.39700888	6.51896654	2017-04-01 11:39:45.500	-91.9	-8.65	6.65	-69.08	1876	5115.28	4718.88
641	3.39697976	6.51895807	2017-04-01 11:39:46.500	-91.6	-8.5	6.23	-68.91	1876	4936.12	4536.89
642	3.39697976	6.51895807	2017-04-01 11:39:46.500	-91.6	-8.5	6.23	-68.91	1876	4936.12	4536.89
643	3.39697976	6.51895807	2017-04-01 11:39:46.500	-91.6	-8.5	6.23	-68.91	1876	4936.12	4536.89
644	3.39697976	6.51895807	2017-04-01 11:39:46.500	-91.6	-8.5	6.23	-68.91	1876	4936.12	4536.89
645	3.39695074	6.51894953	2017-04-01 11:39:47.500	-92.02	-8.69	5.51	-69.06	1876	4960.17	4250.25
646	3.39695074	6.51894953	2017-04-01 11:39:47.500	-92.02	-8.69	5.51	-69.06	1876	4960.17	4250.25
647	3.39695074	6.51894953	2017-04-01 11:39:47.500	-92.02	-8.69	5.51	-69.06	1876	4960.17	4250.25
648	3.39695074	6.51894953	2017-04-01 11:39:47.500	-92.02	-8.69	5.51	-69.06	1876	4960.17	4250.25
649	3.39694667	6.51894833	2017-04-01 11:39:48.500	-90.21	-8.93	7.26	-67.15	1876	5117.68	4432.01
650	3.39694667	6.51894833	2017-04-01 11:39:48.500	-90.21	-8.93	7.26	-67.15	1876	5117.68	4432.01
651	3.39694667	6.51894833	2017-04-01 11:39:48.500	-90.21	-8.93	7.26	-67.15	1876	5117.68	4432.01
652	3.39694667	6.51894833	2017-04-01 11:39:48.500	-90.21	-8.93	7.26	-67.15	1876	5117.68	4432.01
653	3.39690860	6.51892252	2017-04-01 11:39:49.500	-85.1	-7.83	11.61	-62.95	1876	6544.69	5544.9
654	3.39690860	6.51892252	2017-04-01 11:39:49.500	-85.1	-7.83	11.61	-62.95	1876	6544.69	5544.9
655	3.39690860	6.51892252	2017-04-01 11:39:49.500	-85.1	-7.83	11.61	-62.95	1876	6544.69	5544.9
656	3.39690860	6.51892252	2017-04-01 11:39:49.500	-85.1	-7.83	11.61	-62.95	1876	6544.69	5544.9
657	3.39688648	6.51890045	2017-04-01 11:39:50.500	-83.75	-7.68	11.97	-61.73	1876	9239.33	7633.79
658	3.39688648	6.51890045	2017-04-01 11:39:50.500	-83.75	-7.68	11.97	-61.73	1876	9239.33	7633.79
659	3.39688648	6.51890045	2017-04-01 11:39:50.500	-83.75	-7.68	11.97	-61.73	1876	9239.33	7633.79
660	3.39688648	6.51890045	2017-04-01 11:39:50.500	-83.75	-7.68	11.97	-61.73	1876	9239.33	7633.79
661	3.39687306	6.51888052	2017-04-01 11:39:51.500	-89.17	-8.32	8.28	-66.66	1876	7270.04	6911.02
662	3.39687306	6.51888052	2017-04-01 11:39:51.500	-89.17	-8.32	8.28	-66.66	1876	7270.04	6911.02
663	3.39687306	6.51888052	2017-04-01 11:39:51.500	-89.17	-8.32	8.28	-66.66	1876	7270.04	6911.02
664	3.39687306	6.51888052	2017-04-01 11:39:51.500	-89.17	-8.32	8.28	-66.66	1876	7270.04	6911.02
665	3.39686611	6.51886306	2017-04-01 11:39:52.500	-88.99	-8.6	8.44	-66.28	1876	5684.34	3792.05
666	3.39686611	6.51886306	2017-04-01 11:39:52.500	-88.99	-8.6	8.44	-66.28	1876	5684.34	3792.05
667	3.39686611	6.51886306	2017-04-01 11:39:52.500	-88.99	-8.6	8.44	-66.28	1876	5684.34	3792.05
668	3.39686611	6.51886306	2017-04-01 11:39:52.500	-88.99	-8.6	8.44	-66.28	1876	5684.34	3792.05
669	3.39686500	6.51886000	2017-04-01 11:39:53.500	-89.26	-9.27	5.66	-65.74	1876	4344.88	3105.58
670	3.39686500	6.51886000	2017-04-01 11:39:53.500	-89.26	-9.27	5.66	-65.74	1876	4344.88	3105.58
671	3.39686500	6.51886000	2017-04-01 11:39:53.500	-89.26	-9.27	5.66	-65.74	1876	4344.88	3105.58
672	3.39686500	6.51886000	2017-04-01 11:39:53.500	-89.26	-9.27	5.66	-65.74	1876	4344.88	3105.58
673	3.39690263	6.51882931	2017-04-01 11:39:54.500	-89.08	-9.24	6.35	-65.57	1876	4216.05	2361.18
674	3.39690263	6.51882931	2017-04-01 11:39:54.500	-89.08	-9.24	6.35	-65.57	1876	4216.05	2361.18
675	3.39690263	6.51882931	2017-04-01 11:39:54.500	-89.08	-9.24	6.35	-65.57	1876	4216.05	2361.18
676	3.39690263	6.51882931	2017-04-01 11:39:54.500	-89.08	-9.24	6.35	-65.57	1876	4216.05	2361.18
677	3.39692652	6.51881094	2017-04-01 11:39:55.500	-88.57	-9.19	6.57	-65.06	1876	5095.75	2983.75
678	3.39692652	6.51881094	2017-04-01 11:39:55.500	-88.57	-9.19	6.57	-65.06	1876	5095.75	2983.75
679	3.39692652	6.51881094	2017-04-01 11:39:55.500	-88.57	-9.19	6.57	-65.06	1876	5095.75	2983.75
680	3.39692652	6.51881094	2017-04-01 11:39:55.500	-88.57	-9.19	6.57	-65.06	1876	5095.75	2983.75
681	3.39694327	6.51879654	2017-04-01 11:39:56.500	-90.09	-9.85	3.95	-65.96	1876	4441.82	3961.29
682	3.39694327	6.51879654	2017-04-01 11:39:56.500	-90.09	-9.85	3.95	-65.96	1876	4441.82	3961.29
683	3.39694327	6.51879654	2017-04-01 11:39:56.500	-90.09	-9.85	3.95	-65.96	1876	4441.82	3961.29
684	3.39694327	6.51879654	2017-04-01 11:39:56.500	-90.09	-9.85	3.95	-65.96	1876	4441.82	3961.29
685	3.39695202	6.51878236	2017-04-01 11:39:57.500	-91.17	-10.38	2.4	-66.26	1876	2911.74	1968.78
686	3.39695202	6.51878236	2017-04-01 11:39:57.500	-91.17	-10.38	2.4	-66.26	1876	2911.74	1968.78
687	3.39695202	6.51878236	2017-04-01 11:39:57.500	-91.17	-10.38	2.4	-66.26	1876	2911.74	1968.78
688	3.39695202	6.51878236	2017-04-01 11:39:57.500	-91.17	-10.38	2.4	-66.26	1876	2911.74	1968.78
689	3.39695333	6.51878000	2017-04-01 11:39:58.500	-89.16	-9.5	4.25	-65.37	1876	3255.48	2446.2
690	3.39695333	6.51878000	2017-04-01 11:39:58.500	-89.16	-9.5	4.25	-65.37	1876	3255.48	2446.2
691	3.39695333	6.51878000	2017-04-01 11:39:58.500	-89.16	-9.5	4.25	-65.37	1876	3255.48	2446.2
692	3.39695333	6.51878000	2017-04-01 11:39:58.500	-89.16	-9.5	4.25	-65.37	1876	3255.48	2446.2
693	3.39696747	6.51875314	2017-04-01 11:39:59.500	-89.35	-10.05	3.2	-64.81	1876	3277.72	2311.83
694	3.39696747	6.51875314	2017-04-01 11:39:59.500	-89.35	-10.05	3.2	-64.81	1876	3277.72	2311.83
695	3.39696747	6.51875314	2017-04-01 11:39:59.500	-89.35	-10.05	3.2	-64.81	1876	3277.72	2311.83
696	3.39696747	6.51875314	2017-04-01 11:39:59.500	-89.35	-10.05	3.2	-64.81	1876	3277.72	2311.83
697	3.39697825	6.51873046	2017-04-01 11:40:00.500	-89.1	-9.79	3.65	-64.99	1876	3516.44	2382.04
698	3.39697825	6.51873046	2017-04-01 11:40:00.500	-89.1	-9.79	3.65	-64.99	1876	3516.44	2382.04
699	3.39697825	6.51873046	2017-04-01 11:40:00.500	-89.1	-9.79	3.65	-64.99	1876	3516.44	2382.04
700	3.39697825	6.51873046	2017-04-01 11:40:00.500	-89.1	-9.79	3.65	-64.99	1876	3516.44	2382.04
701	3.39698962	6.51870605	2017-04-01 11:40:01.500	-90.17	-9.49	2.18	-66.36	1876	2543.04	820.13
702	3.39698962	6.51870605	2017-04-01 11:40:01.500	-90.17	-9.49	2.18	-66.36	1876	2543.04	820.13
703	3.39698962	6.51870605	2017-04-01 11:40:01.500	-90.17	-9.49	2.18	-66.36	1876	2543.04	820.13
704	3.39698962	6.51870605	2017-04-01 11:40:01.500	-90.17	-9.49	2.18	-66.36	1876	2543.04	820.13
705	3.39700250	6.51867729	2017-04-01 11:40:02.500	-89.45	-8.52	5.45	-66.74	1876	3268.35	1823.2
706	3.39700250	6.51867729	2017-04-01 11:40:02.500	-89.45	-8.52	5.45	-66.74	1876	3268.35	1823.2
707	3.39700250	6.51867729	2017-04-01 11:40:02.500	-89.45	-8.52	5.45	-66.74	1876	3268.35	1823.2
708	3.39700250	6.51867729	2017-04-01 11:40:02.500	-89.45	-8.52	5.45	-66.74	1876	3268.35	1823.2
709	3.39700500	6.51867167	2017-04-01 11:40:03.500	-90.5	-9.69	4.14	-66.56	1876	3480.51	2841.93
710	3.39700500	6.51867167	2017-04-01 11:40:03.500	-90.5	-9.69	4.14	-66.56	1876	3480.51	2841.93
711	3.39700500	6.51867167	2017-04-01 11:40:03.500	-90.5	-9.69	4.14	-66.56	1876	3480.51	2841.93
712	3.39700500	6.51867167	2017-04-01 11:40:03.500	-90.5	-9.69	4.14	-66.56	1876	3480.51	2841.93
713	3.39702805	6.51861608	2017-04-01 11:40:04.500	-90.92	-8.6	7.91	-68.06	1876	4131.85	2665.65
714	3.39702805	6.51861608	2017-04-01 11:40:04.500	-90.92	-8.6	7.91	-68.06	1876	4131.85	2665.65
715	3.39702805	6.51861608	2017-04-01 11:40:04.500	-90.92	-8.6	7.91	-68.06	1876	4131.85	2665.65
716	3.39702805	6.51861608	2017-04-01 11:40:04.500	-90.92	-8.6	7.91	-68.06	1876	4131.85	2665.65
717	3.39704404	6.51857389	2017-04-01 11:40:05.500	-93.54	-8.76	5.51	-70.5	1876	4438.84	3544.82
718	3.39704404	6.51857389	2017-04-01 11:40:05.500	-93.54	-8.76	5.51	-70.5	1876	4438.84	3544.82
719	3.39704404	6.51857389	2017-04-01 11:40:05.500	-93.54	-8.76	5.51	-70.5	1876	4438.84	3544.82
720	3.39704404	6.51857389	2017-04-01 11:40:05.500	-93.54	-8.76	5.51	-70.5	1876	4438.84	3544.82
721	3.39705905	6.51853503	2017-04-01 11:40:06.500	-96.4	-9.81	2.1	-72.02	1876	2039.17	1590.28
722	3.39705905	6.51853503	2017-04-01 11:40:06.500	-96.4	-9.81	2.1	-72.02	1876	2039.17	1590.28
723	3.39705905	6.51853503	2017-04-01 11:40:06.500	-96.4	-9.81	2.1	-72.02	1876	2039.17	1590.28
724	3.39705905	6.51853503	2017-04-01 11:40:06.500	-96.4	-9.81	2.1	-72.02	1876	2039.17	1590.28
725	3.39707298	6.51849863	2017-04-01 11:40:07.500	-95.33	-9.32	2.93	-71.44	1876	2197.21	1465.39
726	3.39707298	6.51849863	2017-04-01 11:40:07.500	-95.33	-9.32	2.93	-71.44	1876	2197.21	1465.39
727	3.39707298	6.51849863	2017-04-01 11:40:07.500	-95.33	-9.32	2.93	-71.44	1876	2197.21	1465.39
728	3.39707298	6.51849863	2017-04-01 11:40:07.500	-95.33	-9.32	2.93	-71.44	1876	2197.21	1465.39
729	3.39707500	6.51849333	2017-04-01 11:40:08.500	-94.7	-9.44	2.86	-70.72	1876	2352.32	1842.81
730	3.39707500	6.51849333	2017-04-01 11:40:08.500	-94.7	-9.44	2.86	-70.72	1876	2352.32	1842.81
731	3.39707500	6.51849333	2017-04-01 11:40:08.500	-94.7	-9.44	2.86	-70.72	1876	2352.32	1842.81
732	3.39707500	6.51849333	2017-04-01 11:40:08.500	-94.7	-9.44	2.86	-70.72	1876	2352.32	1842.81
733	3.39710128	6.51842473	2017-04-01 11:40:09.500	-92.74	-8.77	4.56	-69.51	1876	2990.42	2126.31
734	3.39710128	6.51842473	2017-04-01 11:40:09.500	-92.74	-8.77	4.56	-69.51	1876	2990.42	2126.31
735	3.39710128	6.51842473	2017-04-01 11:40:09.500	-92.74	-8.77	4.56	-69.51	1876	2990.42	2126.31
736	3.39710128	6.51842473	2017-04-01 11:40:09.500	-92.74	-8.77	4.56	-69.51	1876	2990.42	2126.31
737	3.39711627	6.51837838	2017-04-01 11:40:10.500	-93.18	-9.1	3.66	-69.72	1876	2749.75	1973.21
738	3.39711627	6.51837838	2017-04-01 11:40:10.500	-93.18	-9.1	3.66	-69.72	1876	2749.75	1973.21
739	3.39711627	6.51837838	2017-04-01 11:40:10.500	-93.18	-9.1	3.66	-69.72	1876	2749.75	1973.21
740	3.39711627	6.51837838	2017-04-01 11:40:10.500	-93.18	-9.1	3.66	-69.72	1876	2749.75	1973.21
741	3.39712872	6.51833456	2017-04-01 11:40:11.500	-94.43	-8.5	4.86	-71.66	1876	3395.73	2134.36
742	3.39712872	6.51833456	2017-04-01 11:40:11.500	-94.43	-8.5	4.86	-71.66	1876	3395.73	2134.36
743	3.39712872	6.51833456	2017-04-01 11:40:11.500	-94.43	-8.5	4.86	-71.66	1876	3395.73	2134.36
744	3.39712872	6.51833456	2017-04-01 11:40:11.500	-94.43	-8.5	4.86	-71.66	1876	3395.73	2134.36
745	3.39713987	6.51829900	2017-04-01 11:40:12.500	-93.53	-8.59	4.46	-70.6	1876	3446.88	2745.38
746	3.39713987	6.51829900	2017-04-01 11:40:12.500	-93.53	-8.59	4.46	-70.6	1876	3446.88	2745.38
747	3.39713987	6.51829900	2017-04-01 11:40:12.500	-93.53	-8.59	4.46	-70.6	1876	3446.88	2745.38
748	3.39713987	6.51829900	2017-04-01 11:40:12.500	-93.53	-8.59	4.46	-70.6	1876	3446.88	2745.38
749	3.39714167	6.51829333	2017-04-01 11:40:13.500	-92.67	-8.61	4.56	-69.81	1876	3479.41	2617.46
750	3.39714167	6.51829333	2017-04-01 11:40:13.500	-92.67	-8.61	4.56	-69.81	1876	3479.41	2617.46
751	3.39714167	6.51829333	2017-04-01 11:40:13.500	-92.67	-8.61	4.56	-69.81	1876	3479.41	2617.46
752	3.39714167	6.51829333	2017-04-01 11:40:13.500	-92.67	-8.61	4.56	-69.81	1876	3479.41	2617.46
753	3.39715882	6.51823050	2017-04-01 11:40:14.500	-93.75	-8.47	4.87	-70.76	1876	3747.26	2653.98
754	3.39715882	6.51823050	2017-04-01 11:40:14.500	-93.75	-8.47	4.87	-70.76	1876	3747.26	2653.98
755	3.39715882	6.51823050	2017-04-01 11:40:14.500	-93.75	-8.47	4.87	-70.76	1876	3747.26	2653.98
756	3.39715882	6.51823050	2017-04-01 11:40:14.500	-93.75	-8.47	4.87	-70.76	1876	3747.26	2653.98
757	3.39716605	6.51819079	2017-04-01 11:40:15.500	-95.06	-7.94	5.03	-72.58	1876	3839.4	3086.49
758	3.39716605	6.51819079	2017-04-01 11:40:15.500	-95.06	-7.94	5.03	-72.58	1876	3839.4	3086.49
759	3.39716605	6.51819079	2017-04-01 11:40:15.500	-95.06	-7.94	5.03	-72.58	1876	3839.4	3086.49
760	3.39716605	6.51819079	2017-04-01 11:40:15.500	-95.06	-7.94	5.03	-72.58	1876	3839.4	3086.49
761	3.39717430	6.51815460	2017-04-01 11:40:16.500	-94.78	-7.86	6.83	-72.59	1876	4273.04	3051.32
762	3.39717430	6.51815460	2017-04-01 11:40:16.500	-94.78	-7.86	6.83	-72.59	1876	4273.04	3051.32
763	3.39717430	6.51815460	2017-04-01 11:40:16.500	-94.78	-7.86	6.83	-72.59	1876	4273.04	3051.32
764	3.39717430	6.51815460	2017-04-01 11:40:16.500	-94.78	-7.86	6.83	-72.59	1876	4273.04	3051.32
765	3.39718253	6.51812006	2017-04-01 11:40:17.500	-92.14	-8.01	6.55	-70.03	1876	5008.92	4107.96
766	3.39718253	6.51812006	2017-04-01 11:40:17.500	-92.14	-8.01	6.55	-70.03	1876	5008.92	4107.96
767	3.39718253	6.51812006	2017-04-01 11:40:17.500	-92.14	-8.01	6.55	-70.03	1876	5008.92	4107.96
768	3.39718253	6.51812006	2017-04-01 11:40:17.500	-92.14	-8.01	6.55	-70.03	1876	5008.92	4107.96
769	3.39718333	6.51811667	2017-04-01 11:40:18.500	-92.2	-7.97	7.67	-69.97	1876	4608.32	4158.45
770	3.39718333	6.51811667	2017-04-01 11:40:18.500	-92.2	-7.97	7.67	-69.97	1876	4608.32	4158.45
771	3.39718333	6.51811667	2017-04-01 11:40:18.500	-92.2	-7.97	7.67	-69.97	1876	4608.32	4158.45
772	3.39718333	6.51811667	2017-04-01 11:40:18.500	-92.2	-7.97	7.67	-69.97	1876	4608.32	4158.45
773	3.39719677	6.51805103	2017-04-01 11:40:19.500	-91.43	-7.76	8.71	-69.35	1876	5866.9	5169.82
774	3.39719677	6.51805103	2017-04-01 11:40:19.500	-91.43	-7.76	8.71	-69.35	1876	5866.9	5169.82
775	3.39719677	6.51805103	2017-04-01 11:40:19.500	-91.43	-7.76	8.71	-69.35	1876	5866.9	5169.82
776	3.39719677	6.51805103	2017-04-01 11:40:19.500	-91.43	-7.76	8.71	-69.35	1876	5866.9	5169.82
777	3.39720433	6.51801336	2017-04-01 11:40:20.500	-92.08	-8.33	8.53	-69.54	1876	5877.46	4997.12
778	3.39720433	6.51801336	2017-04-01 11:40:20.500	-92.08	-8.33	8.53	-69.54	1876	5877.46	4997.12
779	3.39720433	6.51801336	2017-04-01 11:40:20.500	-92.08	-8.33	8.53	-69.54	1876	5877.46	4997.12
780	3.39720433	6.51801336	2017-04-01 11:40:20.500	-92.08	-8.33	8.53	-69.54	1876	5877.46	4997.12
781	3.39720349	6.51797986	2017-04-01 11:40:21.500	-89.9	-8.14	9.99	-67.44	1876	6809.5	6123.84
782	3.39720349	6.51797986	2017-04-01 11:40:21.500	-89.9	-8.14	9.99	-67.44	1876	6809.5	6123.84
783	3.39720349	6.51797986	2017-04-01 11:40:21.500	-89.9	-8.14	9.99	-67.44	1876	6809.5	6123.84
784	3.39720349	6.51797986	2017-04-01 11:40:21.500	-89.9	-8.14	9.99	-67.44	1876	6809.5	6123.84
785	3.39719916	6.51795302	2017-04-01 11:40:22.500	-89.12	-7.79	11.21	-67.02	1876	7622.77	6696.84
786	3.39719916	6.51795302	2017-04-01 11:40:22.500	-89.12	-7.79	11.21	-67.02	1876	7622.77	6696.84
787	3.39719916	6.51795302	2017-04-01 11:40:22.500	-89.12	-7.79	11.21	-67.02	1876	7622.77	6696.84
788	3.39719916	6.51795302	2017-04-01 11:40:22.500	-89.12	-7.79	11.21	-67.02	1876	7622.77	6696.84
789	3.39719833	6.51794833	2017-04-01 11:40:23.500	-87.91	-8.03	10.79	-65.63	1876	8590.32	7608.65
790	3.39719833	6.51794833	2017-04-01 11:40:23.500	-87.91	-8.03	10.79	-65.63	1876	8590.32	7608.65
791	3.39719833	6.51794833	2017-04-01 11:40:23.500	-87.91	-8.03	10.79	-65.63	1876	8590.32	7608.65
792	3.39719833	6.51794833	2017-04-01 11:40:23.500	-87.91	-8.03	10.79	-65.63	1876	8590.32	7608.65
793	3.39718855	6.51789803	2017-04-01 11:40:24.500	-88.05	-8.75	11.2	-65.21	1876	7878.25	7255.91
794	3.39718855	6.51789803	2017-04-01 11:40:24.500	-88.05	-8.75	11.2	-65.21	1876	7878.25	7255.91
795	3.39718855	6.51789803	2017-04-01 11:40:24.500	-88.05	-8.75	11.2	-65.21	1876	7878.25	7255.91
796	3.39718855	6.51789803	2017-04-01 11:40:24.500	-88.05	-8.75	11.2	-65.21	1876	7878.25	7255.91
797	3.39718109	6.51786183	2017-04-01 11:40:25.500	-86.56	-8.58	12.68	-63.88	1876	9377.91	7938.63
798	3.39718109	6.51786183	2017-04-01 11:40:25.500	-86.56	-8.58	12.68	-63.88	1876	9377.91	7938.63
799	3.39718109	6.51786183	2017-04-01 11:40:25.500	-86.56	-8.58	12.68	-63.88	1876	9377.91	7938.63
800	3.39718109	6.51786183	2017-04-01 11:40:25.500	-86.56	-8.58	12.68	-63.88	1876	9377.91	7938.63
801	3.39717721	6.51782455	2017-04-01 11:40:26.500	-90.26	-8.59	11.55	-67.53	1876	8566.53	7669.56
802	3.39717721	6.51782455	2017-04-01 11:40:26.500	-90.26	-8.59	11.55	-67.53	1876	8566.53	7669.56
803	3.39717721	6.51782455	2017-04-01 11:40:26.500	-90.26	-8.59	11.55	-67.53	1876	8566.53	7669.56
804	3.39717721	6.51782455	2017-04-01 11:40:26.500	-90.26	-8.59	11.55	-67.53	1876	8566.53	7669.56
805	3.39717366	6.51778381	2017-04-01 11:40:27.500	-93.75	-7.88	8.36	-71.74	1876	7165.42	6998
806	3.39717366	6.51778381	2017-04-01 11:40:27.500	-93.75	-7.88	8.36	-71.74	1876	7165.42	6998
807	3.39717366	6.51778381	2017-04-01 11:40:27.500	-93.75	-7.88	8.36	-71.74	1876	7165.42	6998
808	3.39717366	6.51778381	2017-04-01 11:40:27.500	-93.75	-7.88	8.36	-71.74	1876	7165.42	6998
809	3.39717333	6.51778000	2017-04-01 11:40:28.500	-96.01	-8.05	7.8	-73.71	1876	5443.2	4834.95
810	3.39717333	6.51778000	2017-04-01 11:40:28.500	-96.01	-8.05	7.8	-73.71	1876	5443.2	4834.95
811	3.39717333	6.51778000	2017-04-01 11:40:28.500	-96.01	-8.05	7.8	-73.71	1876	5443.2	4834.95
812	3.39717333	6.51778000	2017-04-01 11:40:28.500	-96.01	-8.05	7.8	-73.71	1876	5443.2	4834.95
813	3.39716788	6.51771865	2017-04-01 11:40:29.500	-96.12	-7.85	5.89	-73.78	1876	5087.41	4777.68
814	3.39716788	6.51771865	2017-04-01 11:40:29.500	-96.12	-7.85	5.89	-73.78	1876	5087.41	4777.68
815	3.39716788	6.51771865	2017-04-01 11:40:29.500	-96.12	-7.85	5.89	-73.78	1876	5087.41	4777.68
816	3.39716788	6.51771865	2017-04-01 11:40:29.500	-96.12	-7.85	5.89	-73.78	1876	5087.41	4777.68
817	3.39716391	6.51767195	2017-04-01 11:40:30.500	-96.4	-7.15	6.43	-74.73	1876	4768.3	3966.33
818	3.39716391	6.51767195	2017-04-01 11:40:30.500	-96.4	-7.15	6.43	-74.73	1876	4768.3	3966.33
819	3.39716391	6.51767195	2017-04-01 11:40:30.500	-96.4	-7.15	6.43	-74.73	1876	4768.3	3966.33
820	3.39716391	6.51767195	2017-04-01 11:40:30.500	-96.4	-7.15	6.43	-74.73	1876	4768.3	3966.33
821	3.39715928	6.51763256	2017-04-01 11:40:31.500	-97.62	-7.43	5.66	-74.91	1876	4102.79	3782.61
822	3.39715928	6.51763256	2017-04-01 11:40:31.500	-97.62	-7.43	5.66	-74.91	1876	4102.79	3782.61
823	3.39715928	6.51763256	2017-04-01 11:40:31.500	-97.62	-7.43	5.66	-74.91	1876	4102.79	3782.61
824	3.39715928	6.51763256	2017-04-01 11:40:31.500	-97.62	-7.43	5.66	-74.91	1876	4102.79	3782.61
825	3.39715700	6.51759311	2017-04-01 11:40:32.500	-98.18	-7.34	4.93	-75.87	1876	3654.43	3264.01
826	3.39715700	6.51759311	2017-04-01 11:40:32.500	-98.18	-7.34	4.93	-75.87	1876	3654.43	3264.01
827	3.39715700	6.51759311	2017-04-01 11:40:32.500	-98.18	-7.34	4.93	-75.87	1876	3654.43	3264.01
828	3.39715700	6.51759311	2017-04-01 11:40:32.500	-98.18	-7.34	4.93	-75.87	1876	3654.43	3264.01
829	3.39715667	6.51758500	2017-04-01 11:40:33.500	-101.05	-7.67	4.1	-79.07	1876	3461.68	3134.64
830	3.39715667	6.51758500	2017-04-01 11:40:33.500	-101.05	-7.67	4.1	-79.07	1876	3461.68	3134.64
831	3.39715667	6.51758500	2017-04-01 11:40:33.500	-101.05	-7.67	4.1	-79.07	1876	3461.68	3134.64
832	3.39715667	6.51758500	2017-04-01 11:40:33.500	-101.05	-7.67	4.1	-79.07	1876	3461.68	3134.64
833	3.39714845	6.51751517	2017-04-01 11:40:34.500	-101.61	-7.54	1.68	-79.94	1876	3007.34	2631.47
834	3.39714845	6.51751517	2017-04-01 11:40:34.500	-101.61	-7.54	1.68	-79.94	1876	3007.34	2631.47
835	3.39714845	6.51751517	2017-04-01 11:40:34.500	-101.61	-7.54	1.68	-79.94	1876	3007.34	2631.47
836	3.39714845	6.51751517	2017-04-01 11:40:34.500	-101.61	-7.54	1.68	-79.94	1876	3007.34	2631.47
837	3.39714667	6.51746482	2017-04-01 11:40:35.500	-98.57	-8.36	4.13	-76.2	1876	3398.29	2484.91
838	3.39714667	6.51746482	2017-04-01 11:40:35.500	-98.57	-8.36	4.13	-76.2	1876	3398.29	2484.91
839	3.39714667	6.51746482	2017-04-01 11:40:35.500	-98.57	-8.36	4.13	-76.2	1876	3398.29	2484.91
840	3.39714667	6.51746482	2017-04-01 11:40:35.500	-98.57	-8.36	4.13	-76.2	1876	3398.29	2484.91
841	3.39714522	6.51742672	2017-04-01 11:40:36.500	-102.59	-7.38	1.95	-81.05	1876	2297.77	2559.31
842	3.39714522	6.51742672	2017-04-01 11:40:36.500	-102.59	-7.38	1.95	-81.05	1876	2297.77	2559.31
843	3.39714522	6.51742672	2017-04-01 11:40:36.500	-102.59	-7.38	1.95	-81.05	1876	2297.77	2559.31
844	3.39714522	6.51742672	2017-04-01 11:40:36.500	-102.59	-7.38	1.95	-81.05	1876	2297.77	2559.31
845	3.39714500	6.51738761	2017-04-01 11:40:37.500	-101.25	-8.19	1.4	-78.99	1876	2262.66	1080.27
846	3.39714500	6.51738761	2017-04-01 11:40:37.500	-101.25	-8.19	1.4	-78.99	1876	2262.66	1080.27
847	3.39714500	6.51738761	2017-04-01 11:40:37.500	-101.25	-8.19	1.4	-78.99	1876	2262.66	1080.27
848	3.39714500	6.51738761	2017-04-01 11:40:37.500	-101.25	-8.19	1.4	-78.99	1876	2262.66	1080.27
849	3.39714500	6.51738333	2017-04-01 11:40:38.500	-98.78	-7.26	1.15	-76.77	1876	2488.15	1753.9
850	3.39714500	6.51738333	2017-04-01 11:40:38.500	-98.78	-7.26	1.15	-76.77	1876	2488.15	1753.9
851	3.39714500	6.51738333	2017-04-01 11:40:38.500	-98.78	-7.26	1.15	-76.77	1876	2488.15	1753.9
852	3.39714500	6.51738333	2017-04-01 11:40:38.500	-98.78	-7.26	1.15	-76.77	1876	2488.15	1753.9
853	3.39713915	6.51731895	2017-04-01 11:40:39.500	-100.83	-6.72	1.84	-78.57	1876	2274.49	1650.23
854	3.39713915	6.51731895	2017-04-01 11:40:39.500	-100.83	-6.72	1.84	-78.57	1876	2274.49	1650.23
855	3.39713915	6.51731895	2017-04-01 11:40:39.500	-100.83	-6.72	1.84	-78.57	1876	2274.49	1650.23
856	3.39713915	6.51731895	2017-04-01 11:40:39.500	-100.83	-6.72	1.84	-78.57	1876	2274.49	1650.23
857	3.39713978	6.51728100	2017-04-01 11:40:40.500	-100.98	-7.23	-0.69	-78.33	1876	2242.57	1615.28
858	3.39713978	6.51728100	2017-04-01 11:40:40.500	-100.98	-7.23	-0.69	-78.33	1876	2242.57	1615.28
859	3.39713978	6.51728100	2017-04-01 11:40:40.500	-100.98	-7.23	-0.69	-78.33	1876	2242.57	1615.28
860	3.39713978	6.51728100	2017-04-01 11:40:40.500	-100.98	-7.23	-0.69	-78.33	1876	2242.57	1615.28
861	3.39714142	6.51724822	2017-04-01 11:40:41.500	-99.49	-6.51	1.98	-78.23	1876	2179.15	807.77
862	3.39714142	6.51724822	2017-04-01 11:40:41.500	-99.49	-6.51	1.98	-78.23	1876	2179.15	807.77
863	3.39714142	6.51724822	2017-04-01 11:40:41.500	-99.49	-6.51	1.98	-78.23	1876	2179.15	807.77
864	3.39714142	6.51724822	2017-04-01 11:40:41.500	-99.49	-6.51	1.98	-78.23	1876	2179.15	807.77
865	3.39714301	6.51721651	2017-04-01 11:40:42.500	-98.47	-5.8	4.17	-78.51	1876	3271.02	1580.93
866	3.39714301	6.51721651	2017-04-01 11:40:42.500	-98.47	-5.8	4.17	-78.51	1876	3271.02	1580.93
867	3.39714301	6.51721651	2017-04-01 11:40:42.500	-98.47	-5.8	4.17	-78.51	1876	3271.02	1580.93
868	3.39714301	6.51721651	2017-04-01 11:40:42.500	-98.47	-5.8	4.17	-78.51	1876	3271.02	1580.93
869	3.39714333	6.51721000	2017-04-01 11:40:43.500	-100.69	-6.7	1.65	-79.89	1876	2450.54	1003.98
870	3.39714333	6.51721000	2017-04-01 11:40:43.500	-100.69	-6.7	1.65	-79.89	1876	2450.54	1003.98
871	3.39714333	6.51721000	2017-04-01 11:40:43.500	-100.69	-6.7	1.65	-79.89	1876	2450.54	1003.98
872	3.39714333	6.51721000	2017-04-01 11:40:43.500	-100.69	-6.7	1.65	-79.89	1876	2450.54	1003.98
873	3.39714950	6.51714849	2017-04-01 11:40:44.500	-100.22	-6.44	0.99	-78.97	1876	2404.93	599.97
874	3.39714950	6.51714849	2017-04-01 11:40:44.500	-100.22	-6.44	0.99	-78.97	1876	2404.93	599.97
875	3.39714950	6.51714849	2017-04-01 11:40:44.500	-100.22	-6.44	0.99	-78.97	1876	2404.93	599.97
876	3.39714950	6.51714849	2017-04-01 11:40:44.500	-100.22	-6.44	0.99	-78.97	1876	2404.93	599.97
877	3.39715271	6.51711618	2017-04-01 11:40:45.500	-100.32	-6.74	1.94	-78.99	1876	2897.96	1246.08
878	3.39715271	6.51711618	2017-04-01 11:40:45.500	-100.32	-6.74	1.94	-78.99	1876	2897.96	1246.08
879	3.39715271	6.51711618	2017-04-01 11:40:45.500	-100.32	-6.74	1.94	-78.99	1876	2897.96	1246.08
880	3.39715271	6.51711618	2017-04-01 11:40:45.500	-100.32	-6.74	1.94	-78.99	1876	2897.96	1246.08
881	3.39715741	6.51708014	2017-04-01 11:40:46.500	-101.33	-7.52	0.25	-79.59	1876	2271.32	1057.59
882	3.39715741	6.51708014	2017-04-01 11:40:46.500	-101.33	-7.52	0.25	-79.59	1876	2271.32	1057.59
883	3.39715741	6.51708014	2017-04-01 11:40:46.500	-101.33	-7.52	0.25	-79.59	1876	2271.32	1057.59
884	3.39715741	6.51708014	2017-04-01 11:40:46.500	-101.33	-7.52	0.25	-79.59	1876	2271.32	1057.59
885	3.39716282	6.51703897	2017-04-01 11:40:47.500	-99.54	-7.53	-1.46	-77.82	1876		0.79
886	3.39716282	6.51703897	2017-04-01 11:40:47.500	-99.54	-7.53	-1.46	-77.82	1876		0.79
887	3.39716282	6.51703897	2017-04-01 11:40:47.500	-99.54	-7.53	-1.46	-77.82	1876		0.79
888	3.39716282	6.51703897	2017-04-01 11:40:47.500	-99.54	-7.53	-1.46	-77.82	1876		0.79
889	3.39716333	6.51703500	2017-04-01 11:40:48.500	-97.81	-7.62	-1.2	-75.93	1876	181.14	0
890	3.39716333	6.51703500	2017-04-01 11:40:48.500	-97.81	-7.62	-1.2	-75.93	1876	181.14	0
891	3.39716333	6.51703500	2017-04-01 11:40:48.500	-97.81	-7.62	-1.2	-75.93	1876	181.14	0
892	3.39716333	6.51703500	2017-04-01 11:40:48.500	-97.81	-7.62	-1.2	-75.93	1876	181.14	0
893	3.39717036	6.51697310	2017-04-01 11:40:49.500	-95.5	-6.77	1.17	-74.25	1876	68	0
894	3.39717036	6.51697310	2017-04-01 11:40:49.500	-95.5	-6.77	1.17	-74.25	1876	68	0
895	3.39717036	6.51697310	2017-04-01 11:40:49.500	-95.5	-6.77	1.17	-74.25	1876	68	0
896	3.39717036	6.51697310	2017-04-01 11:40:49.500	-95.5	-6.77	1.17	-74.25	1876	68	0
897	3.39717473	6.51692802	2017-04-01 11:40:50.500	-93.39	-5.5	2.55	-73.64	1876		0
898	3.39717473	6.51692802	2017-04-01 11:40:50.500	-93.39	-5.5	2.55	-73.64	1876		0
899	3.39717473	6.51692802	2017-04-01 11:40:50.500	-93.39	-5.5	2.55	-73.64	1876		0
900	3.39717473	6.51692802	2017-04-01 11:40:50.500	-93.39	-5.5	2.55	-73.64	1876		0
901	3.39717823	6.51689272	2017-04-01 11:40:51.500	-93.57	-6.26	1.08	-72.59	1876	80	0
902	3.39717823	6.51689272	2017-04-01 11:40:51.500	-93.57	-6.26	1.08	-72.59	1876	80	0
903	3.39717823	6.51689272	2017-04-01 11:40:51.500	-93.57	-6.26	1.08	-72.59	1876	80	0
904	3.39717823	6.51689272	2017-04-01 11:40:51.500	-93.57	-6.26	1.08	-72.59	1876	80	0
905	3.39718132	6.51686331	2017-04-01 11:40:52.500	-91.86	-4.46	3.1	-72.92	1876	96	0
906	3.39718132	6.51686331	2017-04-01 11:40:52.500	-91.86	-4.46	3.1	-72.92	1876	96	0
907	3.39718132	6.51686331	2017-04-01 11:40:52.500	-91.86	-4.46	3.1	-72.92	1876	96	0
908	3.39718132	6.51686331	2017-04-01 11:40:52.500	-91.86	-4.46	3.1	-72.92	1876	96	0
909	3.39718167	6.51686000	2017-04-01 11:40:53.500	-91.44	-6.98	2.08	-69.96	1876	2949.07	46.15
910	3.39718167	6.51686000	2017-04-01 11:40:53.500	-91.44	-6.98	2.08	-69.96	1876	2949.07	46.15
911	3.39718167	6.51686000	2017-04-01 11:40:53.500	-91.44	-6.98	2.08	-69.96	1876	2949.07	46.15
912	3.39718167	6.51686000	2017-04-01 11:40:53.500	-91.44	-6.98	2.08	-69.96	1876	2949.07	46.15
913	3.39718312	6.51682525	2017-04-01 11:40:54.500	-90.75	-7.55	3.29	-68.9	1876	3944.29	3050.04
914	3.39718312	6.51682525	2017-04-01 11:40:54.500	-90.75	-7.55	3.29	-68.9	1876	3944.29	3050.04
915	3.39718312	6.51682525	2017-04-01 11:40:54.500	-90.75	-7.55	3.29	-68.9	1876	3944.29	3050.04
916	3.39718312	6.51682525	2017-04-01 11:40:54.500	-90.75	-7.55	3.29	-68.9	1876	3944.29	3050.04
917	3.39718600	6.51680932	2017-04-01 11:40:55.500	-91.24	-7.13	4.65	-69.92	1876	4812.14	4162.08
918	3.39718600	6.51680932	2017-04-01 11:40:55.500	-91.24	-7.13	4.65	-69.92	1876	4812.14	4162.08
919	3.39718600	6.51680932	2017-04-01 11:40:55.500	-91.24	-7.13	4.65	-69.92	1876	4812.14	4162.08
920	3.39718600	6.51680932	2017-04-01 11:40:55.500	-91.24	-7.13	4.65	-69.92	1876	4812.14	4162.08
921	3.39719109	6.51679194	2017-04-01 11:40:56.500	-91.33	-8.32	6.59	-68.82	1876	5449.27	4545.47
922	3.39719109	6.51679194	2017-04-01 11:40:56.500	-91.33	-8.32	6.59	-68.82	1876	5449.27	4545.47
923	3.39719109	6.51679194	2017-04-01 11:40:56.500	-91.33	-8.32	6.59	-68.82	1876	5449.27	4545.47
924	3.39719109	6.51679194	2017-04-01 11:40:56.500	-91.33	-8.32	6.59	-68.82	1876	5449.27	4545.47
925	3.39719605	6.51677246	2017-04-01 11:40:57.500	-91.29	-8.42	6.49	-68.79	1876	6354.33	5550.56
926	3.39719605	6.51677246	2017-04-01 11:40:57.500	-91.29	-8.42	6.49	-68.79	1876	6354.33	5550.56
927	3.39719605	6.51677246	2017-04-01 11:40:57.500	-91.29	-8.42	6.49	-68.79	1876	6354.33	5550.56
928	3.39719605	6.51677246	2017-04-01 11:40:57.500	-91.29	-8.42	6.49	-68.79	1876	6354.33	5550.56
929	3.39719667	6.51677000	2017-04-01 11:40:58.500	-93.63	-7.42	6.17	-71.94	1876	5204.64	4720.26
930	3.39719667	6.51677000	2017-04-01 11:40:58.500	-93.63	-7.42	6.17	-71.94	1876	5204.64	4720.26
931	3.39719667	6.51677000	2017-04-01 11:40:58.500	-93.63	-7.42	6.17	-71.94	1876	5204.64	4720.26
932	3.39719667	6.51677000	2017-04-01 11:40:58.500	-93.63	-7.42	6.17	-71.94	1876	5204.64	4720.26
933	3.39720536	6.51673233	2017-04-01 11:40:59.500	-95.77	-7.31	4.39	-74.22	1876	4094.45	3677.37
934	3.39720536	6.51673233	2017-04-01 11:40:59.500	-95.77	-7.31	4.39	-74.22	1876	4094.45	3677.37
935	3.39720536	6.51673233	2017-04-01 11:40:59.500	-95.77	-7.31	4.39	-74.22	1876	4094.45	3677.37
936	3.39720536	6.51673233	2017-04-01 11:40:59.500	-95.77	-7.31	4.39	-74.22	1876	4094.45	3677.37
937	3.39721243	6.51671080	2017-04-01 11:41:00.500	-94.65	-6.52	5.75	-74.03	1876	5047.61	4315.38
938	3.39721243	6.51671080	2017-04-01 11:41:00.500	-94.65	-6.52	5.75	-74.03	1876	5047.61	4315.38
939	3.39721243	6.51671080	2017-04-01 11:41:00.500	-94.65	-6.52	5.75	-74.03	1876	5047.61	4315.38
940	3.39721243	6.51671080	2017-04-01 11:41:00.500	-94.65	-6.52	5.75	-74.03	1876	5047.61	4315.38
941	3.39721776	6.51669063	2017-04-01 11:41:01.500	-95.02	-7.55	6.3	-73.2	1876	5774.7	4694.76
942	3.39721776	6.51669063	2017-04-01 11:41:01.500	-95.02	-7.55	6.3	-73.2	1876	5774.7	4694.76
943	3.39721776	6.51669063	2017-04-01 11:41:01.500	-95.02	-7.55	6.3	-73.2	1876	5774.7	4694.76
944	3.39721776	6.51669063	2017-04-01 11:41:01.500	-95.02	-7.55	6.3	-73.2	1876	5774.7	4694.76
945	3.39721833	6.51667124	2017-04-01 11:41:02.500	-98.98	-8.57	2.71	-76.07	1876	3423.87	3059.86
946	3.39721833	6.51667124	2017-04-01 11:41:02.500	-98.98	-8.57	2.71	-76.07	1876	3423.87	3059.86
947	3.39721833	6.51667124	2017-04-01 11:41:02.500	-98.98	-8.57	2.71	-76.07	1876	3423.87	3059.86
948	3.39721833	6.51667124	2017-04-01 11:41:02.500	-98.98	-8.57	2.71	-76.07	1876	3423.87	3059.86
949	3.39722895	6.51662583	2017-04-01 11:41:03.500	-99.89	-7.53	3.13	-78.16	1876	3355.66	944.06
950	3.39722895	6.51662583	2017-04-01 11:41:03.500	-99.89	-7.53	3.13	-78.16	1876	3355.66	944.06
951	3.39722895	6.51662583	2017-04-01 11:41:03.500	-99.89	-7.53	3.13	-78.16	1876	3355.66	944.06
952	3.39722895	6.51662583	2017-04-01 11:41:03.500	-99.89	-7.53	3.13	-78.16	1876	3355.66	944.06
953	3.39743667	6.51595500	2017-04-01 11:41:23.500	-95.78	-3.75	7.5	-77.82	1876	168.62
954	3.39743667	6.51595500	2017-04-01 11:41:23.500	-95.78	-3.75	7.5	-77.82	1876	168.62
955	3.39743667	6.51595500	2017-04-01 11:41:23.500	-95.78	-3.75	7.5	-77.82	1876	168.62
956	3.39743667	6.51595500	2017-04-01 11:41:23.500	-95.78	-3.75	7.5	-77.82	1876	168.62
957	3.39744036	6.51593794	2017-04-01 11:41:24.500	-96.57	-4.22	8	-77.74	1876		2.31
958	3.39744036	6.51593794	2017-04-01 11:41:24.500	-96.57	-4.22	8	-77.74	1876		2.31
959	3.39744036	6.51593794	2017-04-01 11:41:24.500	-96.57	-4.22	8	-77.74	1876		2.31
960	3.39744036	6.51593794	2017-04-01 11:41:24.500	-96.57	-4.22	8	-77.74	1876		2.31
961	3.39744463	6.51592574	2017-04-01 11:41:25.500	-95.4	-5.7	7.58	-75.33	1876	316.8	0
962	3.39744463	6.51592574	2017-04-01 11:41:25.500	-95.4	-5.7	7.58	-75.33	1876	316.8	0
963	3.39744463	6.51592574	2017-04-01 11:41:25.500	-95.4	-5.7	7.58	-75.33	1876	316.8	0
964	3.39744463	6.51592574	2017-04-01 11:41:25.500	-95.4	-5.7	7.58	-75.33	1876	316.8	0
965	3.39744749	6.51592002	2017-04-01 11:41:26.500	-95.09	-4.13	7.8	-76.8	1876	160	0
966	3.39744749	6.51592002	2017-04-01 11:41:26.500	-95.09	-4.13	7.8	-76.8	1876	160	0
967	3.39744749	6.51592002	2017-04-01 11:41:26.500	-95.09	-4.13	7.8	-76.8	1876	160	0
968	3.39744749	6.51592002	2017-04-01 11:41:26.500	-95.09	-4.13	7.8	-76.8	1876	160	0
969	3.39745463	6.51590890	2017-04-01 11:41:27.500	-92.23	-4.09	9.87	-73.79	1876	164	0
970	3.39745463	6.51590890	2017-04-01 11:41:27.500	-92.23	-4.09	9.87	-73.79	1876	164	0
971	3.39745463	6.51590890	2017-04-01 11:41:27.500	-92.23	-4.09	9.87	-73.79	1876	164	0
972	3.39745463	6.51590890	2017-04-01 11:41:27.500	-92.23	-4.09	9.87	-73.79	1876	164	0
973	3.39745500	6.51590833	2017-04-01 11:41:28.500	-92.21	-4.55	9.72	-73.5	1876		0
974	3.39745500	6.51590833	2017-04-01 11:41:28.500	-92.21	-4.55	9.72	-73.5	1876		0
975	3.39745500	6.51590833	2017-04-01 11:41:28.500	-92.21	-4.55	9.72	-73.5	1876		0
976	3.39745500	6.51590833	2017-04-01 11:41:28.500	-92.21	-4.55	9.72	-73.5	1876		0
977	3.39746750	6.51588608	2017-04-01 11:41:29.500	-91.53	-4.37	9.63	-73.06	1876	160	0
978	3.39746750	6.51588608	2017-04-01 11:41:29.500	-91.53	-4.37	9.63	-73.06	1876	160	0
979	3.39746750	6.51588608	2017-04-01 11:41:29.500	-91.53	-4.37	9.63	-73.06	1876	160	0
980	3.39746750	6.51588608	2017-04-01 11:41:29.500	-91.53	-4.37	9.63	-73.06	1876	160	0
981	3.39748024	6.51586996	2017-04-01 11:41:30.500	-89.83	-4.01	9.67	-71.61	1876		0
982	3.39748024	6.51586996	2017-04-01 11:41:30.500	-89.83	-4.01	9.67	-71.61	1876		0
983	3.39748024	6.51586996	2017-04-01 11:41:30.500	-89.83	-4.01	9.67	-71.61	1876		0
984	3.39748024	6.51586996	2017-04-01 11:41:30.500	-89.83	-4.01	9.67	-71.61	1876		0
985	3.39749194	6.51585513	2017-04-01 11:41:31.500	-89.59	-3.03	10.16	-72.26	1876	120	0
986	3.39749194	6.51585513	2017-04-01 11:41:31.500	-89.59	-3.03	10.16	-72.26	1876	120	0
987	3.39749194	6.51585513	2017-04-01 11:41:31.500	-89.59	-3.03	10.16	-72.26	1876	120	0
988	3.39749194	6.51585513	2017-04-01 11:41:31.500	-89.59	-3.03	10.16	-72.26	1876	120	0
989	3.39750054	6.51584180	2017-04-01 11:41:32.500	-89.86	-3.27	9.93	-72.38	1876		0
990	3.39750054	6.51584180	2017-04-01 11:41:32.500	-89.86	-3.27	9.93	-72.38	1876		0
991	3.39750054	6.51584180	2017-04-01 11:41:32.500	-89.86	-3.27	9.93	-72.38	1876		0
992	3.39750054	6.51584180	2017-04-01 11:41:32.500	-89.86	-3.27	9.93	-72.38	1876		0
993	3.39750167	6.51584000	2017-04-01 11:41:33.500	-91.67	-2.84	7.9	-74.4	1876	133.33	0
994	3.39750167	6.51584000	2017-04-01 11:41:33.500	-91.67	-2.84	7.9	-74.4	1876	133.33	0
995	3.39750167	6.51584000	2017-04-01 11:41:33.500	-91.67	-2.84	7.9	-74.4	1876	133.33	0
996	3.39750167	6.51584000	2017-04-01 11:41:33.500	-91.67	-2.84	7.9	-74.4	1876	133.33	0
997	3.39751073	6.51582063	2017-04-01 11:41:34.500	-88.09	-2.9	10.94	-71.01	1876	160	0
998	3.39751073	6.51582063	2017-04-01 11:41:34.500	-88.09	-2.9	10.94	-71.01	1876	160	0
999	3.39751073	6.51582063	2017-04-01 11:41:34.500	-88.09	-2.9	10.94	-71.01	1876	160	0
1000	3.39751073	6.51582063	2017-04-01 11:41:34.500	-88.09	-2.9	10.94	-71.01	1876	160	0
1001	3.39751452	6.51580789	2017-04-01 11:41:35.500	-86.65	-2.93	11.86	-69.16	1876		0
1002	3.39751452	6.51580789	2017-04-01 11:41:35.500	-86.65	-2.93	11.86	-69.16	1876		0
1003	3.39751452	6.51580789	2017-04-01 11:41:35.500	-86.65	-2.93	11.86	-69.16	1876		0
1004	3.39751452	6.51580789	2017-04-01 11:41:35.500	-86.65	-2.93	11.86	-69.16	1876		0
1005	3.39751500	6.51580008	2017-04-01 11:41:36.500	-87.44	-4.6	12.27	-68.73	1876	208	0
1006	3.39751500	6.51580008	2017-04-01 11:41:36.500	-87.44	-4.6	12.27	-68.73	1876	208	0
1007	3.39751500	6.51580008	2017-04-01 11:41:36.500	-87.44	-4.6	12.27	-68.73	1876	208	0
1008	3.39751500	6.51580008	2017-04-01 11:41:36.500	-87.44	-4.6	12.27	-68.73	1876	208	0
1009	3.39751500	6.51579833	2017-04-01 11:41:37.500	-87.13	-4.96	12.14	-68.02	1876	160	0
1010	3.39751500	6.51579833	2017-04-01 11:41:37.500	-87.13	-4.96	12.14	-68.02	1876	160	0
1011	3.39751500	6.51579833	2017-04-01 11:41:37.500	-87.13	-4.96	12.14	-68.02	1876	160	0
1012	3.39751500	6.51579833	2017-04-01 11:41:37.500	-87.13	-4.96	12.14	-68.02	1876	160	0
1013	3.39751500	6.51579833	2017-04-01 11:41:38.500	-87	-4.45	12.77	-68.43	1876		1.04
1014	3.39751500	6.51579833	2017-04-01 11:41:38.500	-87	-4.45	12.77	-68.43	1876		1.04
1015	3.39751500	6.51579833	2017-04-01 11:41:38.500	-87	-4.45	12.77	-68.43	1876		1.04
1016	3.39751500	6.51579833	2017-04-01 11:41:38.500	-87	-4.45	12.77	-68.43	1876		1.04
1017	3.39751500	6.51579960	2017-04-01 11:41:39.500	-87	-4.89	13.38	-67.98	1876	426.67	0
1018	3.39751500	6.51579960	2017-04-01 11:41:39.500	-87	-4.89	13.38	-67.98	1876	426.67	0
1019	3.39751500	6.51579960	2017-04-01 11:41:39.500	-87	-4.89	13.38	-67.98	1876	426.67	0
1020	3.39751500	6.51579960	2017-04-01 11:41:39.500	-87	-4.89	13.38	-67.98	1876	426.67	0
1021	3.39751500	6.51580000	2017-04-01 11:41:40.500	-87.1	-6.67	8.97	-66.28	1876	766.86	7.43
1022	3.39751500	6.51580000	2017-04-01 11:41:40.500	-87.1	-6.67	8.97	-66.28	1876	766.86	7.43
1023	3.39751500	6.51580000	2017-04-01 11:41:40.500	-87.1	-6.67	8.97	-66.28	1876	766.86	7.43
1024	3.39751500	6.51580000	2017-04-01 11:41:40.500	-87.1	-6.67	8.97	-66.28	1876	766.86	7.43
1025	3.39751500	6.51580000	2017-04-01 11:41:41.500	-86.75	-7.35	11.79	-65.01	1876		0
1026	3.39751500	6.51580000	2017-04-01 11:41:41.500	-86.75	-7.35	11.79	-65.01	1876		0
1027	3.39751500	6.51580000	2017-04-01 11:41:41.500	-86.75	-7.35	11.79	-65.01	1876		0
1028	3.39751500	6.51580000	2017-04-01 11:41:41.500	-86.75	-7.35	11.79	-65.01	1876		0
1029	3.39751500	6.51580000	2017-04-01 11:41:42.500	-86.66	-7.18	12.41	-65.06	1876	187.43	0.89
1030	3.39751500	6.51580000	2017-04-01 11:41:42.500	-86.66	-7.18	12.41	-65.06	1876	187.43	0.89
1031	3.39751500	6.51580000	2017-04-01 11:41:42.500	-86.66	-7.18	12.41	-65.06	1876	187.43	0.89
1032	3.39751500	6.51580000	2017-04-01 11:41:42.500	-86.66	-7.18	12.41	-65.06	1876	187.43	0.89
1033	3.39751500	6.51580000	2017-04-01 11:41:43.500	-86.73	-6.71	11.46	-65.87	1876	390.4	2.67
1034	3.39751500	6.51580000	2017-04-01 11:41:43.500	-86.73	-6.71	11.46	-65.87	1876	390.4	2.67
1035	3.39751500	6.51580000	2017-04-01 11:41:43.500	-86.73	-6.71	11.46	-65.87	1876	390.4	2.67
1036	3.39751500	6.51580000	2017-04-01 11:41:43.500	-86.73	-6.71	11.46	-65.87	1876	390.4	2.67
1037	3.39751500	6.51580000	2017-04-01 11:41:44.500	-85.9	-8.46	11.84	-63.37	1876	638.86	4078.07
1038	3.39751500	6.51580000	2017-04-01 11:41:44.500	-85.9	-8.46	11.84	-63.37	1876	638.86	4078.07
1039	3.39751500	6.51580000	2017-04-01 11:41:44.500	-85.9	-8.46	11.84	-63.37	1876	638.86	4078.07
1040	3.39751500	6.51580000	2017-04-01 11:41:44.500	-85.9	-8.46	11.84	-63.37	1876	638.86	4078.07
1041	3.39751500	6.51580000	2017-04-01 11:41:45.500	-85.76	-10.4	8.09	-61.33	1876	8579.22	7153.85
1042	3.39751500	6.51580000	2017-04-01 11:41:45.500	-85.76	-10.4	8.09	-61.33	1876	8579.22	7153.85
1043	3.39751500	6.51580000	2017-04-01 11:41:45.500	-85.76	-10.4	8.09	-61.33	1876	8579.22	7153.85
1044	3.39751500	6.51580000	2017-04-01 11:41:45.500	-85.76	-10.4	8.09	-61.33	1876	8579.22	7153.85
1045	3.39751500	6.51580000	2017-04-01 11:41:46.500	-85.65	-9.74	9.7	-61.89	1876	7643	7974.03
1046	3.39751500	6.51580000	2017-04-01 11:41:46.500	-85.65	-9.74	9.7	-61.89	1876	7643	7974.03
1047	3.39751500	6.51580000	2017-04-01 11:41:46.500	-85.65	-9.74	9.7	-61.89	1876	7643	7974.03
1048	3.39751500	6.51580000	2017-04-01 11:41:46.500	-85.65	-9.74	9.7	-61.89	1876	7643	7974.03
1049	3.39751500	6.51580000	2017-04-01 11:41:47.500	-85.26	-10.15	10.62	-60.9	1876	8265.53	7403.25
1050	3.39751500	6.51580000	2017-04-01 11:41:47.500	-85.26	-10.15	10.62	-60.9	1876	8265.53	7403.25
1051	3.39751500	6.51580000	2017-04-01 11:41:47.500	-85.26	-10.15	10.62	-60.9	1876	8265.53	7403.25
1052	3.39751500	6.51580000	2017-04-01 11:41:47.500	-85.26	-10.15	10.62	-60.9	1876	8265.53	7403.25
1053	3.39751500	6.51580000	2017-04-01 11:41:48.500	-85.59	-10.08	9.25	-61.43	1876	9307.93	5735.27
1054	3.39751500	6.51580000	2017-04-01 11:41:48.500	-85.59	-10.08	9.25	-61.43	1876	9307.93	5735.27
1055	3.39751500	6.51580000	2017-04-01 11:41:48.500	-85.59	-10.08	9.25	-61.43	1876	9307.93	5735.27
1056	3.39751500	6.51580000	2017-04-01 11:41:48.500	-85.59	-10.08	9.25	-61.43	1876	9307.93	5735.27
1057	3.39751500	6.51580000	2017-04-01 11:41:49.500	-85.4	-10.12	8.94	-61.25	1876	6387.05	7353.73
1058	3.39751500	6.51580000	2017-04-01 11:41:49.500	-85.4	-10.12	8.94	-61.25	1876	6387.05	7353.73
1059	3.39751500	6.51580000	2017-04-01 11:41:49.500	-85.4	-10.12	8.94	-61.25	1876	6387.05	7353.73
1060	3.39751500	6.51580000	2017-04-01 11:41:49.500	-85.4	-10.12	8.94	-61.25	1876	6387.05	7353.73
1061	3.39751630	6.51579870	2017-04-01 11:41:50.500	-84.94	-9.83	10.55	-61.09	1876	9329.3	7870.28
1062	3.39751630	6.51579870	2017-04-01 11:41:50.500	-84.94	-9.83	10.55	-61.09	1876	9329.3	7870.28
1063	3.39751630	6.51579870	2017-04-01 11:41:50.500	-84.94	-9.83	10.55	-61.09	1876	9329.3	7870.28
1064	3.39751630	6.51579870	2017-04-01 11:41:50.500	-84.94	-9.83	10.55	-61.09	1876	9329.3	7870.28
1065	3.39751794	6.51579833	2017-04-01 11:41:51.500	-84.59	-9.6	12.15	-60.99	1876	8964.41	10059.5
1066	3.39751794	6.51579833	2017-04-01 11:41:51.500	-84.59	-9.6	12.15	-60.99	1876	8964.41	10059.5
1067	3.39751794	6.51579833	2017-04-01 11:41:51.500	-84.59	-9.6	12.15	-60.99	1876	8964.41	10059.5
1068	3.39751794	6.51579833	2017-04-01 11:41:51.500	-84.59	-9.6	12.15	-60.99	1876	8964.41	10059.5
1069	3.39751963	6.51579833	2017-04-01 11:41:52.500	-86.6	-8.97	11.27	-63.59	1876	12355.4	10028.6
1070	3.39751963	6.51579833	2017-04-01 11:41:52.500	-86.6	-8.97	11.27	-63.59	1876	12355.4	10028.6
1071	3.39751963	6.51579833	2017-04-01 11:41:52.500	-86.6	-8.97	11.27	-63.59	1876	12355.4	10028.6
1072	3.39751963	6.51579833	2017-04-01 11:41:52.500	-86.6	-8.97	11.27	-63.59	1876	12355.4	10028.6
1073	3.39752000	6.51579833	2017-04-01 11:41:53.500	-91.49	-7.49	7.64	-69.85	1876	7946.56	4450.5
1074	3.39752000	6.51579833	2017-04-01 11:41:53.500	-91.49	-7.49	7.64	-69.85	1876	7946.56	4450.5
1075	3.39752000	6.51579833	2017-04-01 11:41:53.500	-91.49	-7.49	7.64	-69.85	1876	7946.56	4450.5
1076	3.39752000	6.51579833	2017-04-01 11:41:53.500	-91.49	-7.49	7.64	-69.85	1876	7946.56	4450.5
1077	3.39752259	6.51579316	2017-04-01 11:41:54.500	-89.74	-8.51	9.7	-66.82	1876	5991.58	7151.31
1078	3.39752259	6.51579316	2017-04-01 11:41:54.500	-89.74	-8.51	9.7	-66.82	1876	5991.58	7151.31
1079	3.39752259	6.51579316	2017-04-01 11:41:54.500	-89.74	-8.51	9.7	-66.82	1876	5991.58	7151.31
1080	3.39752259	6.51579316	2017-04-01 11:41:54.500	-89.74	-8.51	9.7	-66.82	1876	5991.58	7151.31
1081	3.39752723	6.51578518	2017-04-01 11:41:55.500	-90.75	-8.48	8.62	-67.98	1876	7261.73	4601.9
1082	3.39752723	6.51578518	2017-04-01 11:41:55.500	-90.75	-8.48	8.62	-67.98	1876	7261.73	4601.9
1083	3.39752723	6.51578518	2017-04-01 11:41:55.500	-90.75	-8.48	8.62	-67.98	1876	7261.73	4601.9
1084	3.39752723	6.51578518	2017-04-01 11:41:55.500	-90.75	-8.48	8.62	-67.98	1876	7261.73	4601.9
1085	3.39753092	6.51577557	2017-04-01 11:41:56.500	-93.17	-6.95	7.7	-72.16	1876	4693.13	3598.71
1086	3.39753092	6.51577557	2017-04-01 11:41:56.500	-93.17	-6.95	7.7	-72.16	1876	4693.13	3598.71
1087	3.39753092	6.51577557	2017-04-01 11:41:56.500	-93.17	-6.95	7.7	-72.16	1876	4693.13	3598.71
1088	3.39753092	6.51577557	2017-04-01 11:41:56.500	-93.17	-6.95	7.7	-72.16	1876	4693.13	3598.71
1089	3.39753594	6.51576479	2017-04-01 11:41:57.500	-94.75	-7.64	7.68	-73.03	1876	5548.39	5510.38
1090	3.39753594	6.51576479	2017-04-01 11:41:57.500	-94.75	-7.64	7.68	-73.03	1876	5548.39	5510.38
1091	3.39753594	6.51576479	2017-04-01 11:41:57.500	-94.75	-7.64	7.68	-73.03	1876	5548.39	5510.38
1092	3.39753594	6.51576479	2017-04-01 11:41:57.500	-94.75	-7.64	7.68	-73.03	1876	5548.39	5510.38
1093	3.39753667	6.51576333	2017-04-01 11:41:58.500	-93.9	-7.03	8.31	-72.82	1876	5639.91	6053.08
1094	3.39753667	6.51576333	2017-04-01 11:41:58.500	-93.9	-7.03	8.31	-72.82	1876	5639.91	6053.08
1095	3.39753667	6.51576333	2017-04-01 11:41:58.500	-93.9	-7.03	8.31	-72.82	1876	5639.91	6053.08
1096	3.39753667	6.51576333	2017-04-01 11:41:58.500	-93.9	-7.03	8.31	-72.82	1876	5639.91	6053.08
1097	3.39754514	6.51574780	2017-04-01 11:41:59.500	-94.96	-6.97	7.34	-73.84	1876	6913.96	5310.68
1098	3.39754514	6.51574780	2017-04-01 11:41:59.500	-94.96	-6.97	7.34	-73.84	1876	6913.96	5310.68
1099	3.39754514	6.51574780	2017-04-01 11:41:59.500	-94.96	-6.97	7.34	-73.84	1876	6913.96	5310.68
1100	3.39754514	6.51574780	2017-04-01 11:41:59.500	-94.96	-6.97	7.34	-73.84	1876	6913.96	5310.68
1101	3.39755058	6.51573848	2017-04-01 11:42:00.500	-97.36	-6.7	4.52	-76.5	1876	4825.98	3502.35
1102	3.39755058	6.51573848	2017-04-01 11:42:00.500	-97.36	-6.7	4.52	-76.5	1876	4825.98	3502.35
1103	3.39755058	6.51573848	2017-04-01 11:42:00.500	-97.36	-6.7	4.52	-76.5	1876	4825.98	3502.35
1104	3.39755058	6.51573848	2017-04-01 11:42:00.500	-97.36	-6.7	4.52	-76.5	1876	4825.98	3502.35
1105	3.39755548	6.51573158	2017-04-01 11:42:01.500	-95.72	-6.15	5.64	-75.44	1876	4474.75	5102.11
1106	3.39755548	6.51573158	2017-04-01 11:42:01.500	-95.72	-6.15	5.64	-75.44	1876	4474.75	5102.11
1107	3.39755548	6.51573158	2017-04-01 11:42:01.500	-95.72	-6.15	5.64	-75.44	1876	4474.75	5102.11
1108	3.39755548	6.51573158	2017-04-01 11:42:01.500	-95.72	-6.15	5.64	-75.44	1876	4474.75	5102.11
1109	3.39756075	6.51572592	2017-04-01 11:42:02.500	-95.54	-7.56	4.86	-73.87	1876	5923.49	3671.94
1110	3.39756075	6.51572592	2017-04-01 11:42:02.500	-95.54	-7.56	4.86	-73.87	1876	5923.49	3671.94
1111	3.39756075	6.51572592	2017-04-01 11:42:02.500	-95.54	-7.56	4.86	-73.87	1876	5923.49	3671.94
1112	3.39756075	6.51572592	2017-04-01 11:42:02.500	-95.54	-7.56	4.86	-73.87	1876	5923.49	3671.94
1113	3.39756167	6.51572500	2017-04-01 11:42:03.500	-94.94	-8.01	5.48	-72.87	1876	4071.2	3588.71
1114	3.39756167	6.51572500	2017-04-01 11:42:03.500	-94.94	-8.01	5.48	-72.87	1876	4071.2	3588.71
1115	3.39756167	6.51572500	2017-04-01 11:42:03.500	-94.94	-8.01	5.48	-72.87	1876	4071.2	3588.71
1116	3.39756167	6.51572500	2017-04-01 11:42:03.500	-94.94	-8.01	5.48	-72.87	1876	4071.2	3588.71
1117	3.39756804	6.51570971	2017-04-01 11:42:04.500	-95.46	-7.55	5.49	-73.85	1876	4928.53	3315.33
1118	3.39756804	6.51570971	2017-04-01 11:42:04.500	-95.46	-7.55	5.49	-73.85	1876	4928.53	3315.33
1119	3.39756804	6.51570971	2017-04-01 11:42:04.500	-95.46	-7.55	5.49	-73.85	1876	4928.53	3315.33
1120	3.39756804	6.51570971	2017-04-01 11:42:04.500	-95.46	-7.55	5.49	-73.85	1876	4928.53	3315.33
1121	3.39757139	6.51569669	2017-04-01 11:42:05.500	-92.42	-7.43	6.93	-70.94	1876	4380.29	3568.32
1122	3.39757139	6.51569669	2017-04-01 11:42:05.500	-92.42	-7.43	6.93	-70.94	1876	4380.29	3568.32
1123	3.39757139	6.51569669	2017-04-01 11:42:05.500	-92.42	-7.43	6.93	-70.94	1876	4380.29	3568.32
1124	3.39757139	6.51569669	2017-04-01 11:42:05.500	-92.42	-7.43	6.93	-70.94	1876	4380.29	3568.32
1125	3.39757433	6.51568569	2017-04-01 11:42:06.500	-94.51	-6.5	6.62	-73.81	1876	5272.6	3977
1126	3.39757433	6.51568569	2017-04-01 11:42:06.500	-94.51	-6.5	6.62	-73.81	1876	5272.6	3977
1127	3.39757433	6.51568569	2017-04-01 11:42:06.500	-94.51	-6.5	6.62	-73.81	1876	5272.6	3977
1128	3.39757433	6.51568569	2017-04-01 11:42:06.500	-94.51	-6.5	6.62	-73.81	1876	5272.6	3977
1129	3.39758145	6.51566914	2017-04-01 11:42:07.500	-98.61	-7.4	3.41	-77.16	1876	4314.9	3346.38
1130	3.39758145	6.51566914	2017-04-01 11:42:07.500	-98.61	-7.4	3.41	-77.16	1876	4314.9	3346.38
1131	3.39758145	6.51566914	2017-04-01 11:42:07.500	-98.61	-7.4	3.41	-77.16	1876	4314.9	3346.38
1132	3.39758145	6.51566914	2017-04-01 11:42:07.500	-98.61	-7.4	3.41	-77.16	1876	4314.9	3346.38
1133	3.39758333	6.51566500	2017-04-01 11:42:08.500	-97.53	-7.95	4.17	-75.52	1876	4011.49	3408.47
1134	3.39758333	6.51566500	2017-04-01 11:42:08.500	-97.53	-7.95	4.17	-75.52	1876	4011.49	3408.47
1135	3.39758333	6.51566500	2017-04-01 11:42:08.500	-97.53	-7.95	4.17	-75.52	1876	4011.49	3408.47
1136	3.39758333	6.51566500	2017-04-01 11:42:08.500	-97.53	-7.95	4.17	-75.52	1876	4011.49	3408.47
1137	3.39761691	6.51563656	2017-04-01 11:42:09.500	-98.67	-7.69	3.47	-76.7	1876	3490.84	2684.61
1138	3.39761691	6.51563656	2017-04-01 11:42:09.500	-98.67	-7.69	3.47	-76.7	1876	3490.84	2684.61
1139	3.39761691	6.51563656	2017-04-01 11:42:09.500	-98.67	-7.69	3.47	-76.7	1876	3490.84	2684.61
1140	3.39761691	6.51563656	2017-04-01 11:42:09.500	-98.67	-7.69	3.47	-76.7	1876	3490.84	2684.61
1141	3.39764585	6.51561555	2017-04-01 11:42:10.500	-99.36	-8.63	3.22	-76.65	1876	3486.91	2996.33
1142	3.39764585	6.51561555	2017-04-01 11:42:10.500	-99.36	-8.63	3.22	-76.65	1876	3486.91	2996.33
1143	3.39764585	6.51561555	2017-04-01 11:42:10.500	-99.36	-8.63	3.22	-76.65	1876	3486.91	2996.33
1144	3.39764585	6.51561555	2017-04-01 11:42:10.500	-99.36	-8.63	3.22	-76.65	1876	3486.91	2996.33
1145	3.39767881	6.51560217	2017-04-01 11:42:11.500	-101.27	-9.18	2.18	-77.82	1876	3344.64	2065.02
1146	3.39767881	6.51560217	2017-04-01 11:42:11.500	-101.27	-9.18	2.18	-77.82	1876	3344.64	2065.02
1147	3.39767881	6.51560217	2017-04-01 11:42:11.500	-101.27	-9.18	2.18	-77.82	1876	3344.64	2065.02
1148	3.39767881	6.51560217	2017-04-01 11:42:11.500	-101.27	-9.18	2.18	-77.82	1876	3344.64	2065.02
1149	3.39771299	6.51559513	2017-04-01 11:42:12.500	-99.42	-10.7	0.37	-74.38	1876	2953.51	1796.36
1150	3.39771299	6.51559513	2017-04-01 11:42:12.500	-99.42	-10.7	0.37	-74.38	1876	2953.51	1796.36
1151	3.39771299	6.51559513	2017-04-01 11:42:12.500	-99.42	-10.7	0.37	-74.38	1876	2953.51	1796.36
1152	3.39771299	6.51559513	2017-04-01 11:42:12.500	-99.42	-10.7	0.37	-74.38	1876	2953.51	1796.36
1153	3.39772333	6.51559333	2017-04-01 11:42:13.500	-97.66	-9.23	4.54	-74.12	1876	1708.4	1055.32
1154	3.39772333	6.51559333	2017-04-01 11:42:13.500	-97.66	-9.23	4.54	-74.12	1876	1708.4	1055.32
1155	3.39772333	6.51559333	2017-04-01 11:42:13.500	-97.66	-9.23	4.54	-74.12	1876	1708.4	1055.32
1156	3.39772333	6.51559333	2017-04-01 11:42:13.500	-97.66	-9.23	4.54	-74.12	1876	1708.4	1055.32
1157	3.39779730	6.51559959	2017-04-01 11:42:14.500	-94.12	-8.32	5.43	-71.75	1876	4393.45	3220.3
1158	3.39779730	6.51559959	2017-04-01 11:42:14.500	-94.12	-8.32	5.43	-71.75	1876	4393.45	3220.3
1159	3.39779730	6.51559959	2017-04-01 11:42:14.500	-94.12	-8.32	5.43	-71.75	1876	4393.45	3220.3
1160	3.39779730	6.51559959	2017-04-01 11:42:14.500	-94.12	-8.32	5.43	-71.75	1876	4393.45	3220.3
1161	3.39786908	6.51560551	2017-04-01 11:42:15.500	-98.14	-8.24	2.38	-75.61	1876	2732.44	1491.24
1162	3.39786908	6.51560551	2017-04-01 11:42:15.500	-98.14	-8.24	2.38	-75.61	1876	2732.44	1491.24
1163	3.39786908	6.51560551	2017-04-01 11:42:15.500	-98.14	-8.24	2.38	-75.61	1876	2732.44	1491.24
1164	3.39786908	6.51560551	2017-04-01 11:42:15.500	-98.14	-8.24	2.38	-75.61	1876	2732.44	1491.24
1165	3.39792657	6.51560778	2017-04-01 11:42:16.500	-97.92	-7.85	2.71	-75.83	1876	1758.03	398.41
1166	3.39792657	6.51560778	2017-04-01 11:42:16.500	-97.92	-7.85	2.71	-75.83	1876	1758.03	398.41
1167	3.39792657	6.51560778	2017-04-01 11:42:16.500	-97.92	-7.85	2.71	-75.83	1876	1758.03	398.41
1168	3.39792657	6.51560778	2017-04-01 11:42:16.500	-97.92	-7.85	2.71	-75.83	1876	1758.03	398.41
1169	3.39799794	6.51560964	2017-04-01 11:42:17.500	-95.81	-4.96	6.31	-76.63	1876	1915.27	450.01
1170	3.39799794	6.51560964	2017-04-01 11:42:17.500	-95.81	-4.96	6.31	-76.63	1876	1915.27	450.01
1171	3.39799794	6.51560964	2017-04-01 11:42:17.500	-95.81	-4.96	6.31	-76.63	1876	1915.27	450.01
1172	3.39799794	6.51560964	2017-04-01 11:42:17.500	-95.81	-4.96	6.31	-76.63	1876	1915.27	450.01
1173	3.39801167	6.51561000	2017-04-01 11:42:18.500	-93.89	-5.6	9.58	-74.11	1876	3188.03	542.38
1174	3.39801167	6.51561000	2017-04-01 11:42:18.500	-93.89	-5.6	9.58	-74.11	1876	3188.03	542.38
1175	3.39801167	6.51561000	2017-04-01 11:42:18.500	-93.89	-5.6	9.58	-74.11	1876	3188.03	542.38
1176	3.39801167	6.51561000	2017-04-01 11:42:18.500	-93.89	-5.6	9.58	-74.11	1876	3188.03	542.38
1177	3.39811719	6.51561000	2017-04-01 11:42:19.500	-93.56	-6.56	9.46	-72.81	1876	4316.75	462.65
1178	3.39811719	6.51561000	2017-04-01 11:42:19.500	-93.56	-6.56	9.46	-72.81	1876	4316.75	462.65
1179	3.39811719	6.51561000	2017-04-01 11:42:19.500	-93.56	-6.56	9.46	-72.81	1876	4316.75	462.65
1180	3.39811719	6.51561000	2017-04-01 11:42:19.500	-93.56	-6.56	9.46	-72.81	1876	4316.75	462.65
1181	3.39819654	6.51560866	2017-04-01 11:42:20.500	-95.82	-5.74	7.74	-75.9	1876	3798.68	484.51
1182	3.39819654	6.51560866	2017-04-01 11:42:20.500	-95.82	-5.74	7.74	-75.9	1876	3798.68	484.51
1183	3.39819654	6.51560866	2017-04-01 11:42:20.500	-95.82	-5.74	7.74	-75.9	1876	3798.68	484.51
1184	3.39819654	6.51560866	2017-04-01 11:42:20.500	-95.82	-5.74	7.74	-75.9	1876	3798.68	484.51
1185	3.39826158	6.51560582	2017-04-01 11:42:21.500	-99.09	-5.58	4.91	-79.34	1876	3613.65	453.59
1186	3.39826158	6.51560582	2017-04-01 11:42:21.500	-99.09	-5.58	4.91	-79.34	1876	3613.65	453.59
1187	3.39826158	6.51560582	2017-04-01 11:42:21.500	-99.09	-5.58	4.91	-79.34	1876	3613.65	453.59
1188	3.39826158	6.51560582	2017-04-01 11:42:21.500	-99.09	-5.58	4.91	-79.34	1876	3613.65	453.59
1189	3.39832905	6.51560100	2017-04-01 11:42:22.500	-101.01	-7.65	3.45	-79.24	1876	2503.53	1708.04
1190	3.39832905	6.51560100	2017-04-01 11:42:22.500	-101.01	-7.65	3.45	-79.24	1876	2503.53	1708.04
1191	3.39832905	6.51560100	2017-04-01 11:42:22.500	-101.01	-7.65	3.45	-79.24	1876	2503.53	1708.04
1192	3.39832905	6.51560100	2017-04-01 11:42:22.500	-101.01	-7.65	3.45	-79.24	1876	2503.53	1708.04
1193	3.39834167	6.51560000	2017-04-01 11:42:23.500	-100.46	-8.17	2.44	-78.02	1876	3287.3	2250.15
1194	3.39834167	6.51560000	2017-04-01 11:42:23.500	-100.46	-8.17	2.44	-78.02	1876	3287.3	2250.15
1195	3.39834167	6.51560000	2017-04-01 11:42:23.500	-100.46	-8.17	2.44	-78.02	1876	3287.3	2250.15
1196	3.39834167	6.51560000	2017-04-01 11:42:23.500	-100.46	-8.17	2.44	-78.02	1876	3287.3	2250.15
1197	3.39843469	6.51559336	2017-04-01 11:42:24.500	-100.16	-7.62	2.7	-78.39	1876	2744.56	2053.87
1198	3.39843469	6.51559336	2017-04-01 11:42:24.500	-100.16	-7.62	2.7	-78.39	1876	2744.56	2053.87
1199	3.39843469	6.51559336	2017-04-01 11:42:24.500	-100.16	-7.62	2.7	-78.39	1876	2744.56	2053.87
1200	3.39843469	6.51559336	2017-04-01 11:42:24.500	-100.16	-7.62	2.7	-78.39	1876	2744.56	2053.87
1201	3.39849905	6.51558920	2017-04-01 11:42:25.500	-102.82	-9.05	0.29	-79.37	1876	2645.82	1846.04
1202	3.39849905	6.51558920	2017-04-01 11:42:25.500	-102.82	-9.05	0.29	-79.37	1876	2645.82	1846.04
1203	3.39849905	6.51558920	2017-04-01 11:42:25.500	-102.82	-9.05	0.29	-79.37	1876	2645.82	1846.04
1204	3.39849905	6.51558920	2017-04-01 11:42:25.500	-102.82	-9.05	0.29	-79.37	1876	2645.82	1846.04
1205	3.39855393	6.51558587	2017-04-01 11:42:26.500	-103.31	-10.5	0.52	-78.49	1876	2202.41	1579.84
1206	3.39855393	6.51558587	2017-04-01 11:42:26.500	-103.31	-10.5	0.52	-78.49	1876	2202.41	1579.84
1207	3.39855393	6.51558587	2017-04-01 11:42:26.500	-103.31	-10.5	0.52	-78.49	1876	2202.41	1579.84
1208	3.39855393	6.51558587	2017-04-01 11:42:26.500	-103.31	-10.5	0.52	-78.49	1876	2202.41	1579.84
1209	3.39860894	6.51558268	2017-04-01 11:42:27.500	-101.93	-8.33	0.84	-79.19	1876	1687.28	828.73
1210	3.39860894	6.51558268	2017-04-01 11:42:27.500	-101.93	-8.33	0.84	-79.19	1876	1687.28	828.73
1211	3.39860894	6.51558268	2017-04-01 11:42:27.500	-101.93	-8.33	0.84	-79.19	1876	1687.28	828.73
1212	3.39860894	6.51558268	2017-04-01 11:42:27.500	-101.93	-8.33	0.84	-79.19	1876	1687.28	828.73
1213	3.39862667	6.51558167	2017-04-01 11:42:28.500	-105.32	-9.99	-1.47	-81.07	1876	1432.47	521.74
1214	3.39862667	6.51558167	2017-04-01 11:42:28.500	-105.32	-9.99	-1.47	-81.07	1876	1432.47	521.74
1215	3.39862667	6.51558167	2017-04-01 11:42:28.500	-105.32	-9.99	-1.47	-81.07	1876	1432.47	521.74
1216	3.39862667	6.51558167	2017-04-01 11:42:28.500	-105.32	-9.99	-1.47	-81.07	1876	1432.47	521.74
1217	3.39871560	6.51557910	2017-04-01 11:42:29.500	-102.35	-9.07	0.72	-79.14	1876	1449.89	369.24
1218	3.39871560	6.51557910	2017-04-01 11:42:29.500	-102.35	-9.07	0.72	-79.14	1876	1449.89	369.24
1219	3.39871560	6.51557910	2017-04-01 11:42:29.500	-102.35	-9.07	0.72	-79.14	1876	1449.89	369.24
1220	3.39871560	6.51557910	2017-04-01 11:42:29.500	-102.35	-9.07	0.72	-79.14	1876	1449.89	369.24
1221	3.39878746	6.51557564	2017-04-01 11:42:30.500	-101.8	-8.32	1.26	-78.62	1876	2118.32	1430.46
1222	3.39878746	6.51557564	2017-04-01 11:42:30.500	-101.8	-8.32	1.26	-78.62	1876	2118.32	1430.46
1223	3.39878746	6.51557564	2017-04-01 11:42:30.500	-101.8	-8.32	1.26	-78.62	1876	2118.32	1430.46
1224	3.39878746	6.51557564	2017-04-01 11:42:30.500	-101.8	-8.32	1.26	-78.62	1876	2118.32	1430.46
1225	3.39883828	6.51557500	2017-04-01 11:42:31.500	-102.11	-8.68	0.04	-79.05	1876	2105.14	1581.48
1226	3.39883828	6.51557500	2017-04-01 11:42:31.500	-102.11	-8.68	0.04	-79.05	1876	2105.14	1581.48
1227	3.39883828	6.51557500	2017-04-01 11:42:31.500	-102.11	-8.68	0.04	-79.05	1876	2105.14	1581.48
1228	3.39883828	6.51557500	2017-04-01 11:42:31.500	-102.11	-8.68	0.04	-79.05	1876	2105.14	1581.48
1229	3.39888814	6.51557378	2017-04-01 11:42:32.500	-102.06	-8.28	0.48	-79.24	1876	1670.68	1430.82
1230	3.39888814	6.51557378	2017-04-01 11:42:32.500	-102.06	-8.28	0.48	-79.24	1876	1670.68	1430.82
1231	3.39888814	6.51557378	2017-04-01 11:42:32.500	-102.06	-8.28	0.48	-79.24	1876	1670.68	1430.82
1232	3.39888814	6.51557378	2017-04-01 11:42:32.500	-102.06	-8.28	0.48	-79.24	1876	1670.68	1430.82
1233	3.39890167	6.51557333	2017-04-01 11:42:33.500	-100.91	-7.44	0.93	-79.12	1876	2255.84	1858.31
1234	3.39890167	6.51557333	2017-04-01 11:42:33.500	-100.91	-7.44	0.93	-79.12	1876	2255.84	1858.31
1235	3.39890167	6.51557333	2017-04-01 11:42:33.500	-100.91	-7.44	0.93	-79.12	1876	2255.84	1858.31
1236	3.39890167	6.51557333	2017-04-01 11:42:33.500	-100.91	-7.44	0.93	-79.12	1876	2255.84	1858.31
1237	3.39895097	6.51556982	2017-04-01 11:42:34.500	-102.89	-7.98	-0.15	-80.71	1876	1925.66	1761.73
1238	3.39895097	6.51556982	2017-04-01 11:42:34.500	-102.89	-7.98	-0.15	-80.71	1876	1925.66	1761.73
1239	3.39895097	6.51556982	2017-04-01 11:42:34.500	-102.89	-7.98	-0.15	-80.71	1876	1925.66	1761.73
1240	3.39895097	6.51556982	2017-04-01 11:42:34.500	-102.89	-7.98	-0.15	-80.71	1876	1925.66	1761.73
1241	3.39898620	6.51556591	2017-04-01 11:42:35.500	-101.16	-7.57	0.78	-79.29	1876	2118.03	1537.49
1242	3.39898620	6.51556591	2017-04-01 11:42:35.500	-101.16	-7.57	0.78	-79.29	1876	2118.03	1537.49
1243	3.39898620	6.51556591	2017-04-01 11:42:35.500	-101.16	-7.57	0.78	-79.29	1876	2118.03	1537.49
1244	3.39898620	6.51556591	2017-04-01 11:42:35.500	-101.16	-7.57	0.78	-79.29	1876	2118.03	1537.49
1245	3.39900448	6.51556500	2017-04-01 11:42:36.500	-100.75	-9.49	-0.15	-76.9	1876	1874.62	1438.18
1246	3.39900448	6.51556500	2017-04-01 11:42:36.500	-100.75	-9.49	-0.15	-76.9	1876	1874.62	1438.18
1247	3.39900448	6.51556500	2017-04-01 11:42:36.500	-100.75	-9.49	-0.15	-76.9	1876	1874.62	1438.18
1248	3.39900448	6.51556500	2017-04-01 11:42:36.500	-100.75	-9.49	-0.15	-76.9	1876	1874.62	1438.18
1249	3.39901344	6.51556628	2017-04-01 11:42:37.500	-103.29	-10.29	-2.02	-78.76	1876	1656.26	1403.95
1250	3.39901344	6.51556628	2017-04-01 11:42:37.500	-103.29	-10.29	-2.02	-78.76	1876	1656.26	1403.95
1251	3.39901344	6.51556628	2017-04-01 11:42:37.500	-103.29	-10.29	-2.02	-78.76	1876	1656.26	1403.95
1252	3.39901344	6.51556628	2017-04-01 11:42:37.500	-103.29	-10.29	-2.02	-78.76	1876	1656.26	1403.95
1253	3.39901500	6.51556667	2017-04-01 11:42:38.500	-103.19	-9.19	-1.63	-79.7	1876	1526.81	1188.5
1254	3.39901500	6.51556667	2017-04-01 11:42:38.500	-103.19	-9.19	-1.63	-79.7	1876	1526.81	1188.5
1255	3.39901500	6.51556667	2017-04-01 11:42:38.500	-103.19	-9.19	-1.63	-79.7	1876	1526.81	1188.5
1256	3.39901500	6.51556667	2017-04-01 11:42:38.500	-103.19	-9.19	-1.63	-79.7	1876	1526.81	1188.5
1257	3.39904361	6.51556797	2017-04-01 11:42:39.500	-103.07	-9.33	-2.19	-79.43	1876	1527.97	1119.38
1258	3.39904361	6.51556797	2017-04-01 11:42:39.500	-103.07	-9.33	-2.19	-79.43	1876	1527.97	1119.38
1259	3.39904361	6.51556797	2017-04-01 11:42:39.500	-103.07	-9.33	-2.19	-79.43	1876	1527.97	1119.38
1260	3.39904361	6.51556797	2017-04-01 11:42:39.500	-103.07	-9.33	-2.19	-79.43	1876	1527.97	1119.38
1261	3.39907627	6.51556956	2017-04-01 11:42:40.500	-103.15	-8.75	-1.38	-79.85	1876	1215.09	865.45
1262	3.39907627	6.51556956	2017-04-01 11:42:40.500	-103.15	-8.75	-1.38	-79.85	1876	1215.09	865.45
1263	3.39907627	6.51556956	2017-04-01 11:42:40.500	-103.15	-8.75	-1.38	-79.85	1876	1215.09	865.45
1264	3.39907627	6.51556956	2017-04-01 11:42:40.500	-103.15	-8.75	-1.38	-79.85	1876	1215.09	865.45
1265	3.39911659	6.51557000	2017-04-01 11:42:41.500	-103.08	-9.69	-0.77	-79.07	1876	1112.05	765.05
1266	3.39911659	6.51557000	2017-04-01 11:42:41.500	-103.08	-9.69	-0.77	-79.07	1876	1112.05	765.05
1267	3.39911659	6.51557000	2017-04-01 11:42:41.500	-103.08	-9.69	-0.77	-79.07	1876	1112.05	765.05
1268	3.39911659	6.51557000	2017-04-01 11:42:41.500	-103.08	-9.69	-0.77	-79.07	1876	1112.05	765.05
1269	3.39916439	6.51557130	2017-04-01 11:42:42.500	-103.18	-11.72	-1.82	-76.89	1876	1218.99	854.41
1270	3.39916439	6.51557130	2017-04-01 11:42:42.500	-103.18	-11.72	-1.82	-76.89	1876	1218.99	854.41
1271	3.39916439	6.51557130	2017-04-01 11:42:42.500	-103.18	-11.72	-1.82	-76.89	1876	1218.99	854.41
1272	3.39916439	6.51557130	2017-04-01 11:42:42.500	-103.18	-11.72	-1.82	-76.89	1876	1218.99	854.41
1273	3.39917500	6.51557167	2017-04-01 11:42:43.500	-102.5	-11.4	-2.13	-76.16	1876	1068.14	830.84
1274	3.39917500	6.51557167	2017-04-01 11:42:43.500	-102.5	-11.4	-2.13	-76.16	1876	1068.14	830.84
1275	3.39917500	6.51557167	2017-04-01 11:42:43.500	-102.5	-11.4	-2.13	-76.16	1876	1068.14	830.84
1276	3.39917500	6.51557167	2017-04-01 11:42:43.500	-102.5	-11.4	-2.13	-76.16	1876	1068.14	830.84
1277	3.39925479	6.51557293	2017-04-01 11:42:44.500	-103.74	-13.46	-2.91	-75.48	1876	976.56	669.34
1278	3.39925479	6.51557293	2017-04-01 11:42:44.500	-103.74	-13.46	-2.91	-75.48	1876	976.56	669.34
1279	3.39925479	6.51557293	2017-04-01 11:42:44.500	-103.74	-13.46	-2.91	-75.48	1876	976.56	669.34
1280	3.39925479	6.51557293	2017-04-01 11:42:44.500	-103.74	-13.46	-2.91	-75.48	1876	976.56	669.34
1281	3.39932918	6.51557333	2017-04-01 11:42:45.500	-103.49	-13.4	-2.65	-75.66	1876	953.43	726.96
1282	3.39932918	6.51557333	2017-04-01 11:42:45.500	-103.49	-13.4	-2.65	-75.66	1876	953.43	726.96
1283	3.39932918	6.51557333	2017-04-01 11:42:45.500	-103.49	-13.4	-2.65	-75.66	1876	953.43	726.96
1284	3.39932918	6.51557333	2017-04-01 11:42:45.500	-103.49	-13.4	-2.65	-75.66	1876	953.43	726.96
1285	3.39939556	6.51557333	2017-04-01 11:42:46.500	-102.13	-13.3	-2.23	-74.68	1876	979.25	830.6
1286	3.39939556	6.51557333	2017-04-01 11:42:46.500	-102.13	-13.3	-2.23	-74.68	1876	979.25	830.6
1287	3.39939556	6.51557333	2017-04-01 11:42:46.500	-102.13	-13.3	-2.23	-74.68	1876	979.25	830.6
1288	3.39939556	6.51557333	2017-04-01 11:42:46.500	-102.13	-13.3	-2.23	-74.68	1876	979.25	830.6
1289	3.39946018	6.51557462	2017-04-01 11:42:47.500	-101	-13.29	-1.94	-72.86	1876	1446.46	1181.9
1290	3.39946018	6.51557462	2017-04-01 11:42:47.500	-101	-13.29	-1.94	-72.86	1876	1446.46	1181.9
1291	3.39946018	6.51557462	2017-04-01 11:42:47.500	-101	-13.29	-1.94	-72.86	1876	1446.46	1181.9
1292	3.39946018	6.51557462	2017-04-01 11:42:47.500	-101	-13.29	-1.94	-72.86	1876	1446.46	1181.9
1293	3.39947500	6.51557500	2017-04-01 11:42:48.500	-100.65	-13.71	-1.39	-72.46	1876	1440.04	1211.7
1294	3.39947500	6.51557500	2017-04-01 11:42:48.500	-100.65	-13.71	-1.39	-72.46	1876	1440.04	1211.7
1295	3.39947500	6.51557500	2017-04-01 11:42:48.500	-100.65	-13.71	-1.39	-72.46	1876	1440.04	1211.7
1296	3.39947500	6.51557500	2017-04-01 11:42:48.500	-100.65	-13.71	-1.39	-72.46	1876	1440.04	1211.7
1297	3.39956750	6.51557743	2017-04-01 11:42:49.500	-100.18	-12.88	-1.5	-72.91	1876	1397.5	1027.93
1298	3.39956750	6.51557743	2017-04-01 11:42:49.500	-100.18	-12.88	-1.5	-72.91	1876	1397.5	1027.93
1299	3.39956750	6.51557743	2017-04-01 11:42:49.500	-100.18	-12.88	-1.5	-72.91	1876	1397.5	1027.93
1300	3.39956750	6.51557743	2017-04-01 11:42:49.500	-100.18	-12.88	-1.5	-72.91	1876	1397.5	1027.93
1301	3.39965324	6.51557694	2017-04-01 11:42:50.500	-100.26	-14.04	-2.5	-71.98	1876	1032.29	819.27
1302	3.39965324	6.51557694	2017-04-01 11:42:50.500	-100.26	-14.04	-2.5	-71.98	1876	1032.29	819.27
1303	3.39965324	6.51557694	2017-04-01 11:42:50.500	-100.26	-14.04	-2.5	-71.98	1876	1032.29	819.27
1304	3.39965324	6.51557694	2017-04-01 11:42:50.500	-100.26	-14.04	-2.5	-71.98	1876	1032.29	819.27
1305	3.39971258	6.51557667	2017-04-01 11:42:51.500	-99.34	-13.11	-1.62	-72.18	1876	1316.34	980.62
1306	3.39971258	6.51557667	2017-04-01 11:42:51.500	-99.34	-13.11	-1.62	-72.18	1876	1316.34	980.62
1307	3.39971258	6.51557667	2017-04-01 11:42:51.500	-99.34	-13.11	-1.62	-72.18	1876	1316.34	980.62
1308	3.39971258	6.51557667	2017-04-01 11:42:51.500	-99.34	-13.11	-1.62	-72.18	1876	1316.34	980.62
1309	3.39976731	6.51557541	2017-04-01 11:42:52.500	-101.29	-15.31	-3.6	-71.5	1876	1076.82	775.49
1310	3.39976731	6.51557541	2017-04-01 11:42:52.500	-101.29	-15.31	-3.6	-71.5	1876	1076.82	775.49
1311	3.39976731	6.51557541	2017-04-01 11:42:52.500	-101.29	-15.31	-3.6	-71.5	1876	1076.82	775.49
1312	3.39976731	6.51557541	2017-04-01 11:42:52.500	-101.29	-15.31	-3.6	-71.5	1876	1076.82	775.49
1313	3.39978167	6.51557500	2017-04-01 11:42:53.500	-101.89	-15.43	-3.91	-71.76	1876	867.75	773.52
1314	3.39978167	6.51557500	2017-04-01 11:42:53.500	-101.89	-15.43	-3.91	-71.76	1876	867.75	773.52
1315	3.39978167	6.51557500	2017-04-01 11:42:53.500	-101.89	-15.43	-3.91	-71.76	1876	867.75	773.52
1316	3.39978167	6.51557500	2017-04-01 11:42:53.500	-101.89	-15.43	-3.91	-71.76	1876	867.75	773.52
1317	3.39985805	6.51557741	2017-04-01 11:42:54.500	-101.41	-15.96	-4.48	-70.8	1876	1006.12	773.45
1318	3.39985805	6.51557741	2017-04-01 11:42:54.500	-101.41	-15.96	-4.48	-70.8	1876	1006.12	773.45
1319	3.39985805	6.51557741	2017-04-01 11:42:54.500	-101.41	-15.96	-4.48	-70.8	1876	1006.12	773.45
1320	3.39985805	6.51557741	2017-04-01 11:42:54.500	-101.41	-15.96	-4.48	-70.8	1876	1006.12	773.45
1321	3.39991833	6.51557833	2017-04-01 11:42:55.500	-101.94	-16.05	-4.6	-70.97	1876	903.57	669.25
1322	3.39991833	6.51557833	2017-04-01 11:42:55.500	-101.94	-16.05	-4.6	-70.97	1876	903.57	669.25
1323	3.39991833	6.51557833	2017-04-01 11:42:55.500	-101.94	-16.05	-4.6	-70.97	1876	903.57	669.25
1324	3.39991833	6.51557833	2017-04-01 11:42:55.500	-101.94	-16.05	-4.6	-70.97	1876	903.57	669.25
1325	3.39995408	6.51557576	2017-04-01 11:42:56.500	-100.34	-14.86	-4.09	-70.71	1876	1218.94	1119.42
1326	3.39995408	6.51557576	2017-04-01 11:42:56.500	-100.34	-14.86	-4.09	-70.71	1876	1218.94	1119.42
1327	3.39995408	6.51557576	2017-04-01 11:42:56.500	-100.34	-14.86	-4.09	-70.71	1876	1218.94	1119.42
1328	3.39995408	6.51557576	2017-04-01 11:42:56.500	-100.34	-14.86	-4.09	-70.71	1876	1218.94	1119.42
1329	3.39998652	6.51557362	2017-04-01 11:42:57.500	-100.05	-14.82	-3.62	-70.14	1876	1298.39	1123.8
1330	3.39998652	6.51557362	2017-04-01 11:42:57.500	-100.05	-14.82	-3.62	-70.14	1876	1298.39	1123.8
1331	3.39998652	6.51557362	2017-04-01 11:42:57.500	-100.05	-14.82	-3.62	-70.14	1876	1298.39	1123.8
1332	3.39998652	6.51557362	2017-04-01 11:42:57.500	-100.05	-14.82	-3.62	-70.14	1876	1298.39	1123.8
1333	3.39999167	6.51557333	2017-04-01 11:42:58.500	-101.69	-15.72	-4.77	-70.96	1876	1345.45	830.84
1334	3.39999167	6.51557333	2017-04-01 11:42:58.500	-101.69	-15.72	-4.77	-70.96	1876	1345.45	830.84
1335	3.39999167	6.51557333	2017-04-01 11:42:58.500	-101.69	-15.72	-4.77	-70.96	1876	1345.45	830.84
1336	3.39999167	6.51557333	2017-04-01 11:42:58.500	-101.69	-15.72	-4.77	-70.96	1876	1345.45	830.84
1337	3.40003441	6.51557204	2017-04-01 11:42:59.500	-100.04	-14.17	-3.33	-71.61	1876	1025.47	726.91
1338	3.40003441	6.51557204	2017-04-01 11:42:59.500	-100.04	-14.17	-3.33	-71.61	1876	1025.47	726.91
1339	3.40003441	6.51557204	2017-04-01 11:42:59.500	-100.04	-14.17	-3.33	-71.61	1876	1025.47	726.91
1340	3.40003441	6.51557204	2017-04-01 11:42:59.500	-100.04	-14.17	-3.33	-71.61	1876	1025.47	726.91
1341	3.40006259	6.51557432	2017-04-01 11:43:00.500	-100.53	-14.69	-4.44	-71.37	1876	1277.84	984.52
1342	3.40006259	6.51557432	2017-04-01 11:43:00.500	-100.53	-14.69	-4.44	-71.37	1876	1277.84	984.52
1343	3.40006259	6.51557432	2017-04-01 11:43:00.500	-100.53	-14.69	-4.44	-71.37	1876	1277.84	984.52
1344	3.40006259	6.51557432	2017-04-01 11:43:00.500	-100.53	-14.69	-4.44	-71.37	1876	1277.84	984.52
1345	3.40008112	6.51558157	2017-04-01 11:43:01.500	-103.48	-17.83	-6.1	-71.45	1876	835	565.26
1346	3.40008112	6.51558157	2017-04-01 11:43:01.500	-103.48	-17.83	-6.1	-71.45	1876	835	565.26
1347	3.40008112	6.51558157	2017-04-01 11:43:01.500	-103.48	-17.83	-6.1	-71.45	1876	835	565.26
1348	3.40008112	6.51558157	2017-04-01 11:43:01.500	-103.48	-17.83	-6.1	-71.45	1876	835	565.26
1349	3.40008366	6.51558869	2017-04-01 11:43:02.500	-103.41	-17.93	-6.65	-71.47	1876	719.36	508.28
1350	3.40008366	6.51558869	2017-04-01 11:43:02.500	-103.41	-17.93	-6.65	-71.47	1876	719.36	508.28
1351	3.40008366	6.51558869	2017-04-01 11:43:02.500	-103.41	-17.93	-6.65	-71.47	1876	719.36	508.28
1352	3.40008366	6.51558869	2017-04-01 11:43:02.500	-103.41	-17.93	-6.65	-71.47	1876	719.36	508.28
1353	3.40008333	6.51559000	2017-04-01 11:43:03.500	-102.14	-15.87	-4.92	-71.88	1876	954.73	657.72
1354	3.40008333	6.51559000	2017-04-01 11:43:03.500	-102.14	-15.87	-4.92	-71.88	1876	954.73	657.72
1355	3.40008333	6.51559000	2017-04-01 11:43:03.500	-102.14	-15.87	-4.92	-71.88	1876	954.73	657.72
1356	3.40008333	6.51559000	2017-04-01 11:43:03.500	-102.14	-15.87	-4.92	-71.88	1876	954.73	657.72
1357	3.40008717	6.51559513	2017-04-01 11:43:04.500	-100.91	-15.43	-4.6	-70.54	1876	1147.6	1015.51
1358	3.40008717	6.51559513	2017-04-01 11:43:04.500	-100.91	-15.43	-4.6	-70.54	1876	1147.6	1015.51
1359	3.40008717	6.51559513	2017-04-01 11:43:04.500	-100.91	-15.43	-4.6	-70.54	1876	1147.6	1015.51
1360	3.40008717	6.51559513	2017-04-01 11:43:04.500	-100.91	-15.43	-4.6	-70.54	1876	1147.6	1015.51
1361	3.40008833	6.51559667	2017-04-01 11:43:05.500	-101.33	-15.04	-4.2	-70.95	1876	1408.61	1211.61
1362	3.40008833	6.51559667	2017-04-01 11:43:05.500	-101.33	-15.04	-4.2	-70.95	1876	1408.61	1211.61
1363	3.40008833	6.51559667	2017-04-01 11:43:05.500	-101.33	-15.04	-4.2	-70.95	1876	1408.61	1211.61
1364	3.40008833	6.51559667	2017-04-01 11:43:05.500	-101.33	-15.04	-4.2	-70.95	1876	1408.61	1211.61
1365	3.40008833	6.51559667	2017-04-01 11:43:06.500	-100.25	-15	-3.43	-70.74	1876	1711.37	1146.49
1366	3.40008833	6.51559667	2017-04-01 11:43:06.500	-100.25	-15	-3.43	-70.74	1876	1711.37	1146.49
1367	3.40008833	6.51559667	2017-04-01 11:43:06.500	-100.25	-15	-3.43	-70.74	1876	1711.37	1146.49
1368	3.40008833	6.51559667	2017-04-01 11:43:06.500	-100.25	-15	-3.43	-70.74	1876	1711.37	1146.49
1369	3.40008701	6.51559667	2017-04-01 11:43:07.500	-101.04	-15.68	-4.89	-70.5	1876	1309.84	819.29
1370	3.40008701	6.51559667	2017-04-01 11:43:07.500	-101.04	-15.68	-4.89	-70.5	1876	1309.84	819.29
1371	3.40008701	6.51559667	2017-04-01 11:43:07.500	-101.04	-15.68	-4.89	-70.5	1876	1309.84	819.29
1372	3.40008701	6.51559667	2017-04-01 11:43:07.500	-101.04	-15.68	-4.89	-70.5	1876	1309.84	819.29
1373	3.40008667	6.51559667	2017-04-01 11:43:08.500	-101	-16.51	-6.43	-70.27	1876	801.64	623.12
1374	3.40008667	6.51559667	2017-04-01 11:43:08.500	-101	-16.51	-6.43	-70.27	1876	801.64	623.12
1375	3.40008667	6.51559667	2017-04-01 11:43:08.500	-101	-16.51	-6.43	-70.27	1876	801.64	623.12
1376	3.40008667	6.51559667	2017-04-01 11:43:08.500	-101	-16.51	-6.43	-70.27	1876	801.64	623.12
1377	3.40008179	6.51559423	2017-04-01 11:43:09.500	-102.67	-16.36	-5.27	-71.27	1876	1438.62	1096.14
1378	3.40008179	6.51559423	2017-04-01 11:43:09.500	-102.67	-16.36	-5.27	-71.27	1876	1438.62	1096.14
1379	3.40008179	6.51559423	2017-04-01 11:43:09.500	-102.67	-16.36	-5.27	-71.27	1876	1438.62	1096.14
1380	3.40008179	6.51559423	2017-04-01 11:43:09.500	-102.67	-16.36	-5.27	-71.27	1876	1438.62	1096.14
1381	3.40007757	6.51559333	2017-04-01 11:43:10.500	-101.99	-15.29	-4.21	-72.19	1876	1207.77	1108.16
1382	3.40007757	6.51559333	2017-04-01 11:43:10.500	-101.99	-15.29	-4.21	-72.19	1876	1207.77	1108.16
1383	3.40007757	6.51559333	2017-04-01 11:43:10.500	-101.99	-15.29	-4.21	-72.19	1876	1207.77	1108.16
1384	3.40007757	6.51559333	2017-04-01 11:43:10.500	-101.99	-15.29	-4.21	-72.19	1876	1207.77	1108.16
1385	3.40007419	6.51559209	2017-04-01 11:43:11.500	-103.41	-15.15	-4.89	-74.12	1876	1190.54	865.42
1386	3.40007419	6.51559209	2017-04-01 11:43:11.500	-103.41	-15.15	-4.89	-74.12	1876	1190.54	865.42
1387	3.40007419	6.51559209	2017-04-01 11:43:11.500	-103.41	-15.15	-4.89	-74.12	1876	1190.54	865.42
1388	3.40007419	6.51559209	2017-04-01 11:43:11.500	-103.41	-15.15	-4.89	-74.12	1876	1190.54	865.42
1389	3.40007333	6.51559167	2017-04-01 11:43:12.500	-101.26	-13.75	-3.95	-73.07	1876	1281.69	1122.65
1390	3.40007333	6.51559167	2017-04-01 11:43:12.500	-101.26	-13.75	-3.95	-73.07	1876	1281.69	1122.65
1391	3.40007333	6.51559167	2017-04-01 11:43:12.500	-101.26	-13.75	-3.95	-73.07	1876	1281.69	1122.65
1392	3.40007333	6.51559167	2017-04-01 11:43:12.500	-101.26	-13.75	-3.95	-73.07	1876	1281.69	1122.65
1393	3.40007333	6.51559167	2017-04-01 11:43:13.500	-100.08	-13.11	-1.26	-72.16	1876	1990.93	1559.03
1394	3.40007333	6.51559167	2017-04-01 11:43:13.500	-100.08	-13.11	-1.26	-72.16	1876	1990.93	1559.03
1395	3.40007333	6.51559167	2017-04-01 11:43:13.500	-100.08	-13.11	-1.26	-72.16	1876	1990.93	1559.03
1396	3.40007333	6.51559167	2017-04-01 11:43:13.500	-100.08	-13.11	-1.26	-72.16	1876	1990.93	1559.03
1397	3.40007332	6.51559167	2017-04-01 11:43:14.500	-97.3	-11.42	1	-71.47	1876	2979.84	2654.02
1398	3.40007332	6.51559167	2017-04-01 11:43:14.500	-97.3	-11.42	1	-71.47	1876	2979.84	2654.02
1399	3.40007332	6.51559167	2017-04-01 11:43:14.500	-97.3	-11.42	1	-71.47	1876	2979.84	2654.02
1400	3.40007332	6.51559167	2017-04-01 11:43:14.500	-97.3	-11.42	1	-71.47	1876	2979.84	2654.02
1401	3.40007463	6.51559167	2017-04-01 11:43:15.500	-96.48	-11.42	2.01	-70.8	1876	3386.43	2258.18
1402	3.40007463	6.51559167	2017-04-01 11:43:15.500	-96.48	-11.42	2.01	-70.8	1876	3386.43	2258.18
1403	3.40007463	6.51559167	2017-04-01 11:43:15.500	-96.48	-11.42	2.01	-70.8	1876	3386.43	2258.18
1404	3.40007463	6.51559167	2017-04-01 11:43:15.500	-96.48	-11.42	2.01	-70.8	1876	3386.43	2258.18
1405	3.40007627	6.51559167	2017-04-01 11:43:16.500	-97.01	-11.83	1.12	-70.65	1876	2847.9	2549.83
1406	3.40007627	6.51559167	2017-04-01 11:43:16.500	-97.01	-11.83	1.12	-70.65	1876	2847.9	2549.83
1407	3.40007627	6.51559167	2017-04-01 11:43:16.500	-97.01	-11.83	1.12	-70.65	1876	2847.9	2549.83
1408	3.40007627	6.51559167	2017-04-01 11:43:16.500	-97.01	-11.83	1.12	-70.65	1876	2847.9	2549.83
1409	3.40007667	6.51559167	2017-04-01 11:43:17.500	-97.05	-11.81	1.14	-70.83	1876	3414.9	2965.15
1410	3.40007667	6.51559167	2017-04-01 11:43:17.500	-97.05	-11.81	1.14	-70.83	1876	3414.9	2965.15
1411	3.40007667	6.51559167	2017-04-01 11:43:17.500	-97.05	-11.81	1.14	-70.83	1876	3414.9	2965.15
1412	3.40007667	6.51559167	2017-04-01 11:43:17.500	-97.05	-11.81	1.14	-70.83	1876	3414.9	2965.15
1413	3.40007667	6.51559167	2017-04-01 11:43:18.500	-98.25	-12.42	-0.57	-71.52	1876	2401.78	1990.53
1414	3.40007667	6.51559167	2017-04-01 11:43:18.500	-98.25	-12.42	-0.57	-71.52	1876	2401.78	1990.53
1415	3.40007667	6.51559167	2017-04-01 11:43:18.500	-98.25	-12.42	-0.57	-71.52	1876	2401.78	1990.53
1416	3.40007667	6.51559167	2017-04-01 11:43:18.500	-98.25	-12.42	-0.57	-71.52	1876	2401.78	1990.53
1417	3.40007817	6.51559167	2017-04-01 11:43:19.500	-97.38	-12.47	0.34	-70.38	1876	2145.41	1853.01
1418	3.40007817	6.51559167	2017-04-01 11:43:19.500	-97.38	-12.47	0.34	-70.38	1876	2145.41	1853.01
1419	3.40007817	6.51559167	2017-04-01 11:43:19.500	-97.38	-12.47	0.34	-70.38	1876	2145.41	1853.01
1420	3.40007817	6.51559167	2017-04-01 11:43:19.500	-97.38	-12.47	0.34	-70.38	1876	2145.41	1853.01
1421	3.40007833	6.51559286	2017-04-01 11:43:20.500	-95.02	-11.07	2.93	-69.29	1876	2949.66	2318.99
1422	3.40007833	6.51559286	2017-04-01 11:43:20.500	-95.02	-11.07	2.93	-69.29	1876	2949.66	2318.99
1423	3.40007833	6.51559286	2017-04-01 11:43:20.500	-95.02	-11.07	2.93	-69.29	1876	2949.66	2318.99
1424	3.40007833	6.51559286	2017-04-01 11:43:20.500	-95.02	-11.07	2.93	-69.29	1876	2949.66	2318.99
1425	3.40007966	6.51559466	2017-04-01 11:43:21.500	-96.45	-11.61	1.21	-70.8	1876	3057.24	1916.84
1426	3.40007966	6.51559466	2017-04-01 11:43:21.500	-96.45	-11.61	1.21	-70.8	1876	3057.24	1916.84
1427	3.40007966	6.51559466	2017-04-01 11:43:21.500	-96.45	-11.61	1.21	-70.8	1876	3057.24	1916.84
1428	3.40007966	6.51559466	2017-04-01 11:43:21.500	-96.45	-11.61	1.21	-70.8	1876	3057.24	1916.84
1429	3.40007751	6.51559625	2017-04-01 11:43:22.500	-96.94	-11.73	0.23	-71.18	1876	3374.11	2497.63
1430	3.40007751	6.51559625	2017-04-01 11:43:22.500	-96.94	-11.73	0.23	-71.18	1876	3374.11	2497.63
1431	3.40007751	6.51559625	2017-04-01 11:43:22.500	-96.94	-11.73	0.23	-71.18	1876	3374.11	2497.63
1432	3.40007751	6.51559625	2017-04-01 11:43:22.500	-96.94	-11.73	0.23	-71.18	1876	3374.11	2497.63
1433	3.40007667	6.51559667	2017-04-01 11:43:23.500	-101.34	-14.16	-3.7	-72.92	1876	1941.99	769.9
1434	3.40007667	6.51559667	2017-04-01 11:43:23.500	-101.34	-14.16	-3.7	-72.92	1876	1941.99	769.9
1435	3.40007667	6.51559667	2017-04-01 11:43:23.500	-101.34	-14.16	-3.7	-72.92	1876	1941.99	769.9
1436	3.40007667	6.51559667	2017-04-01 11:43:23.500	-101.34	-14.16	-3.7	-72.92	1876	1941.99	769.9
1437	3.40006888	6.51560185	2017-04-01 11:43:24.500	-99.3	-11.63	-1.28	-73.34	1876	2736.03	2500.28
1438	3.40006888	6.51560185	2017-04-01 11:43:24.500	-99.3	-11.63	-1.28	-73.34	1876	2736.03	2500.28
1439	3.40006888	6.51560185	2017-04-01 11:43:24.500	-99.3	-11.63	-1.28	-73.34	1876	2736.03	2500.28
1440	3.40006888	6.51560185	2017-04-01 11:43:24.500	-99.3	-11.63	-1.28	-73.34	1876	2736.03	2500.28
1441	3.40006403	6.51560333	2017-04-01 11:43:25.500	-98.4	-11.89	-1.54	-72.5	1876	3358.77	2813.79
1442	3.40006403	6.51560333	2017-04-01 11:43:25.500	-98.4	-11.89	-1.54	-72.5	1876	3358.77	2813.79
1443	3.40006403	6.51560333	2017-04-01 11:43:25.500	-98.4	-11.89	-1.54	-72.5	1876	3358.77	2813.79
1444	3.40006403	6.51560333	2017-04-01 11:43:25.500	-98.4	-11.89	-1.54	-72.5	1876	3358.77	2813.79
1445	3.40006202	6.51560202	2017-04-01 11:43:26.500	-97.73	-11.48	-0.56	-72.22	1876	3227.9	2700.18
1446	3.40006202	6.51560202	2017-04-01 11:43:26.500	-97.73	-11.48	-0.56	-72.22	1876	3227.9	2700.18
1447	3.40006202	6.51560202	2017-04-01 11:43:26.500	-97.73	-11.48	-0.56	-72.22	1876	3227.9	2700.18
1448	3.40006202	6.51560202	2017-04-01 11:43:26.500	-97.73	-11.48	-0.56	-72.22	1876	3227.9	2700.18
1449	3.40006035	6.51560035	2017-04-01 11:43:27.500	-101.1	-14.84	-5.21	-72.1	1876	1731.17	1090.31
1450	3.40006035	6.51560035	2017-04-01 11:43:27.500	-101.1	-14.84	-5.21	-72.1	1876	1731.17	1090.31
1451	3.40006035	6.51560035	2017-04-01 11:43:27.500	-101.1	-14.84	-5.21	-72.1	1876	1731.17	1090.31
1452	3.40006035	6.51560035	2017-04-01 11:43:27.500	-101.1	-14.84	-5.21	-72.1	1876	1731.17	1090.31
1453	3.40006000	6.51560000	2017-04-01 11:43:28.500	-99.54	-13.9	-3.05	-71.4	1876	1692.94	1350.01
1454	3.40006000	6.51560000	2017-04-01 11:43:28.500	-99.54	-13.9	-3.05	-71.4	1876	1692.94	1350.01
1455	3.40006000	6.51560000	2017-04-01 11:43:28.500	-99.54	-13.9	-3.05	-71.4	1876	1692.94	1350.01
1456	3.40006000	6.51560000	2017-04-01 11:43:28.500	-99.54	-13.9	-3.05	-71.4	1876	1692.94	1350.01
1457	3.40006374	6.51559750	2017-04-01 11:43:29.500	-94.42	-11.03	2.54	-69.35	1876	2974.46	2723.43
1458	3.40006374	6.51559750	2017-04-01 11:43:29.500	-94.42	-11.03	2.54	-69.35	1876	2974.46	2723.43
1459	3.40006374	6.51559750	2017-04-01 11:43:29.500	-94.42	-11.03	2.54	-69.35	1876	2974.46	2723.43
1460	3.40006374	6.51559750	2017-04-01 11:43:29.500	-94.42	-11.03	2.54	-69.35	1876	2974.46	2723.43
1461	3.40006613	6.51559553	2017-04-01 11:43:30.500	-94.74	-10.53	2.31	-70.19	1876	3980.64	3214.68
1462	3.40006613	6.51559553	2017-04-01 11:43:30.500	-94.74	-10.53	2.31	-70.19	1876	3980.64	3214.68
1463	3.40006613	6.51559553	2017-04-01 11:43:30.500	-94.74	-10.53	2.31	-70.19	1876	3980.64	3214.68
1464	3.40006613	6.51559553	2017-04-01 11:43:30.500	-94.74	-10.53	2.31	-70.19	1876	3980.64	3214.68
1465	3.40006667	6.51559232	2017-04-01 11:43:31.500	-99.18	-13.76	-2.82	-71.3	1876	1970.54	761.58
1466	3.40006667	6.51559232	2017-04-01 11:43:31.500	-99.18	-13.76	-2.82	-71.3	1876	1970.54	761.58
1467	3.40006667	6.51559232	2017-04-01 11:43:31.500	-99.18	-13.76	-2.82	-71.3	1876	1970.54	761.58
1468	3.40006667	6.51559232	2017-04-01 11:43:31.500	-99.18	-13.76	-2.82	-71.3	1876	1970.54	761.58
1469	3.40006391	6.51559167	2017-04-01 11:43:32.500	-96.47	-12.65	-0.69	-69.79	1876	2136.84	1021.09
1470	3.40006391	6.51559167	2017-04-01 11:43:32.500	-96.47	-12.65	-0.69	-69.79	1876	2136.84	1021.09
1471	3.40006391	6.51559167	2017-04-01 11:43:32.500	-96.47	-12.65	-0.69	-69.79	1876	2136.84	1021.09
1472	3.40006391	6.51559167	2017-04-01 11:43:32.500	-96.47	-12.65	-0.69	-69.79	1876	2136.84	1021.09
1473	3.40006333	6.51559167	2017-04-01 11:43:33.500	-98.66	-13.52	-1.6	-70.86	1876	1825.45	1442.46
1474	3.40006333	6.51559167	2017-04-01 11:43:33.500	-98.66	-13.52	-1.6	-70.86	1876	1825.45	1442.46
1475	3.40006333	6.51559167	2017-04-01 11:43:33.500	-98.66	-13.52	-1.6	-70.86	1876	1825.45	1442.46
1476	3.40006333	6.51559167	2017-04-01 11:43:33.500	-98.66	-13.52	-1.6	-70.86	1876	1825.45	1442.46
1477	3.40005126	6.51559408	2017-04-01 11:43:34.500	-99.09	-13.73	-2.04	-71.17	1876	1603.68	1222.29
1478	3.40005126	6.51559408	2017-04-01 11:43:34.500	-99.09	-13.73	-2.04	-71.17	1876	1603.68	1222.29
1479	3.40005126	6.51559408	2017-04-01 11:43:34.500	-99.09	-13.73	-2.04	-71.17	1876	1603.68	1222.29
1480	3.40005126	6.51559408	2017-04-01 11:43:34.500	-99.09	-13.73	-2.04	-71.17	1876	1603.68	1222.29
1481	3.40003578	6.51559621	2017-04-01 11:43:35.500	-100.44	-14.37	-3.44	-71.91	1876	1542.31	1107.8
1482	3.40003578	6.51559621	2017-04-01 11:43:35.500	-100.44	-14.37	-3.44	-71.91	1876	1542.31	1107.8
1483	3.40003578	6.51559621	2017-04-01 11:43:35.500	-100.44	-14.37	-3.44	-71.91	1876	1542.31	1107.8
1484	3.40003578	6.51559621	2017-04-01 11:43:35.500	-100.44	-14.37	-3.44	-71.91	1876	1542.31	1107.8
1485	3.40001823	6.51559911	2017-04-01 11:43:36.500	-101.89	-13.28	-3.43	-73.86	1876	1377.16	1050.99
1486	3.40001823	6.51559911	2017-04-01 11:43:36.500	-101.89	-13.28	-3.43	-73.86	1876	1377.16	1050.99
1487	3.40001823	6.51559911	2017-04-01 11:43:36.500	-101.89	-13.28	-3.43	-73.86	1876	1377.16	1050.99
1488	3.40001823	6.51559911	2017-04-01 11:43:36.500	-101.89	-13.28	-3.43	-73.86	1876	1377.16	1050.99
1489	3.39999744	6.51560132	2017-04-01 11:43:37.500	-101.66	-12.69	-2.86	-74.35	1876	1211.77	1095.91
1490	3.39999744	6.51560132	2017-04-01 11:43:37.500	-101.66	-12.69	-2.86	-74.35	1876	1211.77	1095.91
1491	3.39999744	6.51560132	2017-04-01 11:43:37.500	-101.66	-12.69	-2.86	-74.35	1876	1211.77	1095.91
1492	3.39999744	6.51560132	2017-04-01 11:43:37.500	-101.66	-12.69	-2.86	-74.35	1876	1211.77	1095.91
1493	3.39999333	6.51560167	2017-04-01 11:43:38.500	-100.44	-13.16	-2.76	-72.99	1876	1385.78	916.15
1494	3.39999333	6.51560167	2017-04-01 11:43:38.500	-100.44	-13.16	-2.76	-72.99	1876	1385.78	916.15
1495	3.39999333	6.51560167	2017-04-01 11:43:38.500	-100.44	-13.16	-2.76	-72.99	1876	1385.78	916.15
1496	3.39999333	6.51560167	2017-04-01 11:43:38.500	-100.44	-13.16	-2.76	-72.99	1876	1385.78	916.15
1497	3.39995578	6.51560288	2017-04-01 11:43:39.500	-101.82	-13.5	-2.23	-73.42	1876	1494.07	646.22
1498	3.39995578	6.51560288	2017-04-01 11:43:39.500	-101.82	-13.5	-2.23	-73.42	1876	1494.07	646.22
1499	3.39995578	6.51560288	2017-04-01 11:43:39.500	-101.82	-13.5	-2.23	-73.42	1876	1494.07	646.22
1500	3.39995578	6.51560288	2017-04-01 11:43:39.500	-101.82	-13.5	-2.23	-73.42	1876	1494.07	646.22
1501	3.39994167	6.51560333	2017-04-01 11:44:43.500	-90.34	-6.53	9.15	-69.57	1876	1259.59
1502	3.39994167	6.51560333	2017-04-01 11:44:43.500	-90.34	-6.53	9.15	-69.57	1876	1259.59
1503	3.39994167	6.51560333	2017-04-01 11:44:43.500	-90.34	-6.53	9.15	-69.57	1876	1259.59
1504	3.39994167	6.51560333	2017-04-01 11:44:43.500	-90.34	-6.53	9.15	-69.57	1876	1259.59
1505	3.39799168	6.51577497	2017-04-01 11:44:44.500	-90.35	-7.04	11.01	-69.1	1876	6682.75	6001.56
1506	3.39799168	6.51577497	2017-04-01 11:44:44.500	-90.35	-7.04	11.01	-69.1	1876	6682.75	6001.56
1507	3.39799168	6.51577497	2017-04-01 11:44:44.500	-90.35	-7.04	11.01	-69.1	1876	6682.75	6001.56
1508	3.39799168	6.51577497	2017-04-01 11:44:44.500	-90.35	-7.04	11.01	-69.1	1876	6682.75	6001.56
1509	3.39752540	6.51584231	2017-04-01 11:44:45.500	-91.96	-7.81	9.86	-70.02	1876	7475.64	6599.56
1510	3.39752540	6.51584231	2017-04-01 11:44:45.500	-91.96	-7.81	9.86	-70.02	1876	7475.64	6599.56
1511	3.39752540	6.51584231	2017-04-01 11:44:45.500	-91.96	-7.81	9.86	-70.02	1876	7475.64	6599.56
1512	3.39752540	6.51584231	2017-04-01 11:44:45.500	-91.96	-7.81	9.86	-70.02	1876	7475.64	6599.56
1513	3.39751235	6.51587805	2017-04-01 11:44:46.500	-94.56	-7.77	9.38	-72.57	1876	7199.5	5815.97
1514	3.39751235	6.51587805	2017-04-01 11:44:46.500	-94.56	-7.77	9.38	-72.57	1876	7199.5	5815.97
1515	3.39751235	6.51587805	2017-04-01 11:44:46.500	-94.56	-7.77	9.38	-72.57	1876	7199.5	5815.97
1516	3.39751235	6.51587805	2017-04-01 11:44:46.500	-94.56	-7.77	9.38	-72.57	1876	7199.5	5815.97
1517	3.39750428	6.51590513	2017-04-01 11:44:47.500	-93.5	-8.21	10.23	-71.17	1876	6349.8	6169.05
1518	3.39750428	6.51590513	2017-04-01 11:44:47.500	-93.5	-8.21	10.23	-71.17	1876	6349.8	6169.05
1519	3.39750428	6.51590513	2017-04-01 11:44:47.500	-93.5	-8.21	10.23	-71.17	1876	6349.8	6169.05
1520	3.39750428	6.51590513	2017-04-01 11:44:47.500	-93.5	-8.21	10.23	-71.17	1876	6349.8	6169.05
1521	3.39750333	6.51590833	2017-04-01 11:44:48.500	-92.48	-7.21	11.26	-71.12	1876	7990.55	7108.76
1522	3.39750333	6.51590833	2017-04-01 11:44:48.500	-92.48	-7.21	11.26	-71.12	1876	7990.55	7108.76
1523	3.39750333	6.51590833	2017-04-01 11:44:48.500	-92.48	-7.21	11.26	-71.12	1876	7990.55	7108.76
1524	3.39750333	6.51590833	2017-04-01 11:44:48.500	-92.48	-7.21	11.26	-71.12	1876	7990.55	7108.76
1525	3.39749278	6.51593207	2017-04-01 11:44:49.500	-94.12	-6.79	8.63	-73.1	1876	6319.38	4093.36
1526	3.39749278	6.51593207	2017-04-01 11:44:49.500	-94.12	-6.79	8.63	-73.1	1876	6319.38	4093.36
1527	3.39749278	6.51593207	2017-04-01 11:44:49.500	-94.12	-6.79	8.63	-73.1	1876	6319.38	4093.36
1528	3.39749278	6.51593207	2017-04-01 11:44:49.500	-94.12	-6.79	8.63	-73.1	1876	6319.38	4093.36
1529	3.39748565	6.51594269	2017-04-01 11:44:50.500	-94.57	-7.56	8.85	-72.67	1876	4442.39	4763.18
1530	3.39748565	6.51594269	2017-04-01 11:44:50.500	-94.57	-7.56	8.85	-72.67	1876	4442.39	4763.18
1531	3.39748565	6.51594269	2017-04-01 11:44:50.500	-94.57	-7.56	8.85	-72.67	1876	4442.39	4763.18
1532	3.39748565	6.51594269	2017-04-01 11:44:50.500	-94.57	-7.56	8.85	-72.67	1876	4442.39	4763.18
1533	3.39748354	6.51595212	2017-04-01 11:44:51.500	-92.64	-8.21	8.96	-70.2	1876	5954.78	4917.22
1534	3.39748354	6.51595212	2017-04-01 11:44:51.500	-92.64	-8.21	8.96	-70.2	1876	5954.78	4917.22
1535	3.39748354	6.51595212	2017-04-01 11:44:51.500	-92.64	-8.21	8.96	-70.2	1876	5954.78	4917.22
1536	3.39748354	6.51595212	2017-04-01 11:44:51.500	-92.64	-8.21	8.96	-70.2	1876	5954.78	4917.22
1537	3.39748052	6.51596177	2017-04-01 11:44:52.500	-91.09	-8.46	9.07	-68.36	1876	6150.79	5337.39
1538	3.39748052	6.51596177	2017-04-01 11:44:52.500	-91.09	-8.46	9.07	-68.36	1876	6150.79	5337.39
1539	3.39748052	6.51596177	2017-04-01 11:44:52.500	-91.09	-8.46	9.07	-68.36	1876	6150.79	5337.39
1540	3.39748052	6.51596177	2017-04-01 11:44:52.500	-91.09	-8.46	9.07	-68.36	1876	6150.79	5337.39
1541	3.39748000	6.51596333	2017-04-01 11:44:53.500	-92.64	-9.66	4.37	-68.7	1876	4828.6	3230.95
1542	3.39748000	6.51596333	2017-04-01 11:44:53.500	-92.64	-9.66	4.37	-68.7	1876	4828.6	3230.95
1543	3.39748000	6.51596333	2017-04-01 11:44:53.500	-92.64	-9.66	4.37	-68.7	1876	4828.6	3230.95
1544	3.39748000	6.51596333	2017-04-01 11:44:53.500	-92.64	-9.66	4.37	-68.7	1876	4828.6	3230.95
1545	3.39747279	6.51598930	2017-04-01 11:44:54.500	-93.18	-9.13	2.92	-69.5	1876	2094.02	1742.68
1546	3.39747279	6.51598930	2017-04-01 11:44:54.500	-93.18	-9.13	2.92	-69.5	1876	2094.02	1742.68
1547	3.39747279	6.51598930	2017-04-01 11:44:54.500	-93.18	-9.13	2.92	-69.5	1876	2094.02	1742.68
1548	3.39747279	6.51598930	2017-04-01 11:44:54.500	-93.18	-9.13	2.92	-69.5	1876	2094.02	1742.68
1549	3.39746312	6.51601186	2017-04-01 11:44:55.500	-93.72	-8.8	4	-70.52	1876	2559.53	2122.85
1550	3.39746312	6.51601186	2017-04-01 11:44:55.500	-93.72	-8.8	4	-70.52	1876	2559.53	2122.85
1551	3.39746312	6.51601186	2017-04-01 11:44:55.500	-93.72	-8.8	4	-70.52	1876	2559.53	2122.85
1552	3.39746312	6.51601186	2017-04-01 11:44:55.500	-93.72	-8.8	4	-70.52	1876	2559.53	2122.85
1553	3.39745169	6.51603923	2017-04-01 11:44:56.500	-92.41	-7.84	6.85	-70.29	1876	3005.19	3189.26
1554	3.39745169	6.51603923	2017-04-01 11:44:56.500	-92.41	-7.84	6.85	-70.29	1876	3005.19	3189.26
1555	3.39745169	6.51603923	2017-04-01 11:44:56.500	-92.41	-7.84	6.85	-70.29	1876	3005.19	3189.26
1556	3.39745169	6.51603923	2017-04-01 11:44:56.500	-92.41	-7.84	6.85	-70.29	1876	3005.19	3189.26
1557	3.39743999	6.51607051	2017-04-01 11:44:57.500	-91.36	-7.57	7.01	-69.57	1876	4924.85	4054.19
1558	3.39743999	6.51607051	2017-04-01 11:44:57.500	-91.36	-7.57	7.01	-69.57	1876	4924.85	4054.19
1559	3.39743999	6.51607051	2017-04-01 11:44:57.500	-91.36	-7.57	7.01	-69.57	1876	4924.85	4054.19
1560	3.39743999	6.51607051	2017-04-01 11:44:57.500	-91.36	-7.57	7.01	-69.57	1876	4924.85	4054.19
1561	3.39743833	6.51607500	2017-04-01 11:44:58.500	-93.44	-6.83	6.84	-72.26	1876	4685.29	4085.33
1562	3.39743833	6.51607500	2017-04-01 11:44:58.500	-93.44	-6.83	6.84	-72.26	1876	4685.29	4085.33
1563	3.39743833	6.51607500	2017-04-01 11:44:58.500	-93.44	-6.83	6.84	-72.26	1876	4685.29	4085.33
1564	3.39743833	6.51607500	2017-04-01 11:44:58.500	-93.44	-6.83	6.84	-72.26	1876	4685.29	4085.33
1565	3.39741869	6.51613652	2017-04-01 11:44:59.500	-95.66	-6.44	6.87	-75.1	1876	4375.47	3946.66
1566	3.39741869	6.51613652	2017-04-01 11:44:59.500	-95.66	-6.44	6.87	-75.1	1876	4375.47	3946.66
1567	3.39741869	6.51613652	2017-04-01 11:44:59.500	-95.66	-6.44	6.87	-75.1	1876	4375.47	3946.66
1568	3.39741869	6.51613652	2017-04-01 11:44:59.500	-95.66	-6.44	6.87	-75.1	1876	4375.47	3946.66
1569	3.39740684	6.51618579	2017-04-01 11:45:00.500	-97.27	-5.75	6.17	-76.98	1876	4263.16	3111.36
1570	3.39740684	6.51618579	2017-04-01 11:45:00.500	-97.27	-5.75	6.17	-76.98	1876	4263.16	3111.36
1571	3.39740684	6.51618579	2017-04-01 11:45:00.500	-97.27	-5.75	6.17	-76.98	1876	4263.16	3111.36
1572	3.39740684	6.51618579	2017-04-01 11:45:00.500	-97.27	-5.75	6.17	-76.98	1876	4263.16	3111.36
1573	3.39739428	6.51622985	2017-04-01 11:45:01.500	-99.38	-5.75	4.94	-79.46	1876	3635.96	2954.24
1574	3.39739428	6.51622985	2017-04-01 11:45:01.500	-99.38	-5.75	4.94	-79.46	1876	3635.96	2954.24
1575	3.39739428	6.51622985	2017-04-01 11:45:01.500	-99.38	-5.75	4.94	-79.46	1876	3635.96	2954.24
1576	3.39739428	6.51622985	2017-04-01 11:45:01.500	-99.38	-5.75	4.94	-79.46	1876	3635.96	2954.24
1577	3.39737645	6.51627984	2017-04-01 11:45:02.500	-99.84	-5.78	3.75	-79.88	1876	3028.2	2631.72
1578	3.39737645	6.51627984	2017-04-01 11:45:02.500	-99.84	-5.78	3.75	-79.88	1876	3028.2	2631.72
1579	3.39737645	6.51627984	2017-04-01 11:45:02.500	-99.84	-5.78	3.75	-79.88	1876	3028.2	2631.72
1580	3.39737645	6.51627984	2017-04-01 11:45:02.500	-99.84	-5.78	3.75	-79.88	1876	3028.2	2631.72
1581	3.39737333	6.51628833	2017-04-01 11:45:03.500	-99.78	-6.48	3.26	-78.97	1876	2998.14	2654.29
1582	3.39737333	6.51628833	2017-04-01 11:45:03.500	-99.78	-6.48	3.26	-78.97	1876	2998.14	2654.29
1583	3.39737333	6.51628833	2017-04-01 11:45:03.500	-99.78	-6.48	3.26	-78.97	1876	2998.14	2654.29
1584	3.39737333	6.51628833	2017-04-01 11:45:03.500	-99.78	-6.48	3.26	-78.97	1876	2998.14	2654.29
1585	3.39734452	6.51636516	2017-04-01 11:45:04.500	-99.68	-6.06	2.68	-79.49	1876	2147.48	1184.61
1586	3.39734452	6.51636516	2017-04-01 11:45:04.500	-99.68	-6.06	2.68	-79.49	1876	2147.48	1184.61
1587	3.39734452	6.51636516	2017-04-01 11:45:04.500	-99.68	-6.06	2.68	-79.49	1876	2147.48	1184.61
1588	3.39734452	6.51636516	2017-04-01 11:45:04.500	-99.68	-6.06	2.68	-79.49	1876	2147.48	1184.61
1589	3.39732097	6.51641928	2017-04-01 11:45:05.500	-98.25	-1.93	5.51	-82.23	1876	176.62	0
1590	3.39732097	6.51641928	2017-04-01 11:45:05.500	-98.25	-1.93	5.51	-82.23	1876	176.62	0
1591	3.39732097	6.51641928	2017-04-01 11:45:05.500	-98.25	-1.93	5.51	-82.23	1876	176.62	0
1592	3.39732097	6.51641928	2017-04-01 11:45:05.500	-98.25	-1.93	5.51	-82.23	1876	176.62	0
1593	3.39730274	6.51646398	2017-04-01 11:45:06.500	-101.79	-6.94	0.78	-80.29	1876	2681.7	799.66
1594	3.39730274	6.51646398	2017-04-01 11:45:06.500	-101.79	-6.94	0.78	-80.29	1876	2681.7	799.66
1595	3.39730274	6.51646398	2017-04-01 11:45:06.500	-101.79	-6.94	0.78	-80.29	1876	2681.7	799.66
1596	3.39730274	6.51646398	2017-04-01 11:45:06.500	-101.79	-6.94	0.78	-80.29	1876	2681.7	799.66
1597	3.39728678	6.51650051	2017-04-01 11:45:07.500	-100.63	-7.92	1.85	-78.27	1876	2053.43	1060.43
1598	3.39728678	6.51650051	2017-04-01 11:45:07.500	-100.63	-7.92	1.85	-78.27	1876	2053.43	1060.43
1599	3.39728678	6.51650051	2017-04-01 11:45:07.500	-100.63	-7.92	1.85	-78.27	1876	2053.43	1060.43
1600	3.39728678	6.51650051	2017-04-01 11:45:07.500	-100.63	-7.92	1.85	-78.27	1876	2053.43	1060.43
1601	3.39728333	6.51650833	2017-04-01 11:45:08.500	-94.27	-5.56	5.08	-74.43	1876	1117	0
1602	3.39728333	6.51650833	2017-04-01 11:45:08.500	-94.27	-5.56	5.08	-74.43	1876	1117	0
1603	3.39728333	6.51650833	2017-04-01 11:45:08.500	-94.27	-5.56	5.08	-74.43	1876	1117	0
1604	3.39728333	6.51650833	2017-04-01 11:45:08.500	-94.27	-5.56	5.08	-74.43	1876	1117	0
1605	3.39725810	6.51658258	2017-04-01 11:45:09.500	-92.67	-5.11	6.51	-73.42	1876		0
1606	3.39725810	6.51658258	2017-04-01 11:45:09.500	-92.67	-5.11	6.51	-73.42	1876		0
1607	3.39725810	6.51658258	2017-04-01 11:45:09.500	-92.67	-5.11	6.51	-73.42	1876		0
1608	3.39725810	6.51658258	2017-04-01 11:45:09.500	-92.67	-5.11	6.51	-73.42	1876		0
1609	3.39724607	6.51663878	2017-04-01 11:45:10.500	-87.86	-4.13	10.58	-69.58	1876	102	0
1610	3.39724607	6.51663878	2017-04-01 11:45:10.500	-87.86	-4.13	10.58	-69.58	1876	102	0
1611	3.39724607	6.51663878	2017-04-01 11:45:10.500	-87.86	-4.13	10.58	-69.58	1876	102	0
1612	3.39724607	6.51663878	2017-04-01 11:45:10.500	-87.86	-4.13	10.58	-69.58	1876	102	0
1613	3.39723630	6.51668995	2017-04-01 11:45:11.500	-90.71	-8.2	6.44	-68.36	1876	4105.84	2549.97
1614	3.39723630	6.51668995	2017-04-01 11:45:11.500	-90.71	-8.2	6.44	-68.36	1876	4105.84	2549.97
1615	3.39723630	6.51668995	2017-04-01 11:45:11.500	-90.71	-8.2	6.44	-68.36	1876	4105.84	2549.97
1616	3.39723630	6.51668995	2017-04-01 11:45:11.500	-90.71	-8.2	6.44	-68.36	1876	4105.84	2549.97
1617	3.39722535	6.51673664	2017-04-01 11:45:12.500	-92.59	-7.07	7.01	-71.37	1876	4604.43	4838.98
1618	3.39722535	6.51673664	2017-04-01 11:45:12.500	-92.59	-7.07	7.01	-71.37	1876	4604.43	4838.98
1619	3.39722535	6.51673664	2017-04-01 11:45:12.500	-92.59	-7.07	7.01	-71.37	1876	4604.43	4838.98
1620	3.39722535	6.51673664	2017-04-01 11:45:12.500	-92.59	-7.07	7.01	-71.37	1876	4604.43	4838.98
1621	3.39722333	6.51674500	2017-04-01 11:45:13.500	-92.71	-6.28	6	-72.27	1876	5494.89	4361.77
1622	3.39722333	6.51674500	2017-04-01 11:45:13.500	-92.71	-6.28	6	-72.27	1876	5494.89	4361.77
1623	3.39722333	6.51674500	2017-04-01 11:45:13.500	-92.71	-6.28	6	-72.27	1876	5494.89	4361.77
1624	3.39722333	6.51674500	2017-04-01 11:45:13.500	-92.71	-6.28	6	-72.27	1876	5494.89	4361.77
1625	3.39721128	6.51680925	2017-04-01 11:45:14.500	-93.59	-7.22	7.18	-72.31	1876	4123.49	4246.47
1626	3.39721128	6.51680925	2017-04-01 11:45:14.500	-93.59	-7.22	7.18	-72.31	1876	4123.49	4246.47
1627	3.39721128	6.51680925	2017-04-01 11:45:14.500	-93.59	-7.22	7.18	-72.31	1876	4123.49	4246.47
1628	3.39721128	6.51680925	2017-04-01 11:45:14.500	-93.59	-7.22	7.18	-72.31	1876	4123.49	4246.47
1629	3.39720705	6.51684552	2017-04-01 11:45:15.500	-94.38	-5.84	7.12	-74.31	1876	5592.03	5181.77
1630	3.39720705	6.51684552	2017-04-01 11:45:15.500	-94.38	-5.84	7.12	-74.31	1876	5592.03	5181.77
1631	3.39720705	6.51684552	2017-04-01 11:45:15.500	-94.38	-5.84	7.12	-74.31	1876	5592.03	5181.77
1632	3.39720705	6.51684552	2017-04-01 11:45:15.500	-94.38	-5.84	7.12	-74.31	1876	5592.03	5181.77
1633	3.39720537	6.51686335	2017-04-01 11:45:16.500	-94.6	-7.78	4.79	-72.76	1876	5641.91	3912.71
1634	3.39720537	6.51686335	2017-04-01 11:45:16.500	-94.6	-7.78	4.79	-72.76	1876	5641.91	3912.71
1635	3.39720537	6.51686335	2017-04-01 11:45:16.500	-94.6	-7.78	4.79	-72.76	1876	5641.91	3912.71
1636	3.39720537	6.51686335	2017-04-01 11:45:16.500	-94.6	-7.78	4.79	-72.76	1876	5641.91	3912.71
[truncated: 1,971 more rows]
